# Supplementary material for: Genomic stability at the coding regions of the multidrug transporter gene ABCB1: insights into the development of alternative drug resistance mechanisms in human leukemia cells
Source: Cancer Drug Resist. 2020 Nov 3;3(4):959–79. doi: 10.20517/cdr.2020.51 (PMC8445225; doi:10.20517/cdr.2020.51)
Supplement: Supplementary file 1 [file cdr-3-959-SupplementaryMaterials.xlsx]

## Sheet: Suppl Tab 1_ABCA1 variants
#CHROM	POS	ID	REF	ALT	QUAL	FILTER	AF	INFO
chr9	104784265	rs1008859316	GAA	G	8911.44	PASS	3.98457e-06	AC=1;AC_afr=0;AC_afr_female=0;AC_afr_male=0;AC_amr=0;AC_amr_female=0;AC_amr_male=0;AC_asj=0;AC_asj_female=0;AC_asj_male=0;AC_eas=0;AC_eas_female=0;AC_eas_jpn=0;AC_eas_kor=0;AC_eas_male=0;AC_eas_oea=0;AC_female=0;AC_fin=0;AC_fin_female=0;AC_fin_male=0;AC_male=1;AC_nfe=1;AC_nfe_bgr=0;AC_nfe_est=0;AC_nfe_female=0;AC_nfe_male=1;AC_nfe_nwe=0;AC_nfe_onf=0;AC_nfe_seu=1;AC_nfe_swe=0;AC_oth=0;AC_oth_femal…
chr9	104784265	rs1008859316	G	A	8911.44	PASS	1.19537e-05	AC=3;AC_afr=0;AC_afr_female=0;AC_afr_male=0;AC_amr=1;AC_amr_female=0;AC_amr_male=1;AC_asj=0;AC_asj_female=0;AC_asj_male=0;AC_eas=0;AC_eas_female=0;AC_eas_jpn=0;AC_eas_kor=0;AC_eas_male=0;AC_eas_oea=0;AC_female=0;AC_fin=0;AC_fin_female=0;AC_fin_male=0;AC_male=3;AC_nfe=2;AC_nfe_bgr=0;AC_nfe_est=0;AC_nfe_female=0;AC_nfe_male=2;AC_nfe_nwe=0;AC_nfe_onf=0;AC_nfe_seu=1;AC_nfe_swe=1;AC_oth=0;AC_oth_femal…
chr9	104784270	rs1175904764	T	A	962.38	PASS	3.9826e-06	AC=1;AC_afr=0;AC_afr_female=0;AC_afr_male=0;AC_amr=0;AC_amr_female=0;AC_amr_male=0;AC_asj=0;AC_asj_female=0;AC_asj_male=0;AC_eas=0;AC_eas_female=0;AC_eas_jpn=0;AC_eas_kor=0;AC_eas_male=0;AC_eas_oea=0;AC_female=0;AC_fin=0;AC_fin_female=0;AC_fin_male=0;AC_male=1;AC_nfe=0;AC_nfe_bgr=0;AC_nfe_est=0;AC_nfe_female=0;AC_nfe_male=0;AC_nfe_nwe=0;AC_nfe_onf=0;AC_nfe_seu=0;AC_nfe_swe=0;AC_oth=0;AC_oth_femal…
chr9	104784270	rs1175904764	T	C	962.38	PASS	3.9826e-06	AC=1;AC_afr=0;AC_afr_female=0;AC_afr_male=0;AC_amr=0;AC_amr_female=0;AC_amr_male=0;AC_asj=0;AC_asj_female=0;AC_asj_male=0;AC_eas=0;AC_eas_female=0;AC_eas_jpn=0;AC_eas_kor=0;AC_eas_male=0;AC_eas_oea=0;AC_female=0;AC_fin=0;AC_fin_female=0;AC_fin_male=0;AC_male=1;AC_nfe=1;AC_nfe_bgr=0;AC_nfe_est=0;AC_nfe_female=0;AC_nfe_male=1;AC_nfe_nwe=0;AC_nfe_onf=1;AC_nfe_seu=0;AC_nfe_swe=0;AC_oth=0;AC_oth_femal…
chr9	104784273	rs764486276	A	G	590.36	PASS	3.98276e-06	AC=1;AC_afr=0;AC_afr_female=0;AC_afr_male=0;AC_amr=0;AC_amr_female=0;AC_amr_male=0;AC_asj=0;AC_asj_female=0;AC_asj_male=0;AC_eas=0;AC_eas_female=0;AC_eas_jpn=0;AC_eas_kor=0;AC_eas_male=0;AC_eas_oea=0;AC_female=1;AC_fin=0;AC_fin_female=0;AC_fin_male=0;AC_male=0;AC_nfe=1;AC_nfe_bgr=0;AC_nfe_est=0;AC_nfe_female=1;AC_nfe_male=0;AC_nfe_nwe=0;AC_nfe_onf=1;AC_nfe_seu=0;AC_nfe_swe=0;AC_oth=0;AC_oth_femal…
chr9	104784275	rs777237083	T	C	3691.37	PASS	3.98238e-06	AC=1;AC_afr=0;AC_afr_female=0;AC_afr_male=0;AC_amr=0;AC_amr_female=0;AC_amr_male=0;AC_asj=0;AC_asj_female=0;AC_asj_male=0;AC_eas=0;AC_eas_female=0;AC_eas_jpn=0;AC_eas_kor=0;AC_eas_male=0;AC_eas_oea=0;AC_female=0;AC_fin=0;AC_fin_female=0;AC_fin_male=0;AC_male=1;AC_nfe=1;AC_nfe_bgr=0;AC_nfe_est=0;AC_nfe_female=0;AC_nfe_male=1;AC_nfe_nwe=0;AC_nfe_onf=1;AC_nfe_seu=0;AC_nfe_swe=0;AC_oth=0;AC_oth_femal…
chr9	104784283	rs557180532	T	C	1132.36	PASS	3.98064e-06	AC=1;AC_afr=1;AC_afr_female=0;AC_afr_male=1;AC_amr=0;AC_amr_female=0;AC_amr_male=0;AC_asj=0;AC_asj_female=0;AC_asj_male=0;AC_eas=0;AC_eas_female=0;AC_eas_jpn=0;AC_eas_kor=0;AC_eas_male=0;AC_eas_oea=0;AC_female=0;AC_fin=0;AC_fin_female=0;AC_fin_male=0;AC_male=1;AC_nfe=0;AC_nfe_bgr=0;AC_nfe_est=0;AC_nfe_female=0;AC_nfe_male=0;AC_nfe_nwe=0;AC_nfe_onf=0;AC_nfe_seu=0;AC_nfe_swe=0;AC_oth=0;AC_oth_femal…
chr9	104784289	rs575454176	C	T	10057.4	PASS	1.5921e-05	AC=4;AC_afr=0;AC_afr_female=0;AC_afr_male=0;AC_amr=0;AC_amr_female=0;AC_amr_male=0;AC_asj=0;AC_asj_female=0;AC_asj_male=0;AC_eas=2;AC_eas_female=2;AC_eas_jpn=0;AC_eas_kor=0;AC_eas_male=0;AC_eas_oea=2;AC_female=3;AC_fin=0;AC_fin_female=0;AC_fin_male=0;AC_male=1;AC_nfe=0;AC_nfe_bgr=0;AC_nfe_est=0;AC_nfe_female=0;AC_nfe_male=0;AC_nfe_nwe=0;AC_nfe_onf=0;AC_nfe_seu=0;AC_nfe_swe=0;AC_oth=0;AC_oth_femal…
chr9	104784293	rs370983511	C	T	8770.16	PASS	1.19401e-05	AC=3;AC_afr=1;AC_afr_female=1;AC_afr_male=0;AC_amr=0;AC_amr_female=0;AC_amr_male=0;AC_asj=0;AC_asj_female=0;AC_asj_male=0;AC_eas=0;AC_eas_female=0;AC_eas_jpn=0;AC_eas_kor=0;AC_eas_male=0;AC_eas_oea=0;AC_female=1;AC_fin=0;AC_fin_female=0;AC_fin_male=0;AC_male=2;AC_nfe=2;AC_nfe_bgr=0;AC_nfe_est=0;AC_nfe_female=0;AC_nfe_male=2;AC_nfe_nwe=2;AC_nfe_onf=0;AC_nfe_seu=0;AC_nfe_swe=0;AC_oth=0;AC_oth_femal…
chr9	104784295	rs375241409	C	T	5938.16	PASS	7.9595e-06	AC=2;AC_afr=1;AC_afr_female=0;AC_afr_male=1;AC_amr=0;AC_amr_female=0;AC_amr_male=0;AC_asj=0;AC_asj_female=0;AC_asj_male=0;AC_eas=0;AC_eas_female=0;AC_eas_jpn=0;AC_eas_kor=0;AC_eas_male=0;AC_eas_oea=0;AC_female=1;AC_fin=0;AC_fin_female=0;AC_fin_male=0;AC_male=1;AC_nfe=1;AC_nfe_bgr=0;AC_nfe_est=0;AC_nfe_female=1;AC_nfe_male=0;AC_nfe_nwe=0;AC_nfe_onf=0;AC_nfe_seu=1;AC_nfe_swe=0;AC_oth=0;AC_oth_femal…
chr9	104784296	rs368288959	C	A	65386.6	PASS	0.000238789	AC=60;AC_afr=6;AC_afr_female=3;AC_afr_male=3;AC_amr=1;AC_amr_female=0;AC_amr_male=1;AC_asj=0;AC_asj_female=0;AC_asj_male=0;AC_eas=8;AC_eas_female=5;AC_eas_jpn=0;AC_eas_kor=0;AC_eas_male=3;AC_eas_oea=8;AC_female=23;AC_fin=0;AC_fin_female=0;AC_fin_male=0;AC_male=37;AC_nfe=0;AC_nfe_bgr=0;AC_nfe_est=0;AC_nfe_female=0;AC_nfe_male=0;AC_nfe_nwe=0;AC_nfe_onf=0;AC_nfe_seu=0;AC_nfe_swe=0;AC_oth=1;AC_oth_fe…
chr9	104784298	rs779593454	C	T	219566	PASS	4.378e-05	AC=11;AC_afr=0;AC_afr_female=0;AC_afr_male=0;AC_amr=4;AC_amr_female=3;AC_amr_male=1;AC_asj=0;AC_asj_female=0;AC_asj_male=0;AC_eas=0;AC_eas_female=0;AC_eas_jpn=0;AC_eas_kor=0;AC_eas_male=0;AC_eas_oea=0;AC_female=6;AC_fin=4;AC_fin_female=2;AC_fin_male=2;AC_male=5;AC_nfe=2;AC_nfe_bgr=0;AC_nfe_est=0;AC_nfe_female=1;AC_nfe_male=1;AC_nfe_nwe=1;AC_nfe_onf=1;AC_nfe_seu=0;AC_nfe_swe=0;AC_oth=1;AC_oth_fema…
chr9	104784298	rs779593454	CG	C	219566	PASS	0.00037412	AC=94;AC_afr=0;AC_afr_female=0;AC_afr_male=0;AC_amr=0;AC_amr_female=0;AC_amr_male=0;AC_asj=64;AC_asj_female=28;AC_asj_male=36;AC_eas=0;AC_eas_female=0;AC_eas_jpn=0;AC_eas_kor=0;AC_eas_male=0;AC_eas_oea=0;AC_female=43;AC_fin=0;AC_fin_female=0;AC_fin_male=0;AC_male=51;AC_nfe=30;AC_nfe_bgr=3;AC_nfe_est=0;AC_nfe_female=15;AC_nfe_male=15;AC_nfe_nwe=7;AC_nfe_onf=11;AC_nfe_seu=5;AC_nfe_swe=4;AC_oth=0;AC…
chr9	104784299	rs372148712	G	A	214014	PASS	2.7862e-05	AC=7;AC_afr=0;AC_afr_female=0;AC_afr_male=0;AC_amr=0;AC_amr_female=0;AC_amr_male=0;AC_asj=0;AC_asj_female=0;AC_asj_male=0;AC_eas=0;AC_eas_female=0;AC_eas_jpn=0;AC_eas_kor=0;AC_eas_male=0;AC_eas_oea=0;AC_female=2;AC_fin=0;AC_fin_female=0;AC_fin_male=0;AC_male=5;AC_nfe=4;AC_nfe_bgr=0;AC_nfe_est=0;AC_nfe_female=2;AC_nfe_male=2;AC_nfe_nwe=2;AC_nfe_onf=2;AC_nfe_seu=0;AC_nfe_swe=0;AC_oth=0;AC_oth_femal…
chr9	104784305	rs779300353	AC	A	10001.4	PASS	2.78563e-05	AC=7;AC_afr=0;AC_afr_female=0;AC_afr_male=0;AC_amr=2;AC_amr_female=1;AC_amr_male=1;AC_asj=0;AC_asj_female=0;AC_asj_male=0;AC_eas=0;AC_eas_female=0;AC_eas_jpn=0;AC_eas_kor=0;AC_eas_male=0;AC_eas_oea=0;AC_female=2;AC_fin=0;AC_fin_female=0;AC_fin_male=0;AC_male=5;AC_nfe=5;AC_nfe_bgr=0;AC_nfe_est=0;AC_nfe_female=1;AC_nfe_male=4;AC_nfe_nwe=1;AC_nfe_onf=0;AC_nfe_seu=1;AC_nfe_swe=3;AC_oth=0;AC_oth_femal…
chr9	104784318	rs751049570	T	C	68502.4	PASS	3.18355e-05	AC=8;AC_afr=1;AC_afr_female=0;AC_afr_male=1;AC_amr=3;AC_amr_female=2;AC_amr_male=1;AC_asj=0;AC_asj_female=0;AC_asj_male=0;AC_eas=0;AC_eas_female=0;AC_eas_jpn=0;AC_eas_kor=0;AC_eas_male=0;AC_eas_oea=0;AC_female=4;AC_fin=0;AC_fin_female=0;AC_fin_male=0;AC_male=4;AC_nfe=2;AC_nfe_bgr=0;AC_nfe_est=0;AC_nfe_female=1;AC_nfe_male=1;AC_nfe_nwe=0;AC_nfe_onf=2;AC_nfe_seu=0;AC_nfe_swe=0;AC_oth=0;AC_oth_femal…
chr9	104784318	rs751049570	T	A	68502.4	PASS	0.000115404	AC=29;AC_afr=0;AC_afr_female=0;AC_afr_male=0;AC_amr=0;AC_amr_female=0;AC_amr_male=0;AC_asj=0;AC_asj_female=0;AC_asj_male=0;AC_eas=0;AC_eas_female=0;AC_eas_jpn=0;AC_eas_kor=0;AC_eas_male=0;AC_eas_oea=0;AC_female=9;AC_fin=0;AC_fin_female=0;AC_fin_male=0;AC_male=20;AC_nfe=0;AC_nfe_bgr=0;AC_nfe_est=0;AC_nfe_female=0;AC_nfe_male=0;AC_nfe_nwe=0;AC_nfe_onf=0;AC_nfe_seu=0;AC_nfe_swe=0;AC_oth=0;AC_oth_fem…
chr9	104784321	rs780958155	A	G	1424.36	PASS	3.97934e-06	AC=1;AC_afr=0;AC_afr_female=0;AC_afr_male=0;AC_amr=0;AC_amr_female=0;AC_amr_male=0;AC_asj=0;AC_asj_female=0;AC_asj_male=0;AC_eas=0;AC_eas_female=0;AC_eas_jpn=0;AC_eas_kor=0;AC_eas_male=0;AC_eas_oea=0;AC_female=1;AC_fin=0;AC_fin_female=0;AC_fin_male=0;AC_male=0;AC_nfe=1;AC_nfe_bgr=0;AC_nfe_est=0;AC_nfe_female=1;AC_nfe_male=0;AC_nfe_nwe=0;AC_nfe_onf=0;AC_nfe_seu=0;AC_nfe_swe=1;AC_oth=0;AC_oth_femal…
chr9	104784328	rs1314950378	T	G	6589.14	PASS	3.97947e-06	AC=1;AC_afr=0;AC_afr_female=0;AC_afr_male=0;AC_amr=0;AC_amr_female=0;AC_amr_male=0;AC_asj=0;AC_asj_female=0;AC_asj_male=0;AC_eas=0;AC_eas_female=0;AC_eas_jpn=0;AC_eas_kor=0;AC_eas_male=0;AC_eas_oea=0;AC_female=1;AC_fin=0;AC_fin_female=0;AC_fin_male=0;AC_male=0;AC_nfe=1;AC_nfe_bgr=0;AC_nfe_est=0;AC_nfe_female=1;AC_nfe_male=0;AC_nfe_nwe=1;AC_nfe_onf=0;AC_nfe_seu=0;AC_nfe_swe=0;AC_oth=0;AC_oth_femal…
chr9	104784328	rs1314950378	TC	T	6589.14	PASS	7.95893e-06	AC=2;AC_afr=0;AC_afr_female=0;AC_afr_male=0;AC_amr=2;AC_amr_female=2;AC_amr_male=0;AC_asj=0;AC_asj_female=0;AC_asj_male=0;AC_eas=0;AC_eas_female=0;AC_eas_jpn=0;AC_eas_kor=0;AC_eas_male=0;AC_eas_oea=0;AC_female=2;AC_fin=0;AC_fin_female=0;AC_fin_male=0;AC_male=0;AC_nfe=0;AC_nfe_bgr=0;AC_nfe_est=0;AC_nfe_female=0;AC_nfe_male=0;AC_nfe_nwe=0;AC_nfe_onf=0;AC_nfe_seu=0;AC_nfe_swe=0;AC_oth=0;AC_oth_femal…
chr9	104784332	rs1249848617	T	G	1535.36	PASS	3.9795e-06	AC=1;AC_afr=1;AC_afr_female=1;AC_afr_male=0;AC_amr=0;AC_amr_female=0;AC_amr_male=0;AC_asj=0;AC_asj_female=0;AC_asj_male=0;AC_eas=0;AC_eas_female=0;AC_eas_jpn=0;AC_eas_kor=0;AC_eas_male=0;AC_eas_oea=0;AC_female=1;AC_fin=0;AC_fin_female=0;AC_fin_male=0;AC_male=0;AC_nfe=0;AC_nfe_bgr=0;AC_nfe_est=0;AC_nfe_female=0;AC_nfe_male=0;AC_nfe_nwe=0;AC_nfe_onf=0;AC_nfe_seu=0;AC_nfe_swe=0;AC_oth=0;AC_oth_femal…
chr9	104784333	rs192904467	C	T	34740.4	PASS	9.55163e-05	AC=24;AC_afr=0;AC_afr_female=0;AC_afr_male=0;AC_amr=0;AC_amr_female=0;AC_amr_male=0;AC_asj=0;AC_asj_female=0;AC_asj_male=0;AC_eas=0;AC_eas_female=0;AC_eas_jpn=0;AC_eas_kor=0;AC_eas_male=0;AC_eas_oea=0;AC_female=6;AC_fin=0;AC_fin_female=0;AC_fin_male=0;AC_male=18;AC_nfe=2;AC_nfe_bgr=0;AC_nfe_est=0;AC_nfe_female=1;AC_nfe_male=1;AC_nfe_nwe=0;AC_nfe_onf=2;AC_nfe_seu=0;AC_nfe_swe=0;AC_oth=0;AC_oth_fem…
chr9	104784337	rs1179334159	T	C	2966.14	PASS	1.19391e-05	AC=3;AC_afr=0;AC_afr_female=0;AC_afr_male=0;AC_amr=3;AC_amr_female=3;AC_amr_male=0;AC_asj=0;AC_asj_female=0;AC_asj_male=0;AC_eas=0;AC_eas_female=0;AC_eas_jpn=0;AC_eas_kor=0;AC_eas_male=0;AC_eas_oea=0;AC_female=3;AC_fin=0;AC_fin_female=0;AC_fin_male=0;AC_male=0;AC_nfe=0;AC_nfe_bgr=0;AC_nfe_est=0;AC_nfe_female=0;AC_nfe_male=0;AC_nfe_nwe=0;AC_nfe_onf=0;AC_nfe_seu=0;AC_nfe_swe=0;AC_oth=0;AC_oth_femal…
chr9	104784344	rs1252516293	C	T	3272.14	PASS	3.98004e-06	AC=1;AC_afr=0;AC_afr_female=0;AC_afr_male=0;AC_amr=1;AC_amr_female=0;AC_amr_male=1;AC_asj=0;AC_asj_female=0;AC_asj_male=0;AC_eas=0;AC_eas_female=0;AC_eas_jpn=0;AC_eas_kor=0;AC_eas_male=0;AC_eas_oea=0;AC_female=0;AC_fin=0;AC_fin_female=0;AC_fin_male=0;AC_male=1;AC_nfe=0;AC_nfe_bgr=0;AC_nfe_est=0;AC_nfe_female=0;AC_nfe_male=0;AC_nfe_nwe=0;AC_nfe_onf=0;AC_nfe_seu=0;AC_nfe_swe=0;AC_oth=0;AC_oth_femal…
chr9	104784348	rs755958919	T	G	1448.36	PASS	3.97981e-06	AC=1;AC_afr=0;AC_afr_female=0;AC_afr_male=0;AC_amr=0;AC_amr_female=0;AC_amr_male=0;AC_asj=0;AC_asj_female=0;AC_asj_male=0;AC_eas=0;AC_eas_female=0;AC_eas_jpn=0;AC_eas_kor=0;AC_eas_male=0;AC_eas_oea=0;AC_female=1;AC_fin=0;AC_fin_female=0;AC_fin_male=0;AC_male=0;AC_nfe=0;AC_nfe_bgr=0;AC_nfe_est=0;AC_nfe_female=0;AC_nfe_male=0;AC_nfe_nwe=0;AC_nfe_onf=0;AC_nfe_seu=0;AC_nfe_swe=0;AC_oth=0;AC_oth_femal…
chr9	104784354	rs375203349	A	G	10522.9	PASS	1.19393e-05	AC=3;AC_afr=0;AC_afr_female=0;AC_afr_male=0;AC_amr=0;AC_amr_female=0;AC_amr_male=0;AC_asj=0;AC_asj_female=0;AC_asj_male=0;AC_eas=0;AC_eas_female=0;AC_eas_jpn=0;AC_eas_kor=0;AC_eas_male=0;AC_eas_oea=0;AC_female=0;AC_fin=0;AC_fin_female=0;AC_fin_male=0;AC_male=3;AC_nfe=3;AC_nfe_bgr=0;AC_nfe_est=0;AC_nfe_female=0;AC_nfe_male=3;AC_nfe_nwe=1;AC_nfe_onf=2;AC_nfe_seu=0;AC_nfe_swe=0;AC_oth=0;AC_oth_femal…
chr9	104784356	rs1426268203	A	G	1519.36	PASS	3.97966e-06	AC=1;AC_afr=0;AC_afr_female=0;AC_afr_male=0;AC_amr=1;AC_amr_female=0;AC_amr_male=1;AC_asj=0;AC_asj_female=0;AC_asj_male=0;AC_eas=0;AC_eas_female=0;AC_eas_jpn=0;AC_eas_kor=0;AC_eas_male=0;AC_eas_oea=0;AC_female=0;AC_fin=0;AC_fin_female=0;AC_fin_male=0;AC_male=1;AC_nfe=0;AC_nfe_bgr=0;AC_nfe_est=0;AC_nfe_female=0;AC_nfe_male=0;AC_nfe_nwe=0;AC_nfe_onf=0;AC_nfe_seu=0;AC_nfe_swe=0;AC_oth=0;AC_oth_femal…
chr9	104784357	rs746020160	T	C	43875.5	PASS	9.94946e-05	AC=25;AC_afr=0;AC_afr_female=0;AC_afr_male=0;AC_amr=0;AC_amr_female=0;AC_amr_male=0;AC_asj=0;AC_asj_female=0;AC_asj_male=0;AC_eas=25;AC_eas_female=14;AC_eas_jpn=0;AC_eas_kor=0;AC_eas_male=11;AC_eas_oea=25;AC_female=14;AC_fin=0;AC_fin_female=0;AC_fin_male=0;AC_male=11;AC_nfe=0;AC_nfe_bgr=0;AC_nfe_est=0;AC_nfe_female=0;AC_nfe_male=0;AC_nfe_nwe=0;AC_nfe_onf=0;AC_nfe_seu=0;AC_nfe_swe=0;AC_oth=0;AC_ot…
chr9	104784358	rs772446983	G	T	2340.37	PASS	3.97985e-06	AC=1;AC_afr=0;AC_afr_female=0;AC_afr_male=0;AC_amr=0;AC_amr_female=0;AC_amr_male=0;AC_asj=0;AC_asj_female=0;AC_asj_male=0;AC_eas=0;AC_eas_female=0;AC_eas_jpn=0;AC_eas_kor=0;AC_eas_male=0;AC_eas_oea=0;AC_female=1;AC_fin=0;AC_fin_female=0;AC_fin_male=0;AC_male=0;AC_nfe=1;AC_nfe_bgr=1;AC_nfe_est=0;AC_nfe_female=1;AC_nfe_male=0;AC_nfe_nwe=0;AC_nfe_onf=0;AC_nfe_seu=0;AC_nfe_swe=0;AC_oth=0;AC_oth_femal…
chr9	104784366	rs775831681	T	A	4011.16	PASS	3.97966e-06	AC=1;AC_afr=0;AC_afr_female=0;AC_afr_male=0;AC_amr=0;AC_amr_female=0;AC_amr_male=0;AC_asj=0;AC_asj_female=0;AC_asj_male=0;AC_eas=0;AC_eas_female=0;AC_eas_jpn=0;AC_eas_kor=0;AC_eas_male=0;AC_eas_oea=0;AC_female=1;AC_fin=0;AC_fin_female=0;AC_fin_male=0;AC_male=0;AC_nfe=1;AC_nfe_bgr=0;AC_nfe_est=0;AC_nfe_female=1;AC_nfe_male=0;AC_nfe_nwe=0;AC_nfe_onf=0;AC_nfe_seu=0;AC_nfe_swe=1;AC_oth=0;AC_oth_femal…
chr9	104784371	rs144588452	C	T	154305	PASS	0.000218885	AC=55;AC_afr=0;AC_afr_female=0;AC_afr_male=0;AC_amr=6;AC_amr_female=3;AC_amr_male=3;AC_asj=2;AC_asj_female=0;AC_asj_male=2;AC_eas=0;AC_eas_female=0;AC_eas_jpn=0;AC_eas_kor=0;AC_eas_male=0;AC_eas_oea=0;AC_female=20;AC_fin=0;AC_fin_female=0;AC_fin_male=0;AC_male=35;AC_nfe=39;AC_nfe_bgr=3;AC_nfe_est=0;AC_nfe_female=13;AC_nfe_male=26;AC_nfe_nwe=13;AC_nfe_onf=14;AC_nfe_seu=9;AC_nfe_swe=0;AC_oth=5;AC_o…
chr9	104784372	rs34879708	G	A	901106	PASS	1.19406e-05	AC=3;AC_afr=0;AC_afr_female=0;AC_afr_male=0;AC_amr=0;AC_amr_female=0;AC_amr_male=0;AC_asj=0;AC_asj_female=0;AC_asj_male=0;AC_eas=2;AC_eas_female=1;AC_eas_jpn=0;AC_eas_kor=1;AC_eas_male=1;AC_eas_oea=1;AC_female=1;AC_fin=0;AC_fin_female=0;AC_fin_male=0;AC_male=2;AC_nfe=0;AC_nfe_bgr=0;AC_nfe_est=0;AC_nfe_female=0;AC_nfe_male=0;AC_nfe_nwe=0;AC_nfe_onf=0;AC_nfe_seu=0;AC_nfe_swe=0;AC_oth=0;AC_oth_femal…
chr9	104784372	rs34879708	G	T	901106	PASS	0.00147665	AC=371;AC_afr=308;AC_afr_female=201;AC_afr_male=107;AC_amr=45;AC_amr_female=29;AC_amr_male=16;AC_asj=0;AC_asj_female=0;AC_asj_male=0;AC_eas=0;AC_eas_female=0;AC_eas_jpn=0;AC_eas_kor=0;AC_eas_male=0;AC_eas_oea=0;AC_female=235;AC_fin=0;AC_fin_female=0;AC_fin_male=0;AC_male=136;AC_nfe=6;AC_nfe_bgr=0;AC_nfe_est=0;AC_nfe_female=1;AC_nfe_male=5;AC_nfe_nwe=6;AC_nfe_onf=0;AC_nfe_seu=0;AC_nfe_swe=0;AC_oth…
chr9	104784379	rs1438572689	A	G	1030.36	PASS	3.97994e-06	AC=1;AC_afr=1;AC_afr_female=0;AC_afr_male=1;AC_amr=0;AC_amr_female=0;AC_amr_male=0;AC_asj=0;AC_asj_female=0;AC_asj_male=0;AC_eas=0;AC_eas_female=0;AC_eas_jpn=0;AC_eas_kor=0;AC_eas_male=0;AC_eas_oea=0;AC_female=0;AC_fin=0;AC_fin_female=0;AC_fin_male=0;AC_male=1;AC_nfe=0;AC_nfe_bgr=0;AC_nfe_est=0;AC_nfe_female=0;AC_nfe_male=0;AC_nfe_nwe=0;AC_nfe_onf=0;AC_nfe_seu=0;AC_nfe_swe=0;AC_oth=0;AC_oth_femal…
chr9	104784380	rs762324071	C	T	2694.37	PASS	7.95887e-06	AC=2;AC_afr=0;AC_afr_female=0;AC_afr_male=0;AC_amr=0;AC_amr_female=0;AC_amr_male=0;AC_asj=0;AC_asj_female=0;AC_asj_male=0;AC_eas=0;AC_eas_female=0;AC_eas_jpn=0;AC_eas_kor=0;AC_eas_male=0;AC_eas_oea=0;AC_female=1;AC_fin=0;AC_fin_female=0;AC_fin_male=0;AC_male=1;AC_nfe=2;AC_nfe_bgr=0;AC_nfe_est=0;AC_nfe_female=1;AC_nfe_male=1;AC_nfe_nwe=0;AC_nfe_onf=0;AC_nfe_seu=0;AC_nfe_swe=2;AC_oth=0;AC_oth_femal…
chr9	104784386	rs765522688	G	A	1727.36	PASS	3.98013e-06	AC=1;AC_afr=0;AC_afr_female=0;AC_afr_male=0;AC_amr=0;AC_amr_female=0;AC_amr_male=0;AC_asj=0;AC_asj_female=0;AC_asj_male=0;AC_eas=0;AC_eas_female=0;AC_eas_jpn=0;AC_eas_kor=0;AC_eas_male=0;AC_eas_oea=0;AC_female=0;AC_fin=0;AC_fin_female=0;AC_fin_male=0;AC_male=1;AC_nfe=1;AC_nfe_bgr=0;AC_nfe_est=0;AC_nfe_female=0;AC_nfe_male=1;AC_nfe_nwe=0;AC_nfe_onf=1;AC_nfe_seu=0;AC_nfe_swe=0;AC_oth=0;AC_oth_femal…
chr9	104784387	rs371654844	G	A	3376.38	PASS	3.97959e-06	AC=1;AC_afr=0;AC_afr_female=0;AC_afr_male=0;AC_amr=0;AC_amr_female=0;AC_amr_male=0;AC_asj=0;AC_asj_female=0;AC_asj_male=0;AC_eas=0;AC_eas_female=0;AC_eas_jpn=0;AC_eas_kor=0;AC_eas_male=0;AC_eas_oea=0;AC_female=0;AC_fin=0;AC_fin_female=0;AC_fin_male=0;AC_male=1;AC_nfe=1;AC_nfe_bgr=0;AC_nfe_est=0;AC_nfe_female=0;AC_nfe_male=1;AC_nfe_nwe=0;AC_nfe_onf=1;AC_nfe_seu=0;AC_nfe_swe=0;AC_oth=0;AC_oth_femal…
chr9	104784396	rs773601853	T	C	2281.36	PASS	3.97994e-06	AC=1;AC_afr=1;AC_afr_female=1;AC_afr_male=0;AC_amr=0;AC_amr_female=0;AC_amr_male=0;AC_asj=0;AC_asj_female=0;AC_asj_male=0;AC_eas=0;AC_eas_female=0;AC_eas_jpn=0;AC_eas_kor=0;AC_eas_male=0;AC_eas_oea=0;AC_female=1;AC_fin=0;AC_fin_female=0;AC_fin_male=0;AC_male=0;AC_nfe=0;AC_nfe_bgr=0;AC_nfe_est=0;AC_nfe_female=0;AC_nfe_male=0;AC_nfe_nwe=0;AC_nfe_onf=0;AC_nfe_seu=0;AC_nfe_swe=0;AC_oth=0;AC_oth_femal…
chr9	104784399	rs1309470299	TGA	T	1271.36	PASS	3.97994e-06	AC=1;AC_afr=0;AC_afr_female=0;AC_afr_male=0;AC_amr=1;AC_amr_female=1;AC_amr_male=0;AC_asj=0;AC_asj_female=0;AC_asj_male=0;AC_eas=0;AC_eas_female=0;AC_eas_jpn=0;AC_eas_kor=0;AC_eas_male=0;AC_eas_oea=0;AC_female=1;AC_fin=0;AC_fin_female=0;AC_fin_male=0;AC_male=0;AC_nfe=0;AC_nfe_bgr=0;AC_nfe_est=0;AC_nfe_female=0;AC_nfe_male=0;AC_nfe_nwe=0;AC_nfe_onf=0;AC_nfe_seu=0;AC_nfe_swe=0;AC_oth=0;AC_oth_femal…
chr9	104784400	rs762540648	G	A	28236.3	PASS	5.17401e-05	AC=13;AC_afr=0;AC_afr_female=0;AC_afr_male=0;AC_amr=0;AC_amr_female=0;AC_amr_male=0;AC_asj=0;AC_asj_female=0;AC_asj_male=0;AC_eas=0;AC_eas_female=0;AC_eas_jpn=0;AC_eas_kor=0;AC_eas_male=0;AC_eas_oea=0;AC_female=2;AC_fin=0;AC_fin_female=0;AC_fin_male=0;AC_male=11;AC_nfe=13;AC_nfe_bgr=0;AC_nfe_est=0;AC_nfe_female=2;AC_nfe_male=11;AC_nfe_nwe=4;AC_nfe_onf=5;AC_nfe_seu=0;AC_nfe_swe=4;AC_oth=0;AC_oth_f…
chr9	104784406	rs765921869	T	C	4108.15	PASS	7.96083e-06	AC=2;AC_afr=0;AC_afr_female=0;AC_afr_male=0;AC_amr=0;AC_amr_female=0;AC_amr_male=0;AC_asj=0;AC_asj_female=0;AC_asj_male=0;AC_eas=0;AC_eas_female=0;AC_eas_jpn=0;AC_eas_kor=0;AC_eas_male=0;AC_eas_oea=0;AC_female=2;AC_fin=0;AC_fin_female=0;AC_fin_male=0;AC_male=0;AC_nfe=2;AC_nfe_bgr=0;AC_nfe_est=0;AC_nfe_female=2;AC_nfe_male=0;AC_nfe_nwe=0;AC_nfe_onf=1;AC_nfe_seu=1;AC_nfe_swe=0;AC_oth=0;AC_oth_femal…
chr9	104784410	rs1467223032	T	G	2345.36	PASS	3.98026e-06	AC=1;AC_afr=0;AC_afr_female=0;AC_afr_male=0;AC_amr=0;AC_amr_female=0;AC_amr_male=0;AC_asj=0;AC_asj_female=0;AC_asj_male=0;AC_eas=0;AC_eas_female=0;AC_eas_jpn=0;AC_eas_kor=0;AC_eas_male=0;AC_eas_oea=0;AC_female=1;AC_fin=0;AC_fin_female=0;AC_fin_male=0;AC_male=0;AC_nfe=1;AC_nfe_bgr=0;AC_nfe_est=0;AC_nfe_female=1;AC_nfe_male=0;AC_nfe_nwe=1;AC_nfe_onf=0;AC_nfe_seu=0;AC_nfe_swe=0;AC_oth=0;AC_oth_femal…
chr9	104784411	rs1216047745	T	C	1262.36	PASS	3.98042e-06	AC=1;AC_afr=0;AC_afr_female=0;AC_afr_male=0;AC_amr=0;AC_amr_female=0;AC_amr_male=0;AC_asj=0;AC_asj_female=0;AC_asj_male=0;AC_eas=1;AC_eas_female=1;AC_eas_jpn=0;AC_eas_kor=1;AC_eas_male=0;AC_eas_oea=0;AC_female=1;AC_fin=0;AC_fin_female=0;AC_fin_male=0;AC_male=0;AC_nfe=0;AC_nfe_bgr=0;AC_nfe_est=0;AC_nfe_female=0;AC_nfe_male=0;AC_nfe_nwe=0;AC_nfe_onf=0;AC_nfe_seu=0;AC_nfe_swe=0;AC_oth=0;AC_oth_femal…
chr9	104784412	rs751261755	A	C	1093.36	PASS	3.98051e-06	AC=1;AC_afr=0;AC_afr_female=0;AC_afr_male=0;AC_amr=0;AC_amr_female=0;AC_amr_male=0;AC_asj=0;AC_asj_female=0;AC_asj_male=0;AC_eas=0;AC_eas_female=0;AC_eas_jpn=0;AC_eas_kor=0;AC_eas_male=0;AC_eas_oea=0;AC_female=0;AC_fin=0;AC_fin_female=0;AC_fin_male=0;AC_male=1;AC_nfe=1;AC_nfe_bgr=0;AC_nfe_est=0;AC_nfe_female=0;AC_nfe_male=1;AC_nfe_nwe=0;AC_nfe_onf=1;AC_nfe_seu=0;AC_nfe_swe=0;AC_oth=0;AC_oth_femal…
chr9	104784414	rs771743951	G	C	14798.7	PASS	1.59224e-05	AC=4;AC_afr=0;AC_afr_female=0;AC_afr_male=0;AC_amr=0;AC_amr_female=0;AC_amr_male=0;AC_asj=0;AC_asj_female=0;AC_asj_male=0;AC_eas=0;AC_eas_female=0;AC_eas_jpn=0;AC_eas_kor=0;AC_eas_male=0;AC_eas_oea=0;AC_female=1;AC_fin=0;AC_fin_female=0;AC_fin_male=0;AC_male=3;AC_nfe=4;AC_nfe_bgr=0;AC_nfe_est=0;AC_nfe_female=1;AC_nfe_male=3;AC_nfe_nwe=3;AC_nfe_onf=0;AC_nfe_seu=0;AC_nfe_swe=1;AC_oth=0;AC_oth_femal…
chr9	104784416	rs1185124006	G	A	1029.39	PASS	3.98061e-06	AC=1;AC_afr=0;AC_afr_female=0;AC_afr_male=0;AC_amr=0;AC_amr_female=0;AC_amr_male=0;AC_asj=0;AC_asj_female=0;AC_asj_male=0;AC_eas=0;AC_eas_female=0;AC_eas_jpn=0;AC_eas_kor=0;AC_eas_male=0;AC_eas_oea=0;AC_female=0;AC_fin=0;AC_fin_female=0;AC_fin_male=0;AC_male=1;AC_nfe=0;AC_nfe_bgr=0;AC_nfe_est=0;AC_nfe_female=0;AC_nfe_male=0;AC_nfe_nwe=0;AC_nfe_onf=0;AC_nfe_seu=0;AC_nfe_swe=0;AC_oth=0;AC_oth_femal…
chr9	104784417	rs767111293	G	A	7849.7	PASS	1.59232e-05	AC=4;AC_afr=0;AC_afr_female=0;AC_afr_male=0;AC_amr=0;AC_amr_female=0;AC_amr_male=0;AC_asj=0;AC_asj_female=0;AC_asj_male=0;AC_eas=0;AC_eas_female=0;AC_eas_jpn=0;AC_eas_kor=0;AC_eas_male=0;AC_eas_oea=0;AC_female=0;AC_fin=0;AC_fin_female=0;AC_fin_male=0;AC_male=4;AC_nfe=2;AC_nfe_bgr=0;AC_nfe_est=0;AC_nfe_female=0;AC_nfe_male=2;AC_nfe_nwe=1;AC_nfe_onf=1;AC_nfe_seu=0;AC_nfe_swe=0;AC_oth=0;AC_oth_femal…
chr9	104784419	rs923910019	C	T	1237.36	PASS	3.98054e-06	AC=1;AC_afr=1;AC_afr_female=0;AC_afr_male=1;AC_amr=0;AC_amr_female=0;AC_amr_male=0;AC_asj=0;AC_asj_female=0;AC_asj_male=0;AC_eas=0;AC_eas_female=0;AC_eas_jpn=0;AC_eas_kor=0;AC_eas_male=0;AC_eas_oea=0;AC_female=0;AC_fin=0;AC_fin_female=0;AC_fin_male=0;AC_male=1;AC_nfe=0;AC_nfe_bgr=0;AC_nfe_est=0;AC_nfe_female=0;AC_nfe_male=0;AC_nfe_nwe=0;AC_nfe_onf=0;AC_nfe_seu=0;AC_nfe_swe=0;AC_oth=0;AC_oth_femal…
chr9	104784421	rs752621830	T	A	2500.37	PASS	7.96071e-06	AC=2;AC_afr=0;AC_afr_female=0;AC_afr_male=0;AC_amr=0;AC_amr_female=0;AC_amr_male=0;AC_asj=0;AC_asj_female=0;AC_asj_male=0;AC_eas=0;AC_eas_female=0;AC_eas_jpn=0;AC_eas_kor=0;AC_eas_male=0;AC_eas_oea=0;AC_female=2;AC_fin=0;AC_fin_female=0;AC_fin_male=0;AC_male=0;AC_nfe=2;AC_nfe_bgr=0;AC_nfe_est=0;AC_nfe_female=2;AC_nfe_male=0;AC_nfe_nwe=0;AC_nfe_onf=0;AC_nfe_seu=0;AC_nfe_swe=2;AC_oth=0;AC_oth_femal…
chr9	104784425	rs1416460535	C	G	1562.39	PASS	3.98096e-06	AC=1;AC_afr=0;AC_afr_female=0;AC_afr_male=0;AC_amr=0;AC_amr_female=0;AC_amr_male=0;AC_asj=0;AC_asj_female=0;AC_asj_male=0;AC_eas=0;AC_eas_female=0;AC_eas_jpn=0;AC_eas_kor=0;AC_eas_male=0;AC_eas_oea=0;AC_female=1;AC_fin=0;AC_fin_female=0;AC_fin_male=0;AC_male=0;AC_nfe=1;AC_nfe_bgr=0;AC_nfe_est=0;AC_nfe_female=1;AC_nfe_male=0;AC_nfe_nwe=0;AC_nfe_onf=1;AC_nfe_seu=0;AC_nfe_swe=0;AC_oth=0;AC_oth_femal…
chr9	104784426	rs1459424237	A	G	926.36	PASS	3.98073e-06	AC=1;AC_afr=0;AC_afr_female=0;AC_afr_male=0;AC_amr=0;AC_amr_female=0;AC_amr_male=0;AC_asj=0;AC_asj_female=0;AC_asj_male=0;AC_eas=1;AC_eas_female=1;AC_eas_jpn=0;AC_eas_kor=0;AC_eas_male=0;AC_eas_oea=1;AC_female=1;AC_fin=0;AC_fin_female=0;AC_fin_male=0;AC_male=0;AC_nfe=0;AC_nfe_bgr=0;AC_nfe_est=0;AC_nfe_female=0;AC_nfe_male=0;AC_nfe_nwe=0;AC_nfe_onf=0;AC_nfe_seu=0;AC_nfe_swe=0;AC_oth=0;AC_oth_femal…
chr9	104784432	rs1325368041	G	T	964.49	PASS	3.98153e-06	AC=1;AC_afr=0;AC_afr_female=0;AC_afr_male=0;AC_amr=0;AC_amr_female=0;AC_amr_male=0;AC_asj=0;AC_asj_female=0;AC_asj_male=0;AC_eas=1;AC_eas_female=0;AC_eas_jpn=0;AC_eas_kor=1;AC_eas_male=1;AC_eas_oea=0;AC_female=0;AC_fin=0;AC_fin_female=0;AC_fin_male=0;AC_male=1;AC_nfe=0;AC_nfe_bgr=0;AC_nfe_est=0;AC_nfe_female=0;AC_nfe_male=0;AC_nfe_nwe=0;AC_nfe_onf=0;AC_nfe_seu=0;AC_nfe_swe=0;AC_oth=0;AC_oth_femal…
chr9	104784433	.	T	TCCTTGGCAAAGTTCACAAATACCTGTTAAAAGATTAAGATGGACCTTTATAAATACCACTCA	3260.37	PASS	3.98124e-06	AC=1;AC_afr=0;AC_afr_female=0;AC_afr_male=0;AC_amr=0;AC_amr_female=0;AC_amr_male=0;AC_asj=0;AC_asj_female=0;AC_asj_male=0;AC_eas=0;AC_eas_female=0;AC_eas_jpn=0;AC_eas_kor=0;AC_eas_male=0;AC_eas_oea=0;AC_female=1;AC_fin=0;AC_fin_female=0;AC_fin_male=0;AC_male=0;AC_nfe=1;AC_nfe_bgr=0;AC_nfe_est=0;AC_nfe_female=1;AC_nfe_male=0;AC_nfe_nwe=1;AC_nfe_onf=0;AC_nfe_seu=0;AC_nfe_swe=0;AC_oth=0;AC_oth_femal…
chr9	104784435	rs1350394170	C	T	1659.36	PASS	3.98153e-06	AC=1;AC_afr=0;AC_afr_female=0;AC_afr_male=0;AC_amr=0;AC_amr_female=0;AC_amr_male=0;AC_asj=0;AC_asj_female=0;AC_asj_male=0;AC_eas=0;AC_eas_female=0;AC_eas_jpn=0;AC_eas_kor=0;AC_eas_male=0;AC_eas_oea=0;AC_female=0;AC_fin=0;AC_fin_female=0;AC_fin_male=0;AC_male=1;AC_nfe=1;AC_nfe_bgr=0;AC_nfe_est=0;AC_nfe_female=0;AC_nfe_male=1;AC_nfe_nwe=1;AC_nfe_onf=0;AC_nfe_seu=0;AC_nfe_swe=0;AC_oth=0;AC_oth_femal…
chr9	104784438	rs1430005073	G	A	1267.88	PASS	3.98222e-06	AC=1;AC_afr=0;AC_afr_female=0;AC_afr_male=0;AC_amr=1;AC_amr_female=0;AC_amr_male=1;AC_asj=0;AC_asj_female=0;AC_asj_male=0;AC_eas=0;AC_eas_female=0;AC_eas_jpn=0;AC_eas_kor=0;AC_eas_male=0;AC_eas_oea=0;AC_female=0;AC_fin=0;AC_fin_female=0;AC_fin_male=0;AC_male=1;AC_nfe=0;AC_nfe_bgr=0;AC_nfe_est=0;AC_nfe_female=0;AC_nfe_male=0;AC_nfe_nwe=0;AC_nfe_onf=0;AC_nfe_seu=0;AC_nfe_swe=0;AC_oth=0;AC_oth_femal…
chr9	104784447	rs374793716	C	G	8981.18	PASS	7.96603e-06	AC=2;AC_afr=2;AC_afr_female=1;AC_afr_male=1;AC_amr=0;AC_amr_female=0;AC_amr_male=0;AC_asj=0;AC_asj_female=0;AC_asj_male=0;AC_eas=0;AC_eas_female=0;AC_eas_jpn=0;AC_eas_kor=0;AC_eas_male=0;AC_eas_oea=0;AC_female=1;AC_fin=0;AC_fin_female=0;AC_fin_male=0;AC_male=1;AC_nfe=0;AC_nfe_bgr=0;AC_nfe_est=0;AC_nfe_female=0;AC_nfe_male=0;AC_nfe_nwe=0;AC_nfe_onf=0;AC_nfe_seu=0;AC_nfe_swe=0;AC_oth=0;AC_oth_femal…
chr9	104784449	rs777670089	C	T	714.36	PASS	3.98318e-06	AC=1;AC_afr=0;AC_afr_female=0;AC_afr_male=0;AC_amr=0;AC_amr_female=0;AC_amr_male=0;AC_asj=0;AC_asj_female=0;AC_asj_male=0;AC_eas=0;AC_eas_female=0;AC_eas_jpn=0;AC_eas_kor=0;AC_eas_male=0;AC_eas_oea=0;AC_female=0;AC_fin=0;AC_fin_female=0;AC_fin_male=0;AC_male=1;AC_nfe=1;AC_nfe_bgr=0;AC_nfe_est=0;AC_nfe_female=0;AC_nfe_male=1;AC_nfe_nwe=0;AC_nfe_onf=0;AC_nfe_seu=1;AC_nfe_swe=0;AC_oth=0;AC_oth_femal…
chr9	104785396	rs771390801	T	C	3641.17	PASS	7.97086e-06	AC=2;AC_afr=0;AC_afr_female=0;AC_afr_male=0;AC_amr=0;AC_amr_female=0;AC_amr_male=0;AC_asj=0;AC_asj_female=0;AC_asj_male=0;AC_eas=0;AC_eas_female=0;AC_eas_jpn=0;AC_eas_kor=0;AC_eas_male=0;AC_eas_oea=0;AC_female=1;AC_fin=0;AC_fin_female=0;AC_fin_male=0;AC_male=1;AC_nfe=1;AC_nfe_bgr=0;AC_nfe_est=0;AC_nfe_female=1;AC_nfe_male=0;AC_nfe_nwe=0;AC_nfe_onf=0;AC_nfe_seu=1;AC_nfe_swe=0;AC_oth=0;AC_oth_femal…
chr9	104785404	rs773860524	G	C	287.36	PASS	3.98495e-06	AC=1;AC_afr=0;AC_afr_female=0;AC_afr_male=0;AC_amr=0;AC_amr_female=0;AC_amr_male=0;AC_asj=0;AC_asj_female=0;AC_asj_male=0;AC_eas=0;AC_eas_female=0;AC_eas_jpn=0;AC_eas_kor=0;AC_eas_male=0;AC_eas_oea=0;AC_female=1;AC_fin=0;AC_fin_female=0;AC_fin_male=0;AC_male=0;AC_nfe=1;AC_nfe_bgr=0;AC_nfe_est=0;AC_nfe_female=1;AC_nfe_male=0;AC_nfe_nwe=1;AC_nfe_onf=0;AC_nfe_seu=0;AC_nfe_swe=0;AC_oth=0;AC_oth_femal…
chr9	104785406	rs759238252	G	A	375.36	PASS	3.9847e-06	AC=1;AC_afr=0;AC_afr_female=0;AC_afr_male=0;AC_amr=0;AC_amr_female=0;AC_amr_male=0;AC_asj=0;AC_asj_female=0;AC_asj_male=0;AC_eas=0;AC_eas_female=0;AC_eas_jpn=0;AC_eas_kor=0;AC_eas_male=0;AC_eas_oea=0;AC_female=1;AC_fin=0;AC_fin_female=0;AC_fin_male=0;AC_male=0;AC_nfe=1;AC_nfe_bgr=0;AC_nfe_est=0;AC_nfe_female=1;AC_nfe_male=0;AC_nfe_nwe=1;AC_nfe_onf=0;AC_nfe_seu=0;AC_nfe_swe=0;AC_oth=0;AC_oth_femal…
chr9	104785415	rs766870701	G	A	2335.37	PASS	7.96825e-06	AC=2;AC_afr=0;AC_afr_female=0;AC_afr_male=0;AC_amr=1;AC_amr_female=1;AC_amr_male=0;AC_asj=0;AC_asj_female=0;AC_asj_male=0;AC_eas=0;AC_eas_female=0;AC_eas_jpn=0;AC_eas_kor=0;AC_eas_male=0;AC_eas_oea=0;AC_female=1;AC_fin=0;AC_fin_female=0;AC_fin_male=0;AC_male=1;AC_nfe=0;AC_nfe_bgr=0;AC_nfe_est=0;AC_nfe_female=0;AC_nfe_male=0;AC_nfe_nwe=0;AC_nfe_onf=0;AC_nfe_seu=0;AC_nfe_swe=0;AC_oth=0;AC_oth_femal…
chr9	104785424	rs1484473435	T	C	3017.71	PASS	3.98387e-06	AC=1;AC_afr=0;AC_afr_female=0;AC_afr_male=0;AC_amr=0;AC_amr_female=0;AC_amr_male=0;AC_asj=0;AC_asj_female=0;AC_asj_male=0;AC_eas=0;AC_eas_female=0;AC_eas_jpn=0;AC_eas_kor=0;AC_eas_male=0;AC_eas_oea=0;AC_female=0;AC_fin=0;AC_fin_female=0;AC_fin_male=0;AC_male=1;AC_nfe=1;AC_nfe_bgr=0;AC_nfe_est=0;AC_nfe_female=0;AC_nfe_male=1;AC_nfe_nwe=1;AC_nfe_onf=0;AC_nfe_seu=0;AC_nfe_swe=0;AC_oth=0;AC_oth_femal…
chr9	104785426	rs752286382	G	A	2142.16	PASS	7.96787e-06	AC=2;AC_afr=0;AC_afr_female=0;AC_afr_male=0;AC_amr=0;AC_amr_female=0;AC_amr_male=0;AC_asj=0;AC_asj_female=0;AC_asj_male=0;AC_eas=2;AC_eas_female=2;AC_eas_jpn=0;AC_eas_kor=0;AC_eas_male=0;AC_eas_oea=2;AC_female=2;AC_fin=0;AC_fin_female=0;AC_fin_male=0;AC_male=0;AC_nfe=0;AC_nfe_bgr=0;AC_nfe_est=0;AC_nfe_female=0;AC_nfe_male=0;AC_nfe_nwe=0;AC_nfe_onf=0;AC_nfe_seu=0;AC_nfe_swe=0;AC_oth=0;AC_oth_femal…
chr9	104785429	rs760311331	T	G	442.36	PASS	3.98337e-06	AC=1;AC_afr=0;AC_afr_female=0;AC_afr_male=0;AC_amr=0;AC_amr_female=0;AC_amr_male=0;AC_asj=0;AC_asj_female=0;AC_asj_male=0;AC_eas=0;AC_eas_female=0;AC_eas_jpn=0;AC_eas_kor=0;AC_eas_male=0;AC_eas_oea=0;AC_female=0;AC_fin=0;AC_fin_female=0;AC_fin_male=0;AC_male=1;AC_nfe=0;AC_nfe_bgr=0;AC_nfe_est=0;AC_nfe_female=0;AC_nfe_male=0;AC_nfe_nwe=0;AC_nfe_onf=0;AC_nfe_seu=0;AC_nfe_swe=0;AC_oth=0;AC_oth_femal…
chr9	104785432	rs764092585	T	G	796.36	PASS	3.98349e-06	AC=1;AC_afr=0;AC_afr_female=0;AC_afr_male=0;AC_amr=0;AC_amr_female=0;AC_amr_male=0;AC_asj=0;AC_asj_female=0;AC_asj_male=0;AC_eas=0;AC_eas_female=0;AC_eas_jpn=0;AC_eas_kor=0;AC_eas_male=0;AC_eas_oea=0;AC_female=0;AC_fin=0;AC_fin_female=0;AC_fin_male=0;AC_male=1;AC_nfe=1;AC_nfe_bgr=0;AC_nfe_est=0;AC_nfe_female=0;AC_nfe_male=1;AC_nfe_nwe=0;AC_nfe_onf=0;AC_nfe_seu=1;AC_nfe_swe=0;AC_oth=0;AC_oth_femal…
chr9	104785434	rs1175353903	T	G	2846.37	PASS	7.96641e-06	AC=2;AC_afr=0;AC_afr_female=0;AC_afr_male=0;AC_amr=0;AC_amr_female=0;AC_amr_male=0;AC_asj=0;AC_asj_female=0;AC_asj_male=0;AC_eas=0;AC_eas_female=0;AC_eas_jpn=0;AC_eas_kor=0;AC_eas_male=0;AC_eas_oea=0;AC_female=0;AC_fin=0;AC_fin_female=0;AC_fin_male=0;AC_male=2;AC_nfe=1;AC_nfe_bgr=0;AC_nfe_est=0;AC_nfe_female=0;AC_nfe_male=1;AC_nfe_nwe=0;AC_nfe_onf=1;AC_nfe_seu=0;AC_nfe_swe=0;AC_oth=0;AC_oth_femal…
chr9	104785435	rs753896042	G	C	1424.36	PASS	3.9833e-06	AC=1;AC_afr=0;AC_afr_female=0;AC_afr_male=0;AC_amr=0;AC_amr_female=0;AC_amr_male=0;AC_asj=0;AC_asj_female=0;AC_asj_male=0;AC_eas=1;AC_eas_female=1;AC_eas_jpn=0;AC_eas_kor=0;AC_eas_male=0;AC_eas_oea=1;AC_female=1;AC_fin=0;AC_fin_female=0;AC_fin_male=0;AC_male=0;AC_nfe=0;AC_nfe_bgr=0;AC_nfe_est=0;AC_nfe_female=0;AC_nfe_male=0;AC_nfe_nwe=0;AC_nfe_onf=0;AC_nfe_seu=0;AC_nfe_swe=0;AC_oth=0;AC_oth_femal…
chr9	104785437	rs756990718	G	A	690.37	PASS	3.98346e-06	AC=1;AC_afr=0;AC_afr_female=0;AC_afr_male=0;AC_amr=0;AC_amr_female=0;AC_amr_male=0;AC_asj=0;AC_asj_female=0;AC_asj_male=0;AC_eas=0;AC_eas_female=0;AC_eas_jpn=0;AC_eas_kor=0;AC_eas_male=0;AC_eas_oea=0;AC_female=0;AC_fin=0;AC_fin_female=0;AC_fin_male=0;AC_male=1;AC_nfe=1;AC_nfe_bgr=0;AC_nfe_est=0;AC_nfe_female=0;AC_nfe_male=1;AC_nfe_nwe=0;AC_nfe_onf=0;AC_nfe_seu=1;AC_nfe_swe=0;AC_oth=0;AC_oth_femal…
chr9	104785440	rs778784679	G	A	792.37	PASS	3.98337e-06	AC=1;AC_afr=0;AC_afr_female=0;AC_afr_male=0;AC_amr=0;AC_amr_female=0;AC_amr_male=0;AC_asj=0;AC_asj_female=0;AC_asj_male=0;AC_eas=0;AC_eas_female=0;AC_eas_jpn=0;AC_eas_kor=0;AC_eas_male=0;AC_eas_oea=0;AC_female=0;AC_fin=0;AC_fin_female=0;AC_fin_male=0;AC_male=1;AC_nfe=1;AC_nfe_bgr=0;AC_nfe_est=0;AC_nfe_female=0;AC_nfe_male=1;AC_nfe_nwe=0;AC_nfe_onf=0;AC_nfe_seu=1;AC_nfe_swe=0;AC_oth=0;AC_oth_femal…
chr9	104785442	rs751669145	C	T	27849.2	PASS	8.36547e-05	AC=21;AC_afr=3;AC_afr_female=0;AC_afr_male=3;AC_amr=0;AC_amr_female=0;AC_amr_male=0;AC_asj=5;AC_asj_female=3;AC_asj_male=2;AC_eas=0;AC_eas_female=0;AC_eas_jpn=0;AC_eas_kor=0;AC_eas_male=0;AC_eas_oea=0;AC_female=10;AC_fin=0;AC_fin_female=0;AC_fin_male=0;AC_male=11;AC_nfe=10;AC_nfe_bgr=0;AC_nfe_est=0;AC_nfe_female=6;AC_nfe_male=4;AC_nfe_nwe=2;AC_nfe_onf=4;AC_nfe_seu=1;AC_nfe_swe=3;AC_oth=1;AC_oth_f…
chr9	104785443	rs755264102	G	A	2817.32	PASS	3.98356e-06	AC=1;AC_afr=0;AC_afr_female=0;AC_afr_male=0;AC_amr=0;AC_amr_female=0;AC_amr_male=0;AC_asj=0;AC_asj_female=0;AC_asj_male=0;AC_eas=0;AC_eas_female=0;AC_eas_jpn=0;AC_eas_kor=0;AC_eas_male=0;AC_eas_oea=0;AC_female=0;AC_fin=0;AC_fin_female=0;AC_fin_male=0;AC_male=1;AC_nfe=1;AC_nfe_bgr=0;AC_nfe_est=0;AC_nfe_female=0;AC_nfe_male=1;AC_nfe_nwe=0;AC_nfe_onf=0;AC_nfe_seu=0;AC_nfe_swe=1;AC_oth=0;AC_oth_femal…
chr9	104785449	rs1335127179	T	C	1591.36	PASS	3.98359e-06	AC=1;AC_afr=0;AC_afr_female=0;AC_afr_male=0;AC_amr=0;AC_amr_female=0;AC_amr_male=0;AC_asj=0;AC_asj_female=0;AC_asj_male=0;AC_eas=0;AC_eas_female=0;AC_eas_jpn=0;AC_eas_kor=0;AC_eas_male=0;AC_eas_oea=0;AC_female=0;AC_fin=0;AC_fin_female=0;AC_fin_male=0;AC_male=1;AC_nfe=1;AC_nfe_bgr=0;AC_nfe_est=0;AC_nfe_female=0;AC_nfe_male=1;AC_nfe_nwe=1;AC_nfe_onf=0;AC_nfe_seu=0;AC_nfe_swe=0;AC_oth=0;AC_oth_femal…
chr9	104785453	rs564764153	C	G	78702.6	PASS	0.000151382	AC=38;AC_afr=0;AC_afr_female=0;AC_afr_male=0;AC_amr=1;AC_amr_female=0;AC_amr_male=1;AC_asj=0;AC_asj_female=0;AC_asj_male=0;AC_eas=0;AC_eas_female=0;AC_eas_jpn=0;AC_eas_kor=0;AC_eas_male=0;AC_eas_oea=0;AC_female=16;AC_fin=6;AC_fin_female=2;AC_fin_male=4;AC_male=22;AC_nfe=27;AC_nfe_bgr=0;AC_nfe_est=0;AC_nfe_female=12;AC_nfe_male=15;AC_nfe_nwe=9;AC_nfe_onf=12;AC_nfe_seu=3;AC_nfe_swe=3;AC_oth=4;AC_ot…
chr9	104785461	rs948218532	G	A	1214.38	PASS	3.98352e-06	AC=1;AC_afr=0;AC_afr_female=0;AC_afr_male=0;AC_amr=0;AC_amr_female=0;AC_amr_male=0;AC_asj=0;AC_asj_female=0;AC_asj_male=0;AC_eas=0;AC_eas_female=0;AC_eas_jpn=0;AC_eas_kor=0;AC_eas_male=0;AC_eas_oea=0;AC_female=0;AC_fin=0;AC_fin_female=0;AC_fin_male=0;AC_male=1;AC_nfe=0;AC_nfe_bgr=0;AC_nfe_est=0;AC_nfe_female=0;AC_nfe_male=0;AC_nfe_nwe=0;AC_nfe_onf=0;AC_nfe_seu=0;AC_nfe_swe=0;AC_oth=1;AC_oth_femal…
chr9	104785464	rs748201126	T	G	13633.4	PASS	2.78849e-05	AC=7;AC_afr=0;AC_afr_female=0;AC_afr_male=0;AC_amr=0;AC_amr_female=0;AC_amr_male=0;AC_asj=0;AC_asj_female=0;AC_asj_male=0;AC_eas=0;AC_eas_female=0;AC_eas_jpn=0;AC_eas_kor=0;AC_eas_male=0;AC_eas_oea=0;AC_female=2;AC_fin=0;AC_fin_female=0;AC_fin_male=0;AC_male=5;AC_nfe=0;AC_nfe_bgr=0;AC_nfe_est=0;AC_nfe_female=0;AC_nfe_male=0;AC_nfe_nwe=0;AC_nfe_onf=0;AC_nfe_seu=0;AC_nfe_swe=0;AC_oth=0;AC_oth_femal…
chr9	104785465	rs769897782	G	A	1144.37	PASS	3.98391e-06	AC=1;AC_afr=0;AC_afr_female=0;AC_afr_male=0;AC_amr=0;AC_amr_female=0;AC_amr_male=0;AC_asj=0;AC_asj_female=0;AC_asj_male=0;AC_eas=0;AC_eas_female=0;AC_eas_jpn=0;AC_eas_kor=0;AC_eas_male=0;AC_eas_oea=0;AC_female=0;AC_fin=0;AC_fin_female=0;AC_fin_male=0;AC_male=1;AC_nfe=0;AC_nfe_bgr=0;AC_nfe_est=0;AC_nfe_female=0;AC_nfe_male=0;AC_nfe_nwe=0;AC_nfe_onf=0;AC_nfe_seu=0;AC_nfe_swe=0;AC_oth=0;AC_oth_femal…
chr9	104785469	rs1234264555	A	C	1517.36	PASS	3.98337e-06	AC=1;AC_afr=0;AC_afr_female=0;AC_afr_male=0;AC_amr=0;AC_amr_female=0;AC_amr_male=0;AC_asj=0;AC_asj_female=0;AC_asj_male=0;AC_eas=0;AC_eas_female=0;AC_eas_jpn=0;AC_eas_kor=0;AC_eas_male=0;AC_eas_oea=0;AC_female=0;AC_fin=0;AC_fin_female=0;AC_fin_male=0;AC_male=1;AC_nfe=1;AC_nfe_bgr=0;AC_nfe_est=0;AC_nfe_female=0;AC_nfe_male=1;AC_nfe_nwe=1;AC_nfe_onf=0;AC_nfe_seu=0;AC_nfe_swe=0;AC_oth=0;AC_oth_femal…
chr9	104785476	rs143548532	T	C	4269.17	PASS	7.96743e-06	AC=2;AC_afr=0;AC_afr_female=0;AC_afr_male=0;AC_amr=0;AC_amr_female=0;AC_amr_male=0;AC_asj=0;AC_asj_female=0;AC_asj_male=0;AC_eas=0;AC_eas_female=0;AC_eas_jpn=0;AC_eas_kor=0;AC_eas_male=0;AC_eas_oea=0;AC_female=1;AC_fin=0;AC_fin_female=0;AC_fin_male=0;AC_male=1;AC_nfe=2;AC_nfe_bgr=0;AC_nfe_est=0;AC_nfe_female=1;AC_nfe_male=1;AC_nfe_nwe=0;AC_nfe_onf=1;AC_nfe_seu=1;AC_nfe_swe=0;AC_oth=0;AC_oth_femal…
chr9	104785481	rs200426848	A	G	3626.16	PASS	3.98381e-06	AC=1;AC_afr=0;AC_afr_female=0;AC_afr_male=0;AC_amr=1;AC_amr_female=1;AC_amr_male=0;AC_asj=0;AC_asj_female=0;AC_asj_male=0;AC_eas=0;AC_eas_female=0;AC_eas_jpn=0;AC_eas_kor=0;AC_eas_male=0;AC_eas_oea=0;AC_female=1;AC_fin=0;AC_fin_female=0;AC_fin_male=0;AC_male=0;AC_nfe=0;AC_nfe_bgr=0;AC_nfe_est=0;AC_nfe_female=0;AC_nfe_male=0;AC_nfe_nwe=0;AC_nfe_onf=0;AC_nfe_seu=0;AC_nfe_swe=0;AC_oth=0;AC_oth_femal…
chr9	104785484	rs372207376	G	A	6303.16	PASS	7.96718e-06	AC=2;AC_afr=2;AC_afr_female=2;AC_afr_male=0;AC_amr=0;AC_amr_female=0;AC_amr_male=0;AC_asj=0;AC_asj_female=0;AC_asj_male=0;AC_eas=0;AC_eas_female=0;AC_eas_jpn=0;AC_eas_kor=0;AC_eas_male=0;AC_eas_oea=0;AC_female=2;AC_fin=0;AC_fin_female=0;AC_fin_male=0;AC_male=0;AC_nfe=0;AC_nfe_bgr=0;AC_nfe_est=0;AC_nfe_female=0;AC_nfe_male=0;AC_nfe_nwe=0;AC_nfe_onf=0;AC_nfe_seu=0;AC_nfe_swe=0;AC_oth=0;AC_oth_femal…
chr9	104785486	rs146817777	A	C	126082	PASS	0.00023502	AC=59;AC_afr=57;AC_afr_female=35;AC_afr_male=22;AC_amr=1;AC_amr_female=1;AC_amr_male=0;AC_asj=0;AC_asj_female=0;AC_asj_male=0;AC_eas=0;AC_eas_female=0;AC_eas_jpn=0;AC_eas_kor=0;AC_eas_male=0;AC_eas_oea=0;AC_female=37;AC_fin=0;AC_fin_female=0;AC_fin_male=0;AC_male=22;AC_nfe=0;AC_nfe_bgr=0;AC_nfe_est=0;AC_nfe_female=0;AC_nfe_male=0;AC_nfe_nwe=0;AC_nfe_onf=0;AC_nfe_seu=0;AC_nfe_swe=0;AC_oth=0;AC_oth…
chr9	104785487	rs1436659710	G	A	1612.36	PASS	3.9833e-06	AC=1;AC_afr=1;AC_afr_female=1;AC_afr_male=0;AC_amr=0;AC_amr_female=0;AC_amr_male=0;AC_asj=0;AC_asj_female=0;AC_asj_male=0;AC_eas=0;AC_eas_female=0;AC_eas_jpn=0;AC_eas_kor=0;AC_eas_male=0;AC_eas_oea=0;AC_female=1;AC_fin=0;AC_fin_female=0;AC_fin_male=0;AC_male=0;AC_nfe=0;AC_nfe_bgr=0;AC_nfe_est=0;AC_nfe_female=0;AC_nfe_male=0;AC_nfe_nwe=0;AC_nfe_onf=0;AC_nfe_seu=0;AC_nfe_swe=0;AC_oth=0;AC_oth_femal…
chr9	104785489	rs759070628	T	C	12709.4	PASS	3.18667e-05	AC=8;AC_afr=0;AC_afr_female=0;AC_afr_male=0;AC_amr=0;AC_amr_female=0;AC_amr_male=0;AC_asj=0;AC_asj_female=0;AC_asj_male=0;AC_eas=0;AC_eas_female=0;AC_eas_jpn=0;AC_eas_kor=0;AC_eas_male=0;AC_eas_oea=0;AC_female=4;AC_fin=0;AC_fin_female=0;AC_fin_male=0;AC_male=4;AC_nfe=0;AC_nfe_bgr=0;AC_nfe_est=0;AC_nfe_female=0;AC_nfe_male=0;AC_nfe_nwe=0;AC_nfe_onf=0;AC_nfe_seu=0;AC_nfe_swe=0;AC_oth=0;AC_oth_femal…
chr9	104785496	rs369476391	G	A	23127.5	PASS	3.98321e-05	AC=10;AC_afr=10;AC_afr_female=7;AC_afr_male=3;AC_amr=0;AC_amr_female=0;AC_amr_male=0;AC_asj=0;AC_asj_female=0;AC_asj_male=0;AC_eas=0;AC_eas_female=0;AC_eas_jpn=0;AC_eas_kor=0;AC_eas_male=0;AC_eas_oea=0;AC_female=7;AC_fin=0;AC_fin_female=0;AC_fin_male=0;AC_male=3;AC_nfe=0;AC_nfe_bgr=0;AC_nfe_est=0;AC_nfe_female=0;AC_nfe_male=0;AC_nfe_nwe=0;AC_nfe_onf=0;AC_nfe_seu=0;AC_nfe_swe=0;AC_oth=0;AC_oth_fem…
chr9	104785498	rs775323801	T	C	4466.14	PASS	1.1949e-05	AC=3;AC_afr=0;AC_afr_female=0;AC_afr_male=0;AC_amr=1;AC_amr_female=0;AC_amr_male=1;AC_asj=0;AC_asj_female=0;AC_asj_male=0;AC_eas=0;AC_eas_female=0;AC_eas_jpn=0;AC_eas_kor=0;AC_eas_male=0;AC_eas_oea=0;AC_female=2;AC_fin=0;AC_fin_female=0;AC_fin_male=0;AC_male=1;AC_nfe=0;AC_nfe_bgr=0;AC_nfe_est=0;AC_nfe_female=0;AC_nfe_male=0;AC_nfe_nwe=0;AC_nfe_onf=0;AC_nfe_seu=0;AC_nfe_swe=0;AC_oth=1;AC_oth_femal…
chr9	104785500	rs1192961968	G	A	2787.37	PASS	3.98298e-06	AC=1;AC_afr=0;AC_afr_female=0;AC_afr_male=0;AC_amr=0;AC_amr_female=0;AC_amr_male=0;AC_asj=0;AC_asj_female=0;AC_asj_male=0;AC_eas=0;AC_eas_female=0;AC_eas_jpn=0;AC_eas_kor=0;AC_eas_male=0;AC_eas_oea=0;AC_female=0;AC_fin=0;AC_fin_female=0;AC_fin_male=0;AC_male=1;AC_nfe=1;AC_nfe_bgr=0;AC_nfe_est=0;AC_nfe_female=0;AC_nfe_male=1;AC_nfe_nwe=1;AC_nfe_onf=0;AC_nfe_seu=0;AC_nfe_swe=0;AC_oth=0;AC_oth_femal…
chr9	104785507	rs372949839	G	A	2874.37	PASS	3.98292e-06	AC=1;AC_afr=0;AC_afr_female=0;AC_afr_male=0;AC_amr=0;AC_amr_female=0;AC_amr_male=0;AC_asj=0;AC_asj_female=0;AC_asj_male=0;AC_eas=0;AC_eas_female=0;AC_eas_jpn=0;AC_eas_kor=0;AC_eas_male=0;AC_eas_oea=0;AC_female=1;AC_fin=0;AC_fin_female=0;AC_fin_male=0;AC_male=0;AC_nfe=1;AC_nfe_bgr=0;AC_nfe_est=0;AC_nfe_female=1;AC_nfe_male=0;AC_nfe_nwe=1;AC_nfe_onf=0;AC_nfe_seu=0;AC_nfe_swe=0;AC_oth=0;AC_oth_femal…
chr9	104785514	rs763757017	A	G	716.77	PASS	3.98286e-06	AC=1;AC_afr=0;AC_afr_female=0;AC_afr_male=0;AC_amr=0;AC_amr_female=0;AC_amr_male=0;AC_asj=0;AC_asj_female=0;AC_asj_male=0;AC_eas=0;AC_eas_female=0;AC_eas_jpn=0;AC_eas_kor=0;AC_eas_male=0;AC_eas_oea=0;AC_female=0;AC_fin=0;AC_fin_female=0;AC_fin_male=0;AC_male=1;AC_nfe=1;AC_nfe_bgr=0;AC_nfe_est=0;AC_nfe_female=0;AC_nfe_male=1;AC_nfe_nwe=0;AC_nfe_onf=1;AC_nfe_seu=0;AC_nfe_swe=0;AC_oth=0;AC_oth_femal…
chr9	104785523	rs375968445	C	T	5245.4	PASS	3.98273e-06	AC=1;AC_afr=1;AC_afr_female=1;AC_afr_male=0;AC_amr=0;AC_amr_female=0;AC_amr_male=0;AC_asj=0;AC_asj_female=0;AC_asj_male=0;AC_eas=0;AC_eas_female=0;AC_eas_jpn=0;AC_eas_kor=0;AC_eas_male=0;AC_eas_oea=0;AC_female=1;AC_fin=0;AC_fin_female=0;AC_fin_male=0;AC_male=0;AC_nfe=0;AC_nfe_bgr=0;AC_nfe_est=0;AC_nfe_female=0;AC_nfe_male=0;AC_nfe_nwe=0;AC_nfe_onf=0;AC_nfe_seu=0;AC_nfe_swe=0;AC_oth=0;AC_oth_femal…
chr9	104785524	rs768037345	G	C	16973.4	PASS	3.98298e-06	AC=1;AC_afr=0;AC_afr_female=0;AC_afr_male=0;AC_amr=1;AC_amr_female=0;AC_amr_male=1;AC_asj=0;AC_asj_female=0;AC_asj_male=0;AC_eas=0;AC_eas_female=0;AC_eas_jpn=0;AC_eas_kor=0;AC_eas_male=0;AC_eas_oea=0;AC_female=0;AC_fin=0;AC_fin_female=0;AC_fin_male=0;AC_male=1;AC_nfe=0;AC_nfe_bgr=0;AC_nfe_est=0;AC_nfe_female=0;AC_nfe_male=0;AC_nfe_nwe=0;AC_nfe_onf=0;AC_nfe_seu=0;AC_nfe_swe=0;AC_oth=0;AC_oth_femal…
chr9	104785524	rs768037345	G	A	16973.4	PASS	2.78809e-05	AC=7;AC_afr=0;AC_afr_female=0;AC_afr_male=0;AC_amr=1;AC_amr_female=1;AC_amr_male=0;AC_asj=1;AC_asj_female=0;AC_asj_male=1;AC_eas=0;AC_eas_female=0;AC_eas_jpn=0;AC_eas_kor=0;AC_eas_male=0;AC_eas_oea=0;AC_female=3;AC_fin=0;AC_fin_female=0;AC_fin_male=0;AC_male=4;AC_nfe=3;AC_nfe_bgr=0;AC_nfe_est=0;AC_nfe_female=0;AC_nfe_male=3;AC_nfe_nwe=0;AC_nfe_onf=3;AC_nfe_seu=0;AC_nfe_swe=0;AC_oth=1;AC_oth_femal…
chr9	104785528	rs1408488449	T	C	1521.36	PASS	3.98251e-06	AC=1;AC_afr=0;AC_afr_female=0;AC_afr_male=0;AC_amr=0;AC_amr_female=0;AC_amr_male=0;AC_asj=0;AC_asj_female=0;AC_asj_male=0;AC_eas=0;AC_eas_female=0;AC_eas_jpn=0;AC_eas_kor=0;AC_eas_male=0;AC_eas_oea=0;AC_female=1;AC_fin=0;AC_fin_female=0;AC_fin_male=0;AC_male=0;AC_nfe=0;AC_nfe_bgr=0;AC_nfe_est=0;AC_nfe_female=0;AC_nfe_male=0;AC_nfe_nwe=0;AC_nfe_onf=0;AC_nfe_seu=0;AC_nfe_swe=0;AC_oth=1;AC_oth_femal…
chr9	104785534	rs1333421629	T	C	1617.36	PASS	3.98203e-06	AC=1;AC_afr=0;AC_afr_female=0;AC_afr_male=0;AC_amr=0;AC_amr_female=0;AC_amr_male=0;AC_asj=0;AC_asj_female=0;AC_asj_male=0;AC_eas=0;AC_eas_female=0;AC_eas_jpn=0;AC_eas_kor=0;AC_eas_male=0;AC_eas_oea=0;AC_female=1;AC_fin=0;AC_fin_female=0;AC_fin_male=0;AC_male=0;AC_nfe=1;AC_nfe_bgr=0;AC_nfe_est=0;AC_nfe_female=1;AC_nfe_male=0;AC_nfe_nwe=1;AC_nfe_onf=0;AC_nfe_seu=0;AC_nfe_swe=0;AC_oth=0;AC_oth_femal…
chr9	104785537	rs764904802	T	C	5036.7	PASS	1.19461e-05	AC=3;AC_afr=0;AC_afr_female=0;AC_afr_male=0;AC_amr=0;AC_amr_female=0;AC_amr_male=0;AC_asj=0;AC_asj_female=0;AC_asj_male=0;AC_eas=1;AC_eas_female=0;AC_eas_jpn=0;AC_eas_kor=0;AC_eas_male=1;AC_eas_oea=1;AC_female=0;AC_fin=0;AC_fin_female=0;AC_fin_male=0;AC_male=3;AC_nfe=2;AC_nfe_bgr=0;AC_nfe_est=0;AC_nfe_female=0;AC_nfe_male=2;AC_nfe_nwe=1;AC_nfe_onf=1;AC_nfe_seu=0;AC_nfe_swe=0;AC_oth=0;AC_oth_femal…
chr9	104785542	rs1440765616	C	A	1666.36	PASS	3.98191e-06	AC=1;AC_afr=0;AC_afr_female=0;AC_afr_male=0;AC_amr=0;AC_amr_female=0;AC_amr_male=0;AC_asj=0;AC_asj_female=0;AC_asj_male=0;AC_eas=0;AC_eas_female=0;AC_eas_jpn=0;AC_eas_kor=0;AC_eas_male=0;AC_eas_oea=0;AC_female=1;AC_fin=1;AC_fin_female=1;AC_fin_male=0;AC_male=0;AC_nfe=0;AC_nfe_bgr=0;AC_nfe_est=0;AC_nfe_female=0;AC_nfe_male=0;AC_nfe_nwe=0;AC_nfe_onf=0;AC_nfe_seu=0;AC_nfe_swe=0;AC_oth=0;AC_oth_femal…
chr9	104785546	rs758173593	T	C	1326.36	PASS	3.98191e-06	AC=1;AC_afr=0;AC_afr_female=0;AC_afr_male=0;AC_amr=0;AC_amr_female=0;AC_amr_male=0;AC_asj=0;AC_asj_female=0;AC_asj_male=0;AC_eas=0;AC_eas_female=0;AC_eas_jpn=0;AC_eas_kor=0;AC_eas_male=0;AC_eas_oea=0;AC_female=0;AC_fin=0;AC_fin_female=0;AC_fin_male=0;AC_male=1;AC_nfe=1;AC_nfe_bgr=0;AC_nfe_est=0;AC_nfe_female=0;AC_nfe_male=1;AC_nfe_nwe=0;AC_nfe_onf=0;AC_nfe_seu=0;AC_nfe_swe=1;AC_oth=0;AC_oth_femal…
chr9	104785551	rs781357198	G	A	4517.16	PASS	1.59271e-05	AC=4;AC_afr=0;AC_afr_female=0;AC_afr_male=0;AC_amr=1;AC_amr_female=0;AC_amr_male=1;AC_asj=0;AC_asj_female=0;AC_asj_male=0;AC_eas=0;AC_eas_female=0;AC_eas_jpn=0;AC_eas_kor=0;AC_eas_male=0;AC_eas_oea=0;AC_female=1;AC_fin=0;AC_fin_female=0;AC_fin_male=0;AC_male=3;AC_nfe=0;AC_nfe_bgr=0;AC_nfe_est=0;AC_nfe_female=0;AC_nfe_male=0;AC_nfe_nwe=0;AC_nfe_onf=0;AC_nfe_seu=0;AC_nfe_swe=0;AC_oth=0;AC_oth_femal…
chr9	104785555	rs1010577808	T	C	3660.14	PASS	7.96331e-06	AC=2;AC_afr=0;AC_afr_female=0;AC_afr_male=0;AC_amr=1;AC_amr_female=1;AC_amr_male=0;AC_asj=0;AC_asj_female=0;AC_asj_male=0;AC_eas=0;AC_eas_female=0;AC_eas_jpn=0;AC_eas_kor=0;AC_eas_male=0;AC_eas_oea=0;AC_female=1;AC_fin=0;AC_fin_female=0;AC_fin_male=0;AC_male=1;AC_nfe=0;AC_nfe_bgr=0;AC_nfe_est=0;AC_nfe_female=0;AC_nfe_male=0;AC_nfe_nwe=0;AC_nfe_onf=0;AC_nfe_seu=0;AC_nfe_swe=0;AC_oth=1;AC_oth_femal…
chr9	104785556	rs752981038	G	C	3011.37	PASS	7.96419e-06	AC=2;AC_afr=0;AC_afr_female=0;AC_afr_male=0;AC_amr=0;AC_amr_female=0;AC_amr_male=0;AC_asj=0;AC_asj_female=0;AC_asj_male=0;AC_eas=0;AC_eas_female=0;AC_eas_jpn=0;AC_eas_kor=0;AC_eas_male=0;AC_eas_oea=0;AC_female=0;AC_fin=0;AC_fin_female=0;AC_fin_male=0;AC_male=2;AC_nfe=2;AC_nfe_bgr=0;AC_nfe_est=0;AC_nfe_female=0;AC_nfe_male=2;AC_nfe_nwe=0;AC_nfe_onf=1;AC_nfe_seu=1;AC_nfe_swe=0;AC_oth=0;AC_oth_femal…
chr9	104785558	rs1216451227	A	T	2360.36	PASS	3.982e-06	AC=1;AC_afr=0;AC_afr_female=0;AC_afr_male=0;AC_amr=0;AC_amr_female=0;AC_amr_male=0;AC_asj=0;AC_asj_female=0;AC_asj_male=0;AC_eas=0;AC_eas_female=0;AC_eas_jpn=0;AC_eas_kor=0;AC_eas_male=0;AC_eas_oea=0;AC_female=1;AC_fin=0;AC_fin_female=0;AC_fin_male=0;AC_male=0;AC_nfe=1;AC_nfe_bgr=0;AC_nfe_est=0;AC_nfe_female=1;AC_nfe_male=0;AC_nfe_nwe=0;AC_nfe_onf=1;AC_nfe_seu=0;AC_nfe_swe=0;AC_oth=0;AC_oth_femal…
chr9	104785562	rs1457850583	C	T	2341.77	PASS	3.98191e-06	AC=1;AC_afr=0;AC_afr_female=0;AC_afr_male=0;AC_amr=0;AC_amr_female=0;AC_amr_male=0;AC_asj=0;AC_asj_female=0;AC_asj_male=0;AC_eas=0;AC_eas_female=0;AC_eas_jpn=0;AC_eas_kor=0;AC_eas_male=0;AC_eas_oea=0;AC_female=0;AC_fin=0;AC_fin_female=0;AC_fin_male=0;AC_male=1;AC_nfe=0;AC_nfe_bgr=0;AC_nfe_est=0;AC_nfe_female=0;AC_nfe_male=0;AC_nfe_nwe=0;AC_nfe_onf=0;AC_nfe_seu=0;AC_nfe_swe=0;AC_oth=0;AC_oth_femal…
chr9	104785571	rs756170181	T	C	5485.16	PASS	7.96337e-06	AC=2;AC_afr=0;AC_afr_female=0;AC_afr_male=0;AC_amr=1;AC_amr_female=1;AC_amr_male=0;AC_asj=0;AC_asj_female=0;AC_asj_male=0;AC_eas=0;AC_eas_female=0;AC_eas_jpn=0;AC_eas_kor=0;AC_eas_male=0;AC_eas_oea=0;AC_female=1;AC_fin=0;AC_fin_female=0;AC_fin_male=0;AC_male=1;AC_nfe=1;AC_nfe_bgr=0;AC_nfe_est=0;AC_nfe_female=0;AC_nfe_male=1;AC_nfe_nwe=0;AC_nfe_onf=0;AC_nfe_seu=1;AC_nfe_swe=0;AC_oth=0;AC_oth_femal…
chr9	104785572	rs529867682	C	T	11503.4	PASS	1.59279e-05	AC=4;AC_afr=0;AC_afr_female=0;AC_afr_male=0;AC_amr=0;AC_amr_female=0;AC_amr_male=0;AC_asj=0;AC_asj_female=0;AC_asj_male=0;AC_eas=0;AC_eas_female=0;AC_eas_jpn=0;AC_eas_kor=0;AC_eas_male=0;AC_eas_oea=0;AC_female=0;AC_fin=0;AC_fin_female=0;AC_fin_male=0;AC_male=4;AC_nfe=0;AC_nfe_bgr=0;AC_nfe_est=0;AC_nfe_female=0;AC_nfe_male=0;AC_nfe_nwe=0;AC_nfe_onf=0;AC_nfe_seu=0;AC_nfe_swe=0;AC_oth=0;AC_oth_femal…
chr9	104785589	.	T	C	3449.37	PASS	3.98387e-06	AC=1;AC_afr=0;AC_afr_female=0;AC_afr_male=0;AC_amr=0;AC_amr_female=0;AC_amr_male=0;AC_asj=0;AC_asj_female=0;AC_asj_male=0;AC_eas=0;AC_eas_female=0;AC_eas_jpn=0;AC_eas_kor=0;AC_eas_male=0;AC_eas_oea=0;AC_female=0;AC_fin=0;AC_fin_female=0;AC_fin_male=0;AC_male=1;AC_nfe=1;AC_nfe_bgr=0;AC_nfe_est=0;AC_nfe_female=0;AC_nfe_male=1;AC_nfe_nwe=1;AC_nfe_onf=0;AC_nfe_seu=0;AC_nfe_swe=0;AC_oth=0;AC_oth_femal…
chr9	104785589	.	T	TC	3449.37	PASS	3.98387e-06	AC=1;AC_afr=0;AC_afr_female=0;AC_afr_male=0;AC_amr=0;AC_amr_female=0;AC_amr_male=0;AC_asj=0;AC_asj_female=0;AC_asj_male=0;AC_eas=0;AC_eas_female=0;AC_eas_jpn=0;AC_eas_kor=0;AC_eas_male=0;AC_eas_oea=0;AC_female=1;AC_fin=0;AC_fin_female=0;AC_fin_male=0;AC_male=0;AC_nfe=1;AC_nfe_bgr=0;AC_nfe_est=0;AC_nfe_female=1;AC_nfe_male=0;AC_nfe_nwe=0;AC_nfe_onf=1;AC_nfe_seu=0;AC_nfe_swe=0;AC_oth=0;AC_oth_femal…
chr9	104785591	rs61741359	C	T	1.62554e+06	PASS	0.00307575	AC=772;AC_afr=650;AC_afr_female=407;AC_afr_male=243;AC_amr=95;AC_amr_female=56;AC_amr_male=39;AC_asj=0;AC_asj_female=0;AC_asj_male=0;AC_eas=0;AC_eas_female=0;AC_eas_jpn=0;AC_eas_kor=0;AC_eas_male=0;AC_eas_oea=0;AC_female=472;AC_fin=0;AC_fin_female=0;AC_fin_male=0;AC_male=300;AC_nfe=13;AC_nfe_bgr=0;AC_nfe_est=0;AC_nfe_female=3;AC_nfe_male=10;AC_nfe_nwe=5;AC_nfe_onf=3;AC_nfe_seu=4;AC_nfe_swe=1;AC_o…
chr9	104785592	rs369098049	G	A	37996.5	PASS	4.38271e-05	AC=11;AC_afr=2;AC_afr_female=2;AC_afr_male=0;AC_amr=1;AC_amr_female=1;AC_amr_male=0;AC_asj=0;AC_asj_female=0;AC_asj_male=0;AC_eas=0;AC_eas_female=0;AC_eas_jpn=0;AC_eas_kor=0;AC_eas_male=0;AC_eas_oea=0;AC_female=8;AC_fin=0;AC_fin_female=0;AC_fin_male=0;AC_male=3;AC_nfe=8;AC_nfe_bgr=0;AC_nfe_est=0;AC_nfe_female=5;AC_nfe_male=3;AC_nfe_nwe=3;AC_nfe_onf=4;AC_nfe_seu=0;AC_nfe_swe=1;AC_oth=0;AC_oth_fema…
chr9	104785593	rs779096899	G	C	2090.18	PASS	3.98416e-06	AC=1;AC_afr=0;AC_afr_female=0;AC_afr_male=0;AC_amr=0;AC_amr_female=0;AC_amr_male=0;AC_asj=0;AC_asj_female=0;AC_asj_male=0;AC_eas=0;AC_eas_female=0;AC_eas_jpn=0;AC_eas_kor=0;AC_eas_male=0;AC_eas_oea=0;AC_female=0;AC_fin=0;AC_fin_female=0;AC_fin_male=0;AC_male=1;AC_nfe=1;AC_nfe_bgr=0;AC_nfe_est=0;AC_nfe_female=0;AC_nfe_male=1;AC_nfe_nwe=0;AC_nfe_onf=0;AC_nfe_seu=1;AC_nfe_swe=0;AC_oth=0;AC_oth_femal…
chr9	104785594	rs373103108	G	A	10038.4	PASS	2.39067e-05	AC=6;AC_afr=0;AC_afr_female=0;AC_afr_male=0;AC_amr=0;AC_amr_female=0;AC_amr_male=0;AC_asj=0;AC_asj_female=0;AC_asj_male=0;AC_eas=0;AC_eas_female=0;AC_eas_jpn=0;AC_eas_kor=0;AC_eas_male=0;AC_eas_oea=0;AC_female=3;AC_fin=0;AC_fin_female=0;AC_fin_male=0;AC_male=3;AC_nfe=6;AC_nfe_bgr=0;AC_nfe_est=0;AC_nfe_female=3;AC_nfe_male=3;AC_nfe_nwe=5;AC_nfe_onf=1;AC_nfe_seu=0;AC_nfe_swe=0;AC_oth=0;AC_oth_femal…
chr9	104785595	rs1173121015	T	C	1516.5	PASS	3.9841e-06	AC=1;AC_afr=0;AC_afr_female=0;AC_afr_male=0;AC_amr=1;AC_amr_female=0;AC_amr_male=1;AC_asj=0;AC_asj_female=0;AC_asj_male=0;AC_eas=0;AC_eas_female=0;AC_eas_jpn=0;AC_eas_kor=0;AC_eas_male=0;AC_eas_oea=0;AC_female=0;AC_fin=0;AC_fin_female=0;AC_fin_male=0;AC_male=1;AC_nfe=0;AC_nfe_bgr=0;AC_nfe_est=0;AC_nfe_female=0;AC_nfe_male=0;AC_nfe_nwe=0;AC_nfe_onf=0;AC_nfe_seu=0;AC_nfe_swe=0;AC_oth=0;AC_oth_femal…
chr9	104785600	rs772632471	C	A	1002.36	PASS	3.98591e-06	AC=1;AC_afr=0;AC_afr_female=0;AC_afr_male=0;AC_amr=0;AC_amr_female=0;AC_amr_male=0;AC_asj=0;AC_asj_female=0;AC_asj_male=0;AC_eas=1;AC_eas_female=0;AC_eas_jpn=0;AC_eas_kor=0;AC_eas_male=1;AC_eas_oea=1;AC_female=0;AC_fin=0;AC_fin_female=0;AC_fin_male=0;AC_male=1;AC_nfe=0;AC_nfe_bgr=0;AC_nfe_est=0;AC_nfe_female=0;AC_nfe_male=0;AC_nfe_nwe=0;AC_nfe_onf=0;AC_nfe_seu=0;AC_nfe_swe=0;AC_oth=0;AC_oth_femal…
chr9	104785601	rs376067764	C	T	2243.36	PASS	3.98572e-06	AC=1;AC_afr=0;AC_afr_female=0;AC_afr_male=0;AC_amr=0;AC_amr_female=0;AC_amr_male=0;AC_asj=0;AC_asj_female=0;AC_asj_male=0;AC_eas=0;AC_eas_female=0;AC_eas_jpn=0;AC_eas_kor=0;AC_eas_male=0;AC_eas_oea=0;AC_female=0;AC_fin=0;AC_fin_female=0;AC_fin_male=0;AC_male=1;AC_nfe=1;AC_nfe_bgr=0;AC_nfe_est=0;AC_nfe_female=0;AC_nfe_male=1;AC_nfe_nwe=0;AC_nfe_onf=1;AC_nfe_seu=0;AC_nfe_swe=0;AC_oth=0;AC_oth_femal…
chr9	104785603	rs1324396225	T	C	1387.36	PASS	3.986e-06	AC=1;AC_afr=0;AC_afr_female=0;AC_afr_male=0;AC_amr=0;AC_amr_female=0;AC_amr_male=0;AC_asj=0;AC_asj_female=0;AC_asj_male=0;AC_eas=1;AC_eas_female=1;AC_eas_jpn=0;AC_eas_kor=1;AC_eas_male=0;AC_eas_oea=0;AC_female=1;AC_fin=0;AC_fin_female=0;AC_fin_male=0;AC_male=0;AC_nfe=0;AC_nfe_bgr=0;AC_nfe_est=0;AC_nfe_female=0;AC_nfe_male=0;AC_nfe_nwe=0;AC_nfe_onf=0;AC_nfe_seu=0;AC_nfe_swe=0;AC_oth=0;AC_oth_femal…
chr9	104785608	rs746675064	T	C	3954.14	PASS	3.98724e-06	AC=1;AC_afr=1;AC_afr_female=1;AC_afr_male=0;AC_amr=0;AC_amr_female=0;AC_amr_male=0;AC_asj=0;AC_asj_female=0;AC_asj_male=0;AC_eas=0;AC_eas_female=0;AC_eas_jpn=0;AC_eas_kor=0;AC_eas_male=0;AC_eas_oea=0;AC_female=1;AC_fin=0;AC_fin_female=0;AC_fin_male=0;AC_male=0;AC_nfe=0;AC_nfe_bgr=0;AC_nfe_est=0;AC_nfe_female=0;AC_nfe_male=0;AC_nfe_nwe=0;AC_nfe_onf=0;AC_nfe_seu=0;AC_nfe_swe=0;AC_oth=0;AC_oth_femal…
chr9	104785610	rs566760790	C	T	6123.19	PASS	3.98807e-06	AC=1;AC_afr=1;AC_afr_female=1;AC_afr_male=0;AC_amr=0;AC_amr_female=0;AC_amr_male=0;AC_asj=0;AC_asj_female=0;AC_asj_male=0;AC_eas=0;AC_eas_female=0;AC_eas_jpn=0;AC_eas_kor=0;AC_eas_male=0;AC_eas_oea=0;AC_female=1;AC_fin=0;AC_fin_female=0;AC_fin_male=0;AC_male=0;AC_nfe=0;AC_nfe_bgr=0;AC_nfe_est=0;AC_nfe_female=0;AC_nfe_male=0;AC_nfe_nwe=0;AC_nfe_onf=0;AC_nfe_seu=0;AC_nfe_swe=0;AC_oth=0;AC_oth_femal…
chr9	104785611	rs776238691	G	A	4653.19	PASS	3.98909e-06	AC=1;AC_afr=0;AC_afr_female=0;AC_afr_male=0;AC_amr=0;AC_amr_female=0;AC_amr_male=0;AC_asj=0;AC_asj_female=0;AC_asj_male=0;AC_eas=0;AC_eas_female=0;AC_eas_jpn=0;AC_eas_kor=0;AC_eas_male=0;AC_eas_oea=0;AC_female=1;AC_fin=0;AC_fin_female=0;AC_fin_male=0;AC_male=0;AC_nfe=1;AC_nfe_bgr=0;AC_nfe_est=0;AC_nfe_female=1;AC_nfe_male=0;AC_nfe_nwe=0;AC_nfe_onf=0;AC_nfe_seu=1;AC_nfe_swe=0;AC_oth=0;AC_oth_femal…
chr9	104785615	rs1325077099	A	C	937.36	PASS	3.99049e-06	AC=1;AC_afr=0;AC_afr_female=0;AC_afr_male=0;AC_amr=0;AC_amr_female=0;AC_amr_male=0;AC_asj=0;AC_asj_female=0;AC_asj_male=0;AC_eas=0;AC_eas_female=0;AC_eas_jpn=0;AC_eas_kor=0;AC_eas_male=0;AC_eas_oea=0;AC_female=1;AC_fin=0;AC_fin_female=0;AC_fin_male=0;AC_male=0;AC_nfe=1;AC_nfe_bgr=0;AC_nfe_est=0;AC_nfe_female=1;AC_nfe_male=0;AC_nfe_nwe=0;AC_nfe_onf=1;AC_nfe_seu=0;AC_nfe_swe=0;AC_oth=0;AC_oth_femal…
chr9	104785616	rs1216373793	A	G	5079.15	PASS	3.99103e-06	AC=1;AC_afr=0;AC_afr_female=0;AC_afr_male=0;AC_amr=0;AC_amr_female=0;AC_amr_male=0;AC_asj=1;AC_asj_female=0;AC_asj_male=1;AC_eas=0;AC_eas_female=0;AC_eas_jpn=0;AC_eas_kor=0;AC_eas_male=0;AC_eas_oea=0;AC_female=0;AC_fin=0;AC_fin_female=0;AC_fin_male=0;AC_male=1;AC_nfe=0;AC_nfe_bgr=0;AC_nfe_est=0;AC_nfe_female=0;AC_nfe_male=0;AC_nfe_nwe=0;AC_nfe_onf=0;AC_nfe_seu=0;AC_nfe_swe=0;AC_oth=0;AC_oth_femal…
chr9	104785620	rs1279708556	T	C	2749.37	PASS	3.99278e-06	AC=1;AC_afr=0;AC_afr_female=0;AC_afr_male=0;AC_amr=0;AC_amr_female=0;AC_amr_male=0;AC_asj=0;AC_asj_female=0;AC_asj_male=0;AC_eas=0;AC_eas_female=0;AC_eas_jpn=0;AC_eas_kor=0;AC_eas_male=0;AC_eas_oea=0;AC_female=0;AC_fin=0;AC_fin_female=0;AC_fin_male=0;AC_male=1;AC_nfe=1;AC_nfe_bgr=0;AC_nfe_est=0;AC_nfe_female=0;AC_nfe_male=1;AC_nfe_nwe=0;AC_nfe_onf=1;AC_nfe_seu=0;AC_nfe_swe=0;AC_oth=0;AC_oth_femal…
chr9	104785631	rs1232139387	T	C	1293.36	PASS	4.00525e-06	AC=1;AC_afr=0;AC_afr_female=0;AC_afr_male=0;AC_amr=0;AC_amr_female=0;AC_amr_male=0;AC_asj=0;AC_asj_female=0;AC_asj_male=0;AC_eas=0;AC_eas_female=0;AC_eas_jpn=0;AC_eas_kor=0;AC_eas_male=0;AC_eas_oea=0;AC_female=0;AC_fin=0;AC_fin_female=0;AC_fin_male=0;AC_male=1;AC_nfe=1;AC_nfe_bgr=0;AC_nfe_est=0;AC_nfe_female=0;AC_nfe_male=1;AC_nfe_nwe=1;AC_nfe_onf=0;AC_nfe_seu=0;AC_nfe_swe=0;AC_oth=0;AC_oth_femal…
chr9	104786300	rs769250500	A	G	1561.38	PASS	3.98283e-06	AC=1;AC_afr=0;AC_afr_female=0;AC_afr_male=0;AC_amr=0;AC_amr_female=0;AC_amr_male=0;AC_asj=0;AC_asj_female=0;AC_asj_male=0;AC_eas=1;AC_eas_female=1;AC_eas_jpn=0;AC_eas_kor=0;AC_eas_male=0;AC_eas_oea=1;AC_female=1;AC_fin=0;AC_fin_female=0;AC_fin_male=0;AC_male=0;AC_nfe=0;AC_nfe_bgr=0;AC_nfe_est=0;AC_nfe_female=0;AC_nfe_male=0;AC_nfe_nwe=0;AC_nfe_onf=0;AC_nfe_seu=0;AC_nfe_swe=0;AC_oth=0;AC_oth_femal…
chr9	104786302	rs1181651001	T	A	1973.37	PASS	3.98222e-06	AC=1;AC_afr=0;AC_afr_female=0;AC_afr_male=0;AC_amr=0;AC_amr_female=0;AC_amr_male=0;AC_asj=0;AC_asj_female=0;AC_asj_male=0;AC_eas=0;AC_eas_female=0;AC_eas_jpn=0;AC_eas_kor=0;AC_eas_male=0;AC_eas_oea=0;AC_female=1;AC_fin=0;AC_fin_female=0;AC_fin_male=0;AC_male=0;AC_nfe=1;AC_nfe_bgr=0;AC_nfe_est=0;AC_nfe_female=1;AC_nfe_male=0;AC_nfe_nwe=0;AC_nfe_onf=1;AC_nfe_seu=0;AC_nfe_swe=0;AC_oth=0;AC_oth_femal…
chr9	104786304	rs773185743	T	G	2742.37	PASS	3.98115e-06	AC=1;AC_afr=0;AC_afr_female=0;AC_afr_male=0;AC_amr=0;AC_amr_female=0;AC_amr_male=0;AC_asj=0;AC_asj_female=0;AC_asj_male=0;AC_eas=0;AC_eas_female=0;AC_eas_jpn=0;AC_eas_kor=0;AC_eas_male=0;AC_eas_oea=0;AC_female=1;AC_fin=0;AC_fin_female=0;AC_fin_male=0;AC_male=0;AC_nfe=1;AC_nfe_bgr=0;AC_nfe_est=0;AC_nfe_female=1;AC_nfe_male=0;AC_nfe_nwe=0;AC_nfe_onf=0;AC_nfe_seu=0;AC_nfe_swe=1;AC_oth=0;AC_oth_femal…
chr9	104786313	rs1422137304	T	G	870.36	PASS	3.98029e-06	AC=1;AC_afr=0;AC_afr_female=0;AC_afr_male=0;AC_amr=0;AC_amr_female=0;AC_amr_male=0;AC_asj=0;AC_asj_female=0;AC_asj_male=0;AC_eas=0;AC_eas_female=0;AC_eas_jpn=0;AC_eas_kor=0;AC_eas_male=0;AC_eas_oea=0;AC_female=0;AC_fin=0;AC_fin_female=0;AC_fin_male=0;AC_male=1;AC_nfe=0;AC_nfe_bgr=0;AC_nfe_est=0;AC_nfe_female=0;AC_nfe_male=0;AC_nfe_nwe=0;AC_nfe_onf=0;AC_nfe_seu=0;AC_nfe_swe=0;AC_oth=0;AC_oth_femal…
chr9	104786315	rs762889652	G	T	5396.3	PASS	7.96077e-06	AC=2;AC_afr=0;AC_afr_female=0;AC_afr_male=0;AC_amr=0;AC_amr_female=0;AC_amr_male=0;AC_asj=0;AC_asj_female=0;AC_asj_male=0;AC_eas=0;AC_eas_female=0;AC_eas_jpn=0;AC_eas_kor=0;AC_eas_male=0;AC_eas_oea=0;AC_female=1;AC_fin=0;AC_fin_female=0;AC_fin_male=0;AC_male=1;AC_nfe=1;AC_nfe_bgr=0;AC_nfe_est=0;AC_nfe_female=1;AC_nfe_male=0;AC_nfe_nwe=0;AC_nfe_onf=0;AC_nfe_seu=1;AC_nfe_swe=0;AC_oth=1;AC_oth_femal…
chr9	104786319	rs1375277326	C	T	848.36	PASS	3.97972e-06	AC=1;AC_afr=0;AC_afr_female=0;AC_afr_male=0;AC_amr=0;AC_amr_female=0;AC_amr_male=0;AC_asj=0;AC_asj_female=0;AC_asj_male=0;AC_eas=0;AC_eas_female=0;AC_eas_jpn=0;AC_eas_kor=0;AC_eas_male=0;AC_eas_oea=0;AC_female=0;AC_fin=0;AC_fin_female=0;AC_fin_male=0;AC_male=1;AC_nfe=1;AC_nfe_bgr=0;AC_nfe_est=0;AC_nfe_female=0;AC_nfe_male=1;AC_nfe_nwe=0;AC_nfe_onf=1;AC_nfe_seu=0;AC_nfe_swe=0;AC_oth=0;AC_oth_femal…
chr9	104786323	rs766095082	C	A	306.36	PASS	3.97975e-06	AC=1;AC_afr=0;AC_afr_female=0;AC_afr_male=0;AC_amr=0;AC_amr_female=0;AC_amr_male=0;AC_asj=0;AC_asj_female=0;AC_asj_male=0;AC_eas=0;AC_eas_female=0;AC_eas_jpn=0;AC_eas_kor=0;AC_eas_male=0;AC_eas_oea=0;AC_female=1;AC_fin=0;AC_fin_female=0;AC_fin_male=0;AC_male=0;AC_nfe=1;AC_nfe_bgr=0;AC_nfe_est=0;AC_nfe_female=1;AC_nfe_male=0;AC_nfe_nwe=0;AC_nfe_onf=1;AC_nfe_seu=0;AC_nfe_swe=0;AC_oth=0;AC_oth_femal…
chr9	104786329	rs774161536	A	C	920.36	PASS	3.97956e-06	AC=1;AC_afr=0;AC_afr_female=0;AC_afr_male=0;AC_amr=0;AC_amr_female=0;AC_amr_male=0;AC_asj=0;AC_asj_female=0;AC_asj_male=0;AC_eas=0;AC_eas_female=0;AC_eas_jpn=0;AC_eas_kor=0;AC_eas_male=0;AC_eas_oea=0;AC_female=0;AC_fin=0;AC_fin_female=0;AC_fin_male=0;AC_male=1;AC_nfe=0;AC_nfe_bgr=0;AC_nfe_est=0;AC_nfe_female=0;AC_nfe_male=0;AC_nfe_nwe=0;AC_nfe_onf=0;AC_nfe_seu=0;AC_nfe_swe=0;AC_oth=0;AC_oth_femal…
chr9	104786335	rs1380622432	A	C	1028.36	PASS	3.97969e-06	AC=1;AC_afr=0;AC_afr_female=0;AC_afr_male=0;AC_amr=0;AC_amr_female=0;AC_amr_male=0;AC_asj=0;AC_asj_female=0;AC_asj_male=0;AC_eas=0;AC_eas_female=0;AC_eas_jpn=0;AC_eas_kor=0;AC_eas_male=0;AC_eas_oea=0;AC_female=0;AC_fin=0;AC_fin_female=0;AC_fin_male=0;AC_male=1;AC_nfe=1;AC_nfe_bgr=0;AC_nfe_est=0;AC_nfe_female=0;AC_nfe_male=1;AC_nfe_nwe=1;AC_nfe_onf=0;AC_nfe_seu=0;AC_nfe_swe=0;AC_oth=0;AC_oth_femal…
chr9	104786341	rs1396119662	C	T	4130.14	PASS	7.9595e-06	AC=2;AC_afr=2;AC_afr_female=0;AC_afr_male=2;AC_amr=0;AC_amr_female=0;AC_amr_male=0;AC_asj=0;AC_asj_female=0;AC_asj_male=0;AC_eas=0;AC_eas_female=0;AC_eas_jpn=0;AC_eas_kor=0;AC_eas_male=0;AC_eas_oea=0;AC_female=0;AC_fin=0;AC_fin_female=0;AC_fin_male=0;AC_male=2;AC_nfe=0;AC_nfe_bgr=0;AC_nfe_est=0;AC_nfe_female=0;AC_nfe_male=0;AC_nfe_nwe=0;AC_nfe_onf=0;AC_nfe_seu=0;AC_nfe_swe=0;AC_oth=0;AC_oth_femal…
chr9	104786353	rs752356763	T	C	2100.37	PASS	7.95963e-06	AC=2;AC_afr=0;AC_afr_female=0;AC_afr_male=0;AC_amr=0;AC_amr_female=0;AC_amr_male=0;AC_asj=0;AC_asj_female=0;AC_asj_male=0;AC_eas=0;AC_eas_female=0;AC_eas_jpn=0;AC_eas_kor=0;AC_eas_male=0;AC_eas_oea=0;AC_female=1;AC_fin=0;AC_fin_female=0;AC_fin_male=0;AC_male=1;AC_nfe=1;AC_nfe_bgr=0;AC_nfe_est=0;AC_nfe_female=1;AC_nfe_male=0;AC_nfe_nwe=0;AC_nfe_onf=0;AC_nfe_seu=0;AC_nfe_swe=1;AC_oth=0;AC_oth_femal…
chr9	104786354	rs764354887	T	C	790.36	PASS	3.97988e-06	AC=1;AC_afr=0;AC_afr_female=0;AC_afr_male=0;AC_amr=0;AC_amr_female=0;AC_amr_male=0;AC_asj=0;AC_asj_female=0;AC_asj_male=0;AC_eas=1;AC_eas_female=0;AC_eas_jpn=0;AC_eas_kor=0;AC_eas_male=1;AC_eas_oea=1;AC_female=0;AC_fin=0;AC_fin_female=0;AC_fin_male=0;AC_male=1;AC_nfe=0;AC_nfe_bgr=0;AC_nfe_est=0;AC_nfe_female=0;AC_nfe_male=0;AC_nfe_nwe=0;AC_nfe_onf=0;AC_nfe_seu=0;AC_nfe_swe=0;AC_oth=0;AC_oth_femal…
chr9	104786362	rs1242275070	T	C	932.36	PASS	3.98016e-06	AC=1;AC_afr=0;AC_afr_female=0;AC_afr_male=0;AC_amr=1;AC_amr_female=1;AC_amr_male=0;AC_asj=0;AC_asj_female=0;AC_asj_male=0;AC_eas=0;AC_eas_female=0;AC_eas_jpn=0;AC_eas_kor=0;AC_eas_male=0;AC_eas_oea=0;AC_female=1;AC_fin=0;AC_fin_female=0;AC_fin_male=0;AC_male=0;AC_nfe=0;AC_nfe_bgr=0;AC_nfe_est=0;AC_nfe_female=0;AC_nfe_male=0;AC_nfe_nwe=0;AC_nfe_onf=0;AC_nfe_seu=0;AC_nfe_swe=0;AC_oth=0;AC_oth_femal…
chr9	104786363	rs1309681331	AG	A	2608.36	PASS	3.98051e-06	AC=1;AC_afr=0;AC_afr_female=0;AC_afr_male=0;AC_amr=0;AC_amr_female=0;AC_amr_male=0;AC_asj=0;AC_asj_female=0;AC_asj_male=0;AC_eas=0;AC_eas_female=0;AC_eas_jpn=0;AC_eas_kor=0;AC_eas_male=0;AC_eas_oea=0;AC_female=0;AC_fin=0;AC_fin_female=0;AC_fin_male=0;AC_male=1;AC_nfe=1;AC_nfe_bgr=0;AC_nfe_est=0;AC_nfe_female=0;AC_nfe_male=1;AC_nfe_nwe=1;AC_nfe_onf=0;AC_nfe_seu=0;AC_nfe_swe=0;AC_oth=0;AC_oth_femal…
chr9	104786369	rs754074746	A	G	5672.17	PASS	3.98042e-06	AC=1;AC_afr=1;AC_afr_female=0;AC_afr_male=1;AC_amr=0;AC_amr_female=0;AC_amr_male=0;AC_asj=0;AC_asj_female=0;AC_asj_male=0;AC_eas=0;AC_eas_female=0;AC_eas_jpn=0;AC_eas_kor=0;AC_eas_male=0;AC_eas_oea=0;AC_female=0;AC_fin=0;AC_fin_female=0;AC_fin_male=0;AC_male=1;AC_nfe=0;AC_nfe_bgr=0;AC_nfe_est=0;AC_nfe_female=0;AC_nfe_male=0;AC_nfe_nwe=0;AC_nfe_onf=0;AC_nfe_seu=0;AC_nfe_swe=0;AC_oth=0;AC_oth_femal…
chr9	104786369	rs754074746	A	C	5672.17	PASS	1.19412e-05	AC=3;AC_afr=0;AC_afr_female=0;AC_afr_male=0;AC_amr=3;AC_amr_female=3;AC_amr_male=0;AC_asj=0;AC_asj_female=0;AC_asj_male=0;AC_eas=0;AC_eas_female=0;AC_eas_jpn=0;AC_eas_kor=0;AC_eas_male=0;AC_eas_oea=0;AC_female=3;AC_fin=0;AC_fin_female=0;AC_fin_male=0;AC_male=0;AC_nfe=0;AC_nfe_bgr=0;AC_nfe_est=0;AC_nfe_female=0;AC_nfe_male=0;AC_nfe_nwe=0;AC_nfe_onf=0;AC_nfe_seu=0;AC_nfe_swe=0;AC_oth=0;AC_oth_femal…
chr9	104786379	rs757347488	C	T	3082.37	PASS	3.98099e-06	AC=1;AC_afr=0;AC_afr_female=0;AC_afr_male=0;AC_amr=0;AC_amr_female=0;AC_amr_male=0;AC_asj=0;AC_asj_female=0;AC_asj_male=0;AC_eas=0;AC_eas_female=0;AC_eas_jpn=0;AC_eas_kor=0;AC_eas_male=0;AC_eas_oea=0;AC_female=0;AC_fin=0;AC_fin_female=0;AC_fin_male=0;AC_male=1;AC_nfe=1;AC_nfe_bgr=0;AC_nfe_est=0;AC_nfe_female=0;AC_nfe_male=1;AC_nfe_nwe=0;AC_nfe_onf=0;AC_nfe_seu=0;AC_nfe_swe=1;AC_oth=0;AC_oth_femal…
chr9	104786380	rs765246726	A	G	17958.4	PASS	2.78671e-05	AC=7;AC_afr=0;AC_afr_female=0;AC_afr_male=0;AC_amr=0;AC_amr_female=0;AC_amr_male=0;AC_asj=0;AC_asj_female=0;AC_asj_male=0;AC_eas=1;AC_eas_female=0;AC_eas_jpn=0;AC_eas_kor=1;AC_eas_male=1;AC_eas_oea=0;AC_female=2;AC_fin=5;AC_fin_female=1;AC_fin_male=4;AC_male=5;AC_nfe=1;AC_nfe_bgr=0;AC_nfe_est=0;AC_nfe_female=1;AC_nfe_male=0;AC_nfe_nwe=0;AC_nfe_onf=0;AC_nfe_seu=0;AC_nfe_swe=1;AC_oth=0;AC_oth_femal…
chr9	104786383	rs750878525	C	T	1452.83	PASS	3.9814e-06	AC=1;AC_afr=0;AC_afr_female=0;AC_afr_male=0;AC_amr=0;AC_amr_female=0;AC_amr_male=0;AC_asj=0;AC_asj_female=0;AC_asj_male=0;AC_eas=0;AC_eas_female=0;AC_eas_jpn=0;AC_eas_kor=0;AC_eas_male=0;AC_eas_oea=0;AC_female=1;AC_fin=0;AC_fin_female=0;AC_fin_male=0;AC_male=0;AC_nfe=1;AC_nfe_bgr=0;AC_nfe_est=0;AC_nfe_female=1;AC_nfe_male=0;AC_nfe_nwe=0;AC_nfe_onf=1;AC_nfe_seu=0;AC_nfe_swe=0;AC_oth=0;AC_oth_femal…
chr9	104786887	rs776855188	C	T	18687.5	PASS	3.97953e-05	AC=10;AC_afr=0;AC_afr_female=0;AC_afr_male=0;AC_amr=0;AC_amr_female=0;AC_amr_male=0;AC_asj=9;AC_asj_female=4;AC_asj_male=5;AC_eas=0;AC_eas_female=0;AC_eas_jpn=0;AC_eas_kor=0;AC_eas_male=0;AC_eas_oea=0;AC_female=5;AC_fin=0;AC_fin_female=0;AC_fin_male=0;AC_male=5;AC_nfe=0;AC_nfe_bgr=0;AC_nfe_est=0;AC_nfe_female=0;AC_nfe_male=0;AC_nfe_nwe=0;AC_nfe_onf=0;AC_nfe_seu=0;AC_nfe_swe=0;AC_oth=1;AC_oth_fema…
chr9	104786896	rs761946673	T	G	2435.37	PASS	3.9795e-06	AC=1;AC_afr=1;AC_afr_female=0;AC_afr_male=1;AC_amr=0;AC_amr_female=0;AC_amr_male=0;AC_asj=0;AC_asj_female=0;AC_asj_male=0;AC_eas=0;AC_eas_female=0;AC_eas_jpn=0;AC_eas_kor=0;AC_eas_male=0;AC_eas_oea=0;AC_female=0;AC_fin=0;AC_fin_female=0;AC_fin_male=0;AC_male=1;AC_nfe=0;AC_nfe_bgr=0;AC_nfe_est=0;AC_nfe_female=0;AC_nfe_male=0;AC_nfe_nwe=0;AC_nfe_onf=0;AC_nfe_seu=0;AC_nfe_swe=0;AC_oth=0;AC_oth_femal…
chr9	104786902	rs765322620	C	G	786.37	PASS	3.97953e-06	AC=1;AC_afr=0;AC_afr_female=0;AC_afr_male=0;AC_amr=1;AC_amr_female=1;AC_amr_male=0;AC_asj=0;AC_asj_female=0;AC_asj_male=0;AC_eas=0;AC_eas_female=0;AC_eas_jpn=0;AC_eas_kor=0;AC_eas_male=0;AC_eas_oea=0;AC_female=1;AC_fin=0;AC_fin_female=0;AC_fin_male=0;AC_male=0;AC_nfe=0;AC_nfe_bgr=0;AC_nfe_est=0;AC_nfe_female=0;AC_nfe_male=0;AC_nfe_nwe=0;AC_nfe_onf=0;AC_nfe_seu=0;AC_nfe_swe=0;AC_oth=0;AC_oth_femal…
chr9	104786908	rs750555058	G	A	1114.37	PASS	3.9794e-06	AC=1;AC_afr=0;AC_afr_female=0;AC_afr_male=0;AC_amr=0;AC_amr_female=0;AC_amr_male=0;AC_asj=0;AC_asj_female=0;AC_asj_male=0;AC_eas=1;AC_eas_female=0;AC_eas_jpn=0;AC_eas_kor=0;AC_eas_male=1;AC_eas_oea=1;AC_female=0;AC_fin=0;AC_fin_female=0;AC_fin_male=0;AC_male=1;AC_nfe=0;AC_nfe_bgr=0;AC_nfe_est=0;AC_nfe_female=0;AC_nfe_male=0;AC_nfe_nwe=0;AC_nfe_onf=0;AC_nfe_seu=0;AC_nfe_swe=0;AC_oth=0;AC_oth_femal…
chr9	104786910	rs1433385202	C	T	1673.37	PASS	3.97931e-06	AC=1;AC_afr=0;AC_afr_female=0;AC_afr_male=0;AC_amr=0;AC_amr_female=0;AC_amr_male=0;AC_asj=0;AC_asj_female=0;AC_asj_male=0;AC_eas=0;AC_eas_female=0;AC_eas_jpn=0;AC_eas_kor=0;AC_eas_male=0;AC_eas_oea=0;AC_female=1;AC_fin=0;AC_fin_female=0;AC_fin_male=0;AC_male=0;AC_nfe=1;AC_nfe_bgr=0;AC_nfe_est=0;AC_nfe_female=1;AC_nfe_male=0;AC_nfe_nwe=0;AC_nfe_onf=1;AC_nfe_seu=0;AC_nfe_swe=0;AC_oth=0;AC_oth_femal…
chr9	104786917	rs763177153	T	C	16809.5	PASS	6.76472e-05	AC=17;AC_afr=0;AC_afr_female=0;AC_afr_male=0;AC_amr=17;AC_amr_female=6;AC_amr_male=11;AC_asj=0;AC_asj_female=0;AC_asj_male=0;AC_eas=0;AC_eas_female=0;AC_eas_jpn=0;AC_eas_kor=0;AC_eas_male=0;AC_eas_oea=0;AC_female=6;AC_fin=0;AC_fin_female=0;AC_fin_male=0;AC_male=11;AC_nfe=0;AC_nfe_bgr=0;AC_nfe_est=0;AC_nfe_female=0;AC_nfe_male=0;AC_nfe_nwe=0;AC_nfe_onf=0;AC_nfe_seu=0;AC_nfe_swe=0;AC_oth=0;AC_oth_f…
chr9	104786920	rs1420779077	G	A	1077.36	PASS	3.97934e-06	AC=1;AC_afr=0;AC_afr_female=0;AC_afr_male=0;AC_amr=0;AC_amr_female=0;AC_amr_male=0;AC_asj=0;AC_asj_female=0;AC_asj_male=0;AC_eas=0;AC_eas_female=0;AC_eas_jpn=0;AC_eas_kor=0;AC_eas_male=0;AC_eas_oea=0;AC_female=0;AC_fin=0;AC_fin_female=0;AC_fin_male=0;AC_male=1;AC_nfe=0;AC_nfe_bgr=0;AC_nfe_est=0;AC_nfe_female=0;AC_nfe_male=0;AC_nfe_nwe=0;AC_nfe_onf=0;AC_nfe_seu=0;AC_nfe_swe=0;AC_oth=0;AC_oth_femal…
chr9	104786921	rs766965502	G	A	6802.39	PASS	1.98981e-05	AC=5;AC_afr=0;AC_afr_female=0;AC_afr_male=0;AC_amr=0;AC_amr_female=0;AC_amr_male=0;AC_asj=0;AC_asj_female=0;AC_asj_male=0;AC_eas=0;AC_eas_female=0;AC_eas_jpn=0;AC_eas_kor=0;AC_eas_male=0;AC_eas_oea=0;AC_female=2;AC_fin=0;AC_fin_female=0;AC_fin_male=0;AC_male=3;AC_nfe=1;AC_nfe_bgr=0;AC_nfe_est=0;AC_nfe_female=1;AC_nfe_male=0;AC_nfe_nwe=0;AC_nfe_onf=1;AC_nfe_seu=0;AC_nfe_swe=0;AC_oth=0;AC_oth_femal…
chr9	104786924	rs1331514556	C	T	396.36	PASS	3.9795e-06	AC=1;AC_afr=0;AC_afr_female=0;AC_afr_male=0;AC_amr=0;AC_amr_female=0;AC_amr_male=0;AC_asj=0;AC_asj_female=0;AC_asj_male=0;AC_eas=1;AC_eas_female=0;AC_eas_jpn=0;AC_eas_kor=1;AC_eas_male=1;AC_eas_oea=0;AC_female=0;AC_fin=0;AC_fin_female=0;AC_fin_male=0;AC_male=1;AC_nfe=0;AC_nfe_bgr=0;AC_nfe_est=0;AC_nfe_female=0;AC_nfe_male=0;AC_nfe_nwe=0;AC_nfe_onf=0;AC_nfe_seu=0;AC_nfe_swe=0;AC_oth=0;AC_oth_femal…
chr9	104786932	rs752174310	C	T	3921.24	PASS	1.59218e-05	AC=4;AC_afr=0;AC_afr_female=0;AC_afr_male=0;AC_amr=0;AC_amr_female=0;AC_amr_male=0;AC_asj=0;AC_asj_female=0;AC_asj_male=0;AC_eas=0;AC_eas_female=0;AC_eas_jpn=0;AC_eas_kor=0;AC_eas_male=0;AC_eas_oea=0;AC_female=2;AC_fin=0;AC_fin_female=0;AC_fin_male=0;AC_male=2;AC_nfe=4;AC_nfe_bgr=0;AC_nfe_est=0;AC_nfe_female=2;AC_nfe_male=2;AC_nfe_nwe=0;AC_nfe_onf=2;AC_nfe_seu=0;AC_nfe_swe=2;AC_oth=0;AC_oth_femal…
chr9	104786939	rs1434270706	C	T	3134.14	PASS	1.19403e-05	AC=3;AC_afr=0;AC_afr_female=0;AC_afr_male=0;AC_amr=2;AC_amr_female=1;AC_amr_male=1;AC_asj=0;AC_asj_female=0;AC_asj_male=0;AC_eas=0;AC_eas_female=0;AC_eas_jpn=0;AC_eas_kor=0;AC_eas_male=0;AC_eas_oea=0;AC_female=2;AC_fin=0;AC_fin_female=0;AC_fin_male=0;AC_male=1;AC_nfe=0;AC_nfe_bgr=0;AC_nfe_est=0;AC_nfe_female=0;AC_nfe_male=0;AC_nfe_nwe=0;AC_nfe_onf=0;AC_nfe_seu=0;AC_nfe_swe=0;AC_oth=0;AC_oth_femal…
chr9	104786942	rs755378028	C	T	1888.62	PASS	3.98026e-06	AC=1;AC_afr=0;AC_afr_female=0;AC_afr_male=0;AC_amr=0;AC_amr_female=0;AC_amr_male=0;AC_asj=0;AC_asj_female=0;AC_asj_male=0;AC_eas=0;AC_eas_female=0;AC_eas_jpn=0;AC_eas_kor=0;AC_eas_male=0;AC_eas_oea=0;AC_female=0;AC_fin=0;AC_fin_female=0;AC_fin_male=0;AC_male=1;AC_nfe=1;AC_nfe_bgr=0;AC_nfe_est=0;AC_nfe_female=0;AC_nfe_male=1;AC_nfe_nwe=0;AC_nfe_onf=0;AC_nfe_seu=0;AC_nfe_swe=1;AC_oth=0;AC_oth_femal…
chr9	104786943	rs780321144	G	A	5036.17	PASS	7.96077e-06	AC=2;AC_afr=0;AC_afr_female=0;AC_afr_male=0;AC_amr=0;AC_amr_female=0;AC_amr_male=0;AC_asj=0;AC_asj_female=0;AC_asj_male=0;AC_eas=0;AC_eas_female=0;AC_eas_jpn=0;AC_eas_kor=0;AC_eas_male=0;AC_eas_oea=0;AC_female=0;AC_fin=0;AC_fin_female=0;AC_fin_male=0;AC_male=2;AC_nfe=2;AC_nfe_bgr=0;AC_nfe_est=0;AC_nfe_female=0;AC_nfe_male=2;AC_nfe_nwe=1;AC_nfe_onf=1;AC_nfe_seu=0;AC_nfe_swe=0;AC_oth=0;AC_oth_femal…
chr9	104786965	rs752324602	G	A	3224.03	PASS	3.98219e-06	AC=1;AC_afr=1;AC_afr_female=1;AC_afr_male=0;AC_amr=0;AC_amr_female=0;AC_amr_male=0;AC_asj=0;AC_asj_female=0;AC_asj_male=0;AC_eas=0;AC_eas_female=0;AC_eas_jpn=0;AC_eas_kor=0;AC_eas_male=0;AC_eas_oea=0;AC_female=1;AC_fin=0;AC_fin_female=0;AC_fin_male=0;AC_male=0;AC_nfe=0;AC_nfe_bgr=0;AC_nfe_est=0;AC_nfe_female=0;AC_nfe_male=0;AC_nfe_nwe=0;AC_nfe_onf=0;AC_nfe_seu=0;AC_nfe_swe=0;AC_oth=0;AC_oth_femal…
chr9	104786965	rs752324602	G	T	3224.03	PASS	3.98219e-06	AC=1;AC_afr=0;AC_afr_female=0;AC_afr_male=0;AC_amr=1;AC_amr_female=1;AC_amr_male=0;AC_asj=0;AC_asj_female=0;AC_asj_male=0;AC_eas=0;AC_eas_female=0;AC_eas_jpn=0;AC_eas_kor=0;AC_eas_male=0;AC_eas_oea=0;AC_female=1;AC_fin=0;AC_fin_female=0;AC_fin_male=0;AC_male=0;AC_nfe=0;AC_nfe_bgr=0;AC_nfe_est=0;AC_nfe_female=0;AC_nfe_male=0;AC_nfe_nwe=0;AC_nfe_onf=0;AC_nfe_seu=0;AC_nfe_swe=0;AC_oth=0;AC_oth_femal…
chr9	104786971	rs1276545793	T	C	1127.27	PASS	3.99033e-06	AC=1;AC_afr=0;AC_afr_female=0;AC_afr_male=0;AC_amr=0;AC_amr_female=0;AC_amr_male=0;AC_asj=0;AC_asj_female=0;AC_asj_male=0;AC_eas=0;AC_eas_female=0;AC_eas_jpn=0;AC_eas_kor=0;AC_eas_male=0;AC_eas_oea=0;AC_female=0;AC_fin=0;AC_fin_female=0;AC_fin_male=0;AC_male=1;AC_nfe=0;AC_nfe_bgr=0;AC_nfe_est=0;AC_nfe_female=0;AC_nfe_male=0;AC_nfe_nwe=0;AC_nfe_onf=0;AC_nfe_seu=0;AC_nfe_swe=0;AC_oth=0;AC_oth_femal…
chr9	104787920	rs947401662	C	G	7562.17	PASS	1.98948e-05	AC=5;AC_afr=0;AC_afr_female=0;AC_afr_male=0;AC_amr=0;AC_amr_female=0;AC_amr_male=0;AC_asj=0;AC_asj_female=0;AC_asj_male=0;AC_eas=0;AC_eas_female=0;AC_eas_jpn=0;AC_eas_kor=0;AC_eas_male=0;AC_eas_oea=0;AC_female=3;AC_fin=0;AC_fin_female=0;AC_fin_male=0;AC_male=2;AC_nfe=5;AC_nfe_bgr=0;AC_nfe_est=0;AC_nfe_female=3;AC_nfe_male=2;AC_nfe_nwe=4;AC_nfe_onf=1;AC_nfe_seu=0;AC_nfe_swe=0;AC_oth=0;AC_oth_femal…
chr9	104787931	rs766619359	C	T	16386.4	PASS	2.38688e-05	AC=6;AC_afr=0;AC_afr_female=0;AC_afr_male=0;AC_amr=5;AC_amr_female=3;AC_amr_male=2;AC_asj=0;AC_asj_female=0;AC_asj_male=0;AC_eas=0;AC_eas_female=0;AC_eas_jpn=0;AC_eas_kor=0;AC_eas_male=0;AC_eas_oea=0;AC_female=3;AC_fin=0;AC_fin_female=0;AC_fin_male=0;AC_male=3;AC_nfe=1;AC_nfe_bgr=0;AC_nfe_est=0;AC_nfe_female=0;AC_nfe_male=1;AC_nfe_nwe=0;AC_nfe_onf=1;AC_nfe_seu=0;AC_nfe_swe=0;AC_oth=0;AC_oth_femal…
chr9	104787937	rs1230482589	G	A	3658.38	PASS	3.97915e-06	AC=1;AC_afr=0;AC_afr_female=0;AC_afr_male=0;AC_amr=0;AC_amr_female=0;AC_amr_male=0;AC_asj=0;AC_asj_female=0;AC_asj_male=0;AC_eas=0;AC_eas_female=0;AC_eas_jpn=0;AC_eas_kor=0;AC_eas_male=0;AC_eas_oea=0;AC_female=0;AC_fin=0;AC_fin_female=0;AC_fin_male=0;AC_male=1;AC_nfe=0;AC_nfe_bgr=0;AC_nfe_est=0;AC_nfe_female=0;AC_nfe_male=0;AC_nfe_nwe=0;AC_nfe_onf=0;AC_nfe_seu=0;AC_nfe_swe=0;AC_oth=0;AC_oth_femal…
chr9	104787940	rs752051518	C	T	40356.3	PASS	1.98872e-05	AC=5;AC_afr=0;AC_afr_female=0;AC_afr_male=0;AC_amr=1;AC_amr_female=0;AC_amr_male=1;AC_asj=0;AC_asj_female=0;AC_asj_male=0;AC_eas=0;AC_eas_female=0;AC_eas_jpn=0;AC_eas_kor=0;AC_eas_male=0;AC_eas_oea=0;AC_female=3;AC_fin=0;AC_fin_female=0;AC_fin_male=0;AC_male=2;AC_nfe=3;AC_nfe_bgr=0;AC_nfe_est=0;AC_nfe_female=2;AC_nfe_male=1;AC_nfe_nwe=1;AC_nfe_onf=1;AC_nfe_seu=0;AC_nfe_swe=1;AC_oth=1;AC_oth_femal…
chr9	104787941	rs9282537	G	A	2.86443e+07	PASS	0.0327463	AC=8233;AC_afr=3766;AC_afr_female=2368;AC_afr_male=1398;AC_amr=934;AC_amr_female=576;AC_amr_male=358;AC_asj=401;AC_asj_female=184;AC_asj_male=217;AC_eas=3;AC_eas_female=3;AC_eas_jpn=0;AC_eas_kor=0;AC_eas_male=0;AC_eas_oea=3;AC_female=4361;AC_fin=134;AC_fin_female=61;AC_fin_male=73;AC_male=3872;AC_nfe=2142;AC_nfe_bgr=60;AC_nfe_est=3;AC_nfe_female=914;AC_nfe_male=1228;AC_nfe_nwe=728;AC_nfe_onf=668;…
chr9	104787943	rs751548064	C	T	9321.16	PASS	7.9545e-06	AC=2;AC_afr=0;AC_afr_female=0;AC_afr_male=0;AC_amr=2;AC_amr_female=2;AC_amr_male=0;AC_asj=0;AC_asj_female=0;AC_asj_male=0;AC_eas=0;AC_eas_female=0;AC_eas_jpn=0;AC_eas_kor=0;AC_eas_male=0;AC_eas_oea=0;AC_female=2;AC_fin=0;AC_fin_female=0;AC_fin_male=0;AC_male=0;AC_nfe=0;AC_nfe_bgr=0;AC_nfe_est=0;AC_nfe_female=0;AC_nfe_male=0;AC_nfe_nwe=0;AC_nfe_onf=0;AC_nfe_seu=0;AC_nfe_swe=0;AC_oth=0;AC_oth_femal…
chr9	104787944	rs141032263	G	A	22529	PASS	3.18177e-05	AC=8;AC_afr=0;AC_afr_female=0;AC_afr_male=0;AC_amr=0;AC_amr_female=0;AC_amr_male=0;AC_asj=0;AC_asj_female=0;AC_asj_male=0;AC_eas=0;AC_eas_female=0;AC_eas_jpn=0;AC_eas_kor=0;AC_eas_male=0;AC_eas_oea=0;AC_female=4;AC_fin=2;AC_fin_female=1;AC_fin_male=1;AC_male=4;AC_nfe=5;AC_nfe_bgr=0;AC_nfe_est=0;AC_nfe_female=2;AC_nfe_male=3;AC_nfe_nwe=3;AC_nfe_onf=0;AC_nfe_seu=1;AC_nfe_swe=1;AC_oth=0;AC_oth_femal…
chr9	104787952	rs1489055948	C	T	2050.36	PASS	3.97693e-06	AC=1;AC_afr=0;AC_afr_female=0;AC_afr_male=0;AC_amr=0;AC_amr_female=0;AC_amr_male=0;AC_asj=0;AC_asj_female=0;AC_asj_male=0;AC_eas=0;AC_eas_female=0;AC_eas_jpn=0;AC_eas_kor=0;AC_eas_male=0;AC_eas_oea=0;AC_female=0;AC_fin=0;AC_fin_female=0;AC_fin_male=0;AC_male=1;AC_nfe=0;AC_nfe_bgr=0;AC_nfe_est=0;AC_nfe_female=0;AC_nfe_male=0;AC_nfe_nwe=0;AC_nfe_onf=0;AC_nfe_seu=0;AC_nfe_swe=0;AC_oth=0;AC_oth_femal…
chr9	104787954	rs753024806	A	G	2921.35	PASS	3.9769e-06	AC=1;AC_afr=0;AC_afr_female=0;AC_afr_male=0;AC_amr=0;AC_amr_female=0;AC_amr_male=0;AC_asj=0;AC_asj_female=0;AC_asj_male=0;AC_eas=0;AC_eas_female=0;AC_eas_jpn=0;AC_eas_kor=0;AC_eas_male=0;AC_eas_oea=0;AC_female=0;AC_fin=0;AC_fin_female=0;AC_fin_male=0;AC_male=1;AC_nfe=0;AC_nfe_bgr=0;AC_nfe_est=0;AC_nfe_female=0;AC_nfe_male=0;AC_nfe_nwe=0;AC_nfe_onf=0;AC_nfe_seu=0;AC_nfe_swe=0;AC_oth=0;AC_oth_femal…
chr9	104787961	rs756549407	T	A	14702.9	PASS	3.97697e-06	AC=1;AC_afr=0;AC_afr_female=0;AC_afr_male=0;AC_amr=0;AC_amr_female=0;AC_amr_male=0;AC_asj=0;AC_asj_female=0;AC_asj_male=0;AC_eas=0;AC_eas_female=0;AC_eas_jpn=0;AC_eas_kor=0;AC_eas_male=0;AC_eas_oea=0;AC_female=0;AC_fin=0;AC_fin_female=0;AC_fin_male=0;AC_male=1;AC_nfe=1;AC_nfe_bgr=0;AC_nfe_est=0;AC_nfe_female=0;AC_nfe_male=1;AC_nfe_nwe=0;AC_nfe_onf=0;AC_nfe_seu=1;AC_nfe_swe=0;AC_oth=0;AC_oth_femal…
chr9	104787961	rs756549407	T	C	14702.9	PASS	1.98848e-05	AC=5;AC_afr=0;AC_afr_female=0;AC_afr_male=0;AC_amr=0;AC_amr_female=0;AC_amr_male=0;AC_asj=0;AC_asj_female=0;AC_asj_male=0;AC_eas=0;AC_eas_female=0;AC_eas_jpn=0;AC_eas_kor=0;AC_eas_male=0;AC_eas_oea=0;AC_female=2;AC_fin=0;AC_fin_female=0;AC_fin_male=0;AC_male=3;AC_nfe=0;AC_nfe_bgr=0;AC_nfe_est=0;AC_nfe_female=0;AC_nfe_male=0;AC_nfe_nwe=0;AC_nfe_onf=0;AC_nfe_seu=0;AC_nfe_swe=0;AC_oth=0;AC_oth_femal…
chr9	104787963	rs753554858	G	C	4007.36	PASS	3.977e-06	AC=1;AC_afr=0;AC_afr_female=0;AC_afr_male=0;AC_amr=0;AC_amr_female=0;AC_amr_male=0;AC_asj=0;AC_asj_female=0;AC_asj_male=0;AC_eas=0;AC_eas_female=0;AC_eas_jpn=0;AC_eas_kor=0;AC_eas_male=0;AC_eas_oea=0;AC_female=1;AC_fin=0;AC_fin_female=0;AC_fin_male=0;AC_male=0;AC_nfe=0;AC_nfe_bgr=0;AC_nfe_est=0;AC_nfe_female=0;AC_nfe_male=0;AC_nfe_nwe=0;AC_nfe_onf=0;AC_nfe_seu=0;AC_nfe_swe=0;AC_oth=0;AC_oth_femal…
chr9	104787965	rs565625985	G	A	7405.14	PASS	7.95406e-06	AC=2;AC_afr=2;AC_afr_female=2;AC_afr_male=0;AC_amr=0;AC_amr_female=0;AC_amr_male=0;AC_asj=0;AC_asj_female=0;AC_asj_male=0;AC_eas=0;AC_eas_female=0;AC_eas_jpn=0;AC_eas_kor=0;AC_eas_male=0;AC_eas_oea=0;AC_female=2;AC_fin=0;AC_fin_female=0;AC_fin_male=0;AC_male=0;AC_nfe=0;AC_nfe_bgr=0;AC_nfe_est=0;AC_nfe_female=0;AC_nfe_male=0;AC_nfe_nwe=0;AC_nfe_onf=0;AC_nfe_seu=0;AC_nfe_swe=0;AC_oth=0;AC_oth_femal…
chr9	104787972	rs778400988	C	T	2678.36	PASS	3.97709e-06	AC=1;AC_afr=0;AC_afr_female=0;AC_afr_male=0;AC_amr=0;AC_amr_female=0;AC_amr_male=0;AC_asj=0;AC_asj_female=0;AC_asj_male=0;AC_eas=0;AC_eas_female=0;AC_eas_jpn=0;AC_eas_kor=0;AC_eas_male=0;AC_eas_oea=0;AC_female=0;AC_fin=0;AC_fin_female=0;AC_fin_male=0;AC_male=1;AC_nfe=0;AC_nfe_bgr=0;AC_nfe_est=0;AC_nfe_female=0;AC_nfe_male=0;AC_nfe_nwe=0;AC_nfe_onf=0;AC_nfe_seu=0;AC_nfe_swe=0;AC_oth=0;AC_oth_femal…
chr9	104787973	rs746601066	G	A	5760.16	PASS	1.19312e-05	AC=3;AC_afr=0;AC_afr_female=0;AC_afr_male=0;AC_amr=0;AC_amr_female=0;AC_amr_male=0;AC_asj=0;AC_asj_female=0;AC_asj_male=0;AC_eas=0;AC_eas_female=0;AC_eas_jpn=0;AC_eas_kor=0;AC_eas_male=0;AC_eas_oea=0;AC_female=1;AC_fin=2;AC_fin_female=1;AC_fin_male=1;AC_male=2;AC_nfe=1;AC_nfe_bgr=0;AC_nfe_est=0;AC_nfe_female=0;AC_nfe_male=1;AC_nfe_nwe=0;AC_nfe_onf=0;AC_nfe_seu=0;AC_nfe_swe=1;AC_oth=0;AC_oth_femal…
chr9	104787977	rs758292384	G	A	9625.15	PASS	1.59085e-05	AC=4;AC_afr=0;AC_afr_female=0;AC_afr_male=0;AC_amr=0;AC_amr_female=0;AC_amr_male=0;AC_asj=0;AC_asj_female=0;AC_asj_male=0;AC_eas=4;AC_eas_female=2;AC_eas_jpn=0;AC_eas_kor=0;AC_eas_male=2;AC_eas_oea=4;AC_female=2;AC_fin=0;AC_fin_female=0;AC_fin_male=0;AC_male=2;AC_nfe=0;AC_nfe_bgr=0;AC_nfe_est=0;AC_nfe_female=0;AC_nfe_male=0;AC_nfe_nwe=0;AC_nfe_onf=0;AC_nfe_seu=0;AC_nfe_swe=0;AC_oth=0;AC_oth_femal…
chr9	104787981	rs780091906	C	T	2905.35	PASS	3.97693e-06	AC=1;AC_afr=0;AC_afr_female=0;AC_afr_male=0;AC_amr=0;AC_amr_female=0;AC_amr_male=0;AC_asj=0;AC_asj_female=0;AC_asj_male=0;AC_eas=0;AC_eas_female=0;AC_eas_jpn=0;AC_eas_kor=0;AC_eas_male=0;AC_eas_oea=0;AC_female=1;AC_fin=0;AC_fin_female=0;AC_fin_male=0;AC_male=0;AC_nfe=1;AC_nfe_bgr=0;AC_nfe_est=0;AC_nfe_female=1;AC_nfe_male=0;AC_nfe_nwe=0;AC_nfe_onf=1;AC_nfe_seu=0;AC_nfe_swe=0;AC_oth=0;AC_oth_femal…
chr9	104787993	rs1420483869	T	C	1050.35	PASS	3.97706e-06	AC=1;AC_afr=0;AC_afr_female=0;AC_afr_male=0;AC_amr=0;AC_amr_female=0;AC_amr_male=0;AC_asj=0;AC_asj_female=0;AC_asj_male=0;AC_eas=0;AC_eas_female=0;AC_eas_jpn=0;AC_eas_kor=0;AC_eas_male=0;AC_eas_oea=0;AC_female=1;AC_fin=0;AC_fin_female=0;AC_fin_male=0;AC_male=0;AC_nfe=1;AC_nfe_bgr=0;AC_nfe_est=0;AC_nfe_female=1;AC_nfe_male=0;AC_nfe_nwe=1;AC_nfe_onf=0;AC_nfe_seu=0;AC_nfe_swe=0;AC_oth=0;AC_oth_femal…
chr9	104787994	rs1333788377	T	A	2728.35	PASS	3.97706e-06	AC=1;AC_afr=0;AC_afr_female=0;AC_afr_male=0;AC_amr=1;AC_amr_female=1;AC_amr_male=0;AC_asj=0;AC_asj_female=0;AC_asj_male=0;AC_eas=0;AC_eas_female=0;AC_eas_jpn=0;AC_eas_kor=0;AC_eas_male=0;AC_eas_oea=0;AC_female=1;AC_fin=0;AC_fin_female=0;AC_fin_male=0;AC_male=0;AC_nfe=0;AC_nfe_bgr=0;AC_nfe_est=0;AC_nfe_female=0;AC_nfe_male=0;AC_nfe_nwe=0;AC_nfe_onf=0;AC_nfe_seu=0;AC_nfe_swe=0;AC_oth=0;AC_oth_femal…
chr9	104788000	rs1357430207	C	T	3354.35	PASS	3.97703e-06	AC=1;AC_afr=0;AC_afr_female=0;AC_afr_male=0;AC_amr=0;AC_amr_female=0;AC_amr_male=0;AC_asj=1;AC_asj_female=0;AC_asj_male=1;AC_eas=0;AC_eas_female=0;AC_eas_jpn=0;AC_eas_kor=0;AC_eas_male=0;AC_eas_oea=0;AC_female=0;AC_fin=0;AC_fin_female=0;AC_fin_male=0;AC_male=1;AC_nfe=0;AC_nfe_bgr=0;AC_nfe_est=0;AC_nfe_female=0;AC_nfe_male=0;AC_nfe_nwe=0;AC_nfe_onf=0;AC_nfe_seu=0;AC_nfe_swe=0;AC_oth=0;AC_oth_femal…
chr9	104788006	rs150283412	T	C	56012.5	PASS	4.37508e-05	AC=11;AC_afr=1;AC_afr_female=1;AC_afr_male=0;AC_amr=9;AC_amr_female=4;AC_amr_male=5;AC_asj=0;AC_asj_female=0;AC_asj_male=0;AC_eas=0;AC_eas_female=0;AC_eas_jpn=0;AC_eas_kor=0;AC_eas_male=0;AC_eas_oea=0;AC_female=5;AC_fin=0;AC_fin_female=0;AC_fin_male=0;AC_male=6;AC_nfe=0;AC_nfe_bgr=0;AC_nfe_est=0;AC_nfe_female=0;AC_nfe_male=0;AC_nfe_nwe=0;AC_nfe_onf=0;AC_nfe_seu=0;AC_nfe_swe=0;AC_oth=1;AC_oth_fema…
chr9	104788012	rs1284927970	C	T	1817.36	PASS	3.97779e-06	AC=1;AC_afr=0;AC_afr_female=0;AC_afr_male=0;AC_amr=0;AC_amr_female=0;AC_amr_male=0;AC_asj=0;AC_asj_female=0;AC_asj_male=0;AC_eas=0;AC_eas_female=0;AC_eas_jpn=0;AC_eas_kor=0;AC_eas_male=0;AC_eas_oea=0;AC_female=0;AC_fin=0;AC_fin_female=0;AC_fin_male=0;AC_male=1;AC_nfe=0;AC_nfe_bgr=0;AC_nfe_est=0;AC_nfe_female=0;AC_nfe_male=0;AC_nfe_nwe=0;AC_nfe_onf=0;AC_nfe_seu=0;AC_nfe_swe=0;AC_oth=0;AC_oth_femal…
chr9	104788017	rs1376773298	T	A	3787.36	PASS	3.97817e-06	AC=1;AC_afr=0;AC_afr_female=0;AC_afr_male=0;AC_amr=0;AC_amr_female=0;AC_amr_male=0;AC_asj=0;AC_asj_female=0;AC_asj_male=0;AC_eas=0;AC_eas_female=0;AC_eas_jpn=0;AC_eas_kor=0;AC_eas_male=0;AC_eas_oea=0;AC_female=0;AC_fin=0;AC_fin_female=0;AC_fin_male=0;AC_male=1;AC_nfe=1;AC_nfe_bgr=0;AC_nfe_est=0;AC_nfe_female=0;AC_nfe_male=1;AC_nfe_nwe=1;AC_nfe_onf=0;AC_nfe_seu=0;AC_nfe_swe=0;AC_oth=0;AC_oth_femal…
chr9	104788021	rs372790037	C	T	9660.19	PASS	7.95824e-06	AC=2;AC_afr=2;AC_afr_female=1;AC_afr_male=1;AC_amr=0;AC_amr_female=0;AC_amr_male=0;AC_asj=0;AC_asj_female=0;AC_asj_male=0;AC_eas=0;AC_eas_female=0;AC_eas_jpn=0;AC_eas_kor=0;AC_eas_male=0;AC_eas_oea=0;AC_female=1;AC_fin=0;AC_fin_female=0;AC_fin_male=0;AC_male=1;AC_nfe=0;AC_nfe_bgr=0;AC_nfe_est=0;AC_nfe_female=0;AC_nfe_male=0;AC_nfe_nwe=0;AC_nfe_onf=0;AC_nfe_seu=0;AC_nfe_swe=0;AC_oth=0;AC_oth_femal…
chr9	104788022	rs113373258	G	A	49460.3	PASS	5.17396e-05	AC=13;AC_afr=6;AC_afr_female=5;AC_afr_male=1;AC_amr=1;AC_amr_female=1;AC_amr_male=0;AC_asj=0;AC_asj_female=0;AC_asj_male=0;AC_eas=0;AC_eas_female=0;AC_eas_jpn=0;AC_eas_kor=0;AC_eas_male=0;AC_eas_oea=0;AC_female=11;AC_fin=0;AC_fin_female=0;AC_fin_male=0;AC_male=2;AC_nfe=0;AC_nfe_bgr=0;AC_nfe_est=0;AC_nfe_female=0;AC_nfe_male=0;AC_nfe_nwe=0;AC_nfe_onf=0;AC_nfe_seu=0;AC_nfe_swe=0;AC_oth=4;AC_oth_fem…
chr9	104788030	rs368951069	G	C	11156.2	PASS	3.97978e-06	AC=1;AC_afr=0;AC_afr_female=0;AC_afr_male=0;AC_amr=0;AC_amr_female=0;AC_amr_male=0;AC_asj=0;AC_asj_female=0;AC_asj_male=0;AC_eas=0;AC_eas_female=0;AC_eas_jpn=0;AC_eas_kor=0;AC_eas_male=0;AC_eas_oea=0;AC_female=0;AC_fin=0;AC_fin_female=0;AC_fin_male=0;AC_male=1;AC_nfe=1;AC_nfe_bgr=0;AC_nfe_est=0;AC_nfe_female=0;AC_nfe_male=1;AC_nfe_nwe=1;AC_nfe_onf=0;AC_nfe_seu=0;AC_nfe_swe=0;AC_oth=0;AC_oth_femal…
chr9	104788030	rs368951069	G	T	11156.2	PASS	7.95957e-06	AC=2;AC_afr=2;AC_afr_female=1;AC_afr_male=1;AC_amr=0;AC_amr_female=0;AC_amr_male=0;AC_asj=0;AC_asj_female=0;AC_asj_male=0;AC_eas=0;AC_eas_female=0;AC_eas_jpn=0;AC_eas_kor=0;AC_eas_male=0;AC_eas_oea=0;AC_female=1;AC_fin=0;AC_fin_female=0;AC_fin_male=0;AC_male=1;AC_nfe=0;AC_nfe_bgr=0;AC_nfe_est=0;AC_nfe_female=0;AC_nfe_male=0;AC_nfe_nwe=0;AC_nfe_onf=0;AC_nfe_seu=0;AC_nfe_swe=0;AC_oth=0;AC_oth_femal…
chr9	104788035	rs199604917	C	T	20787.1	PASS	3.18383e-05	AC=8;AC_afr=0;AC_afr_female=0;AC_afr_male=0;AC_amr=1;AC_amr_female=0;AC_amr_male=1;AC_asj=0;AC_asj_female=0;AC_asj_male=0;AC_eas=0;AC_eas_female=0;AC_eas_jpn=0;AC_eas_kor=0;AC_eas_male=0;AC_eas_oea=0;AC_female=2;AC_fin=0;AC_fin_female=0;AC_fin_male=0;AC_male=6;AC_nfe=5;AC_nfe_bgr=0;AC_nfe_est=0;AC_nfe_female=1;AC_nfe_male=4;AC_nfe_nwe=0;AC_nfe_onf=2;AC_nfe_seu=3;AC_nfe_swe=0;AC_oth=0;AC_oth_femal…
chr9	104788036	rs1277494907	G	A	11583.2	PASS	1.59222e-05	AC=4;AC_afr=0;AC_afr_female=0;AC_afr_male=0;AC_amr=1;AC_amr_female=1;AC_amr_male=0;AC_asj=0;AC_asj_female=0;AC_asj_male=0;AC_eas=0;AC_eas_female=0;AC_eas_jpn=0;AC_eas_kor=0;AC_eas_male=0;AC_eas_oea=0;AC_female=2;AC_fin=0;AC_fin_female=0;AC_fin_male=0;AC_male=2;AC_nfe=2;AC_nfe_bgr=0;AC_nfe_est=0;AC_nfe_female=1;AC_nfe_male=1;AC_nfe_nwe=0;AC_nfe_onf=2;AC_nfe_seu=0;AC_nfe_swe=0;AC_oth=0;AC_oth_femal…
chr9	104788040	rs771064359	C	T	3403.37	PASS	7.959e-06	AC=2;AC_afr=0;AC_afr_female=0;AC_afr_male=0;AC_amr=0;AC_amr_female=0;AC_amr_male=0;AC_asj=0;AC_asj_female=0;AC_asj_male=0;AC_eas=0;AC_eas_female=0;AC_eas_jpn=0;AC_eas_kor=0;AC_eas_male=0;AC_eas_oea=0;AC_female=2;AC_fin=0;AC_fin_female=0;AC_fin_male=0;AC_male=0;AC_nfe=1;AC_nfe_bgr=0;AC_nfe_est=0;AC_nfe_female=1;AC_nfe_male=0;AC_nfe_nwe=0;AC_nfe_onf=1;AC_nfe_seu=0;AC_nfe_swe=0;AC_oth=0;AC_oth_femal…
chr9	104788041	rs200788099	G	A	165664	PASS	0.000159217	AC=40;AC_afr=0;AC_afr_female=0;AC_afr_male=0;AC_amr=15;AC_amr_female=9;AC_amr_male=6;AC_asj=0;AC_asj_female=0;AC_asj_male=0;AC_eas=0;AC_eas_female=0;AC_eas_jpn=0;AC_eas_kor=0;AC_eas_male=0;AC_eas_oea=0;AC_female=17;AC_fin=0;AC_fin_female=0;AC_fin_male=0;AC_male=23;AC_nfe=21;AC_nfe_bgr=0;AC_nfe_est=0;AC_nfe_female=5;AC_nfe_male=16;AC_nfe_nwe=11;AC_nfe_onf=5;AC_nfe_seu=5;AC_nfe_swe=0;AC_oth=2;AC_ot…
chr9	104788045	rs760037059	A	G	1597.36	PASS	3.97972e-06	AC=1;AC_afr=0;AC_afr_female=0;AC_afr_male=0;AC_amr=0;AC_amr_female=0;AC_amr_male=0;AC_asj=0;AC_asj_female=0;AC_asj_male=0;AC_eas=1;AC_eas_female=0;AC_eas_jpn=0;AC_eas_kor=1;AC_eas_male=1;AC_eas_oea=0;AC_female=0;AC_fin=0;AC_fin_female=0;AC_fin_male=0;AC_male=1;AC_nfe=0;AC_nfe_bgr=0;AC_nfe_est=0;AC_nfe_female=0;AC_nfe_male=0;AC_nfe_nwe=0;AC_nfe_onf=0;AC_nfe_seu=0;AC_nfe_swe=0;AC_oth=0;AC_oth_femal…
chr9	104788047	rs576153555	T	C	4104.38	PASS	7.95976e-06	AC=2;AC_afr=0;AC_afr_female=0;AC_afr_male=0;AC_amr=0;AC_amr_female=0;AC_amr_male=0;AC_asj=0;AC_asj_female=0;AC_asj_male=0;AC_eas=0;AC_eas_female=0;AC_eas_jpn=0;AC_eas_kor=0;AC_eas_male=0;AC_eas_oea=0;AC_female=1;AC_fin=0;AC_fin_female=0;AC_fin_male=0;AC_male=1;AC_nfe=0;AC_nfe_bgr=0;AC_nfe_est=0;AC_nfe_female=0;AC_nfe_male=0;AC_nfe_nwe=0;AC_nfe_onf=0;AC_nfe_seu=0;AC_nfe_swe=0;AC_oth=0;AC_oth_femal…
chr9	104788428	rs1386746369	T	C	2329.36	PASS	3.98229e-06	AC=1;AC_afr=0;AC_afr_female=0;AC_afr_male=0;AC_amr=0;AC_amr_female=0;AC_amr_male=0;AC_asj=0;AC_asj_female=0;AC_asj_male=0;AC_eas=0;AC_eas_female=0;AC_eas_jpn=0;AC_eas_kor=0;AC_eas_male=0;AC_eas_oea=0;AC_female=1;AC_fin=0;AC_fin_female=0;AC_fin_male=0;AC_male=0;AC_nfe=1;AC_nfe_bgr=0;AC_nfe_est=0;AC_nfe_female=1;AC_nfe_male=0;AC_nfe_nwe=0;AC_nfe_onf=1;AC_nfe_seu=0;AC_nfe_swe=0;AC_oth=0;AC_oth_femal…
chr9	104788429	rs777000674	G	A	5089.15	PASS	3.98245e-06	AC=1;AC_afr=0;AC_afr_female=0;AC_afr_male=0;AC_amr=0;AC_amr_female=0;AC_amr_male=0;AC_asj=0;AC_asj_female=0;AC_asj_male=0;AC_eas=0;AC_eas_female=0;AC_eas_jpn=0;AC_eas_kor=0;AC_eas_male=0;AC_eas_oea=0;AC_female=1;AC_fin=1;AC_fin_female=1;AC_fin_male=0;AC_male=0;AC_nfe=0;AC_nfe_bgr=0;AC_nfe_est=0;AC_nfe_female=0;AC_nfe_male=0;AC_nfe_nwe=0;AC_nfe_onf=0;AC_nfe_seu=0;AC_nfe_swe=0;AC_oth=0;AC_oth_femal…
chr9	104788429	rs777000674	G	C	5089.15	PASS	3.98245e-06	AC=1;AC_afr=0;AC_afr_female=0;AC_afr_male=0;AC_amr=0;AC_amr_female=0;AC_amr_male=0;AC_asj=0;AC_asj_female=0;AC_asj_male=0;AC_eas=0;AC_eas_female=0;AC_eas_jpn=0;AC_eas_kor=0;AC_eas_male=0;AC_eas_oea=0;AC_female=0;AC_fin=0;AC_fin_female=0;AC_fin_male=0;AC_male=1;AC_nfe=1;AC_nfe_bgr=1;AC_nfe_est=0;AC_nfe_female=0;AC_nfe_male=1;AC_nfe_nwe=0;AC_nfe_onf=0;AC_nfe_seu=0;AC_nfe_swe=0;AC_oth=0;AC_oth_femal…
chr9	104788431	rs762211909	C	A	2602.36	PASS	3.98216e-06	AC=1;AC_afr=0;AC_afr_female=0;AC_afr_male=0;AC_amr=0;AC_amr_female=0;AC_amr_male=0;AC_asj=0;AC_asj_female=0;AC_asj_male=0;AC_eas=0;AC_eas_female=0;AC_eas_jpn=0;AC_eas_kor=0;AC_eas_male=0;AC_eas_oea=0;AC_female=0;AC_fin=0;AC_fin_female=0;AC_fin_male=0;AC_male=1;AC_nfe=1;AC_nfe_bgr=0;AC_nfe_est=0;AC_nfe_female=0;AC_nfe_male=1;AC_nfe_nwe=0;AC_nfe_onf=1;AC_nfe_seu=0;AC_nfe_swe=0;AC_oth=0;AC_oth_femal…
chr9	104788433	rs975172293	A	G	2410.36	PASS	3.98219e-06	AC=1;AC_afr=0;AC_afr_female=0;AC_afr_male=0;AC_amr=0;AC_amr_female=0;AC_amr_male=0;AC_asj=0;AC_asj_female=0;AC_asj_male=0;AC_eas=1;AC_eas_female=1;AC_eas_jpn=0;AC_eas_kor=0;AC_eas_male=0;AC_eas_oea=1;AC_female=1;AC_fin=0;AC_fin_female=0;AC_fin_male=0;AC_male=0;AC_nfe=0;AC_nfe_bgr=0;AC_nfe_est=0;AC_nfe_female=0;AC_nfe_male=0;AC_nfe_nwe=0;AC_nfe_onf=0;AC_nfe_seu=0;AC_nfe_swe=0;AC_oth=0;AC_oth_femal…
chr9	104788438	rs569456967	T	G	17279	PASS	2.38909e-05	AC=6;AC_afr=0;AC_afr_female=0;AC_afr_male=0;AC_amr=0;AC_amr_female=0;AC_amr_male=0;AC_asj=0;AC_asj_female=0;AC_asj_male=0;AC_eas=0;AC_eas_female=0;AC_eas_jpn=0;AC_eas_kor=0;AC_eas_male=0;AC_eas_oea=0;AC_female=1;AC_fin=0;AC_fin_female=0;AC_fin_male=0;AC_male=5;AC_nfe=0;AC_nfe_bgr=0;AC_nfe_est=0;AC_nfe_female=0;AC_nfe_male=0;AC_nfe_nwe=0;AC_nfe_onf=0;AC_nfe_seu=0;AC_nfe_swe=0;AC_oth=0;AC_oth_femal…
chr9	104788441	rs750154460	C	A	3508.36	PASS	3.98203e-06	AC=1;AC_afr=0;AC_afr_female=0;AC_afr_male=0;AC_amr=0;AC_amr_female=0;AC_amr_male=0;AC_asj=0;AC_asj_female=0;AC_asj_male=0;AC_eas=1;AC_eas_female=1;AC_eas_jpn=0;AC_eas_kor=1;AC_eas_male=0;AC_eas_oea=0;AC_female=1;AC_fin=0;AC_fin_female=0;AC_fin_male=0;AC_male=0;AC_nfe=0;AC_nfe_bgr=0;AC_nfe_est=0;AC_nfe_female=0;AC_nfe_male=0;AC_nfe_nwe=0;AC_nfe_onf=0;AC_nfe_seu=0;AC_nfe_swe=0;AC_oth=0;AC_oth_femal…
chr9	104788442	rs762353164	T	G	4320.36	PASS	3.98206e-06	AC=1;AC_afr=0;AC_afr_female=0;AC_afr_male=0;AC_amr=0;AC_amr_female=0;AC_amr_male=0;AC_asj=0;AC_asj_female=0;AC_asj_male=0;AC_eas=0;AC_eas_female=0;AC_eas_jpn=0;AC_eas_kor=0;AC_eas_male=0;AC_eas_oea=0;AC_female=0;AC_fin=0;AC_fin_female=0;AC_fin_male=0;AC_male=1;AC_nfe=1;AC_nfe_bgr=0;AC_nfe_est=0;AC_nfe_female=0;AC_nfe_male=1;AC_nfe_nwe=0;AC_nfe_onf=1;AC_nfe_seu=0;AC_nfe_swe=0;AC_oth=0;AC_oth_femal…
chr9	104788447	rs765922712	G	A	15538.4	PASS	1.99105e-05	AC=5;AC_afr=4;AC_afr_female=3;AC_afr_male=1;AC_amr=0;AC_amr_female=0;AC_amr_male=0;AC_asj=0;AC_asj_female=0;AC_asj_male=0;AC_eas=0;AC_eas_female=0;AC_eas_jpn=0;AC_eas_kor=0;AC_eas_male=0;AC_eas_oea=0;AC_female=3;AC_fin=0;AC_fin_female=0;AC_fin_male=0;AC_male=2;AC_nfe=1;AC_nfe_bgr=0;AC_nfe_est=0;AC_nfe_female=0;AC_nfe_male=1;AC_nfe_nwe=0;AC_nfe_onf=0;AC_nfe_seu=0;AC_nfe_swe=1;AC_oth=0;AC_oth_femal…
chr9	104788460	rs1339970975	A	C	1990.38	PASS	3.98232e-06	AC=1;AC_afr=0;AC_afr_female=0;AC_afr_male=0;AC_amr=0;AC_amr_female=0;AC_amr_male=0;AC_asj=0;AC_asj_female=0;AC_asj_male=0;AC_eas=0;AC_eas_female=0;AC_eas_jpn=0;AC_eas_kor=0;AC_eas_male=0;AC_eas_oea=0;AC_female=1;AC_fin=0;AC_fin_female=0;AC_fin_male=0;AC_male=0;AC_nfe=1;AC_nfe_bgr=0;AC_nfe_est=0;AC_nfe_female=1;AC_nfe_male=0;AC_nfe_nwe=0;AC_nfe_onf=1;AC_nfe_seu=0;AC_nfe_swe=0;AC_oth=0;AC_oth_femal…
chr9	104788476	rs536836332	C	A	30513.3	PASS	3.98302e-06	AC=1;AC_afr=0;AC_afr_female=0;AC_afr_male=0;AC_amr=0;AC_amr_female=0;AC_amr_male=0;AC_asj=0;AC_asj_female=0;AC_asj_male=0;AC_eas=0;AC_eas_female=0;AC_eas_jpn=0;AC_eas_kor=0;AC_eas_male=0;AC_eas_oea=0;AC_female=1;AC_fin=0;AC_fin_female=0;AC_fin_male=0;AC_male=0;AC_nfe=1;AC_nfe_bgr=0;AC_nfe_est=0;AC_nfe_female=1;AC_nfe_male=0;AC_nfe_nwe=1;AC_nfe_onf=0;AC_nfe_seu=0;AC_nfe_swe=0;AC_oth=0;AC_oth_femal…
chr9	104788476	rs536836332	C	G	30513.3	PASS	3.98302e-06	AC=1;AC_afr=0;AC_afr_female=0;AC_afr_male=0;AC_amr=1;AC_amr_female=0;AC_amr_male=1;AC_asj=0;AC_asj_female=0;AC_asj_male=0;AC_eas=0;AC_eas_female=0;AC_eas_jpn=0;AC_eas_kor=0;AC_eas_male=0;AC_eas_oea=0;AC_female=0;AC_fin=0;AC_fin_female=0;AC_fin_male=0;AC_male=1;AC_nfe=0;AC_nfe_bgr=0;AC_nfe_est=0;AC_nfe_female=0;AC_nfe_male=0;AC_nfe_nwe=0;AC_nfe_onf=0;AC_nfe_seu=0;AC_nfe_swe=0;AC_oth=0;AC_oth_femal…
chr9	104788476	rs536836332	C	T	30513.3	PASS	3.18641e-05	AC=8;AC_afr=3;AC_afr_female=1;AC_afr_male=2;AC_amr=3;AC_amr_female=3;AC_amr_male=0;AC_asj=0;AC_asj_female=0;AC_asj_male=0;AC_eas=1;AC_eas_female=0;AC_eas_jpn=0;AC_eas_kor=0;AC_eas_male=1;AC_eas_oea=1;AC_female=4;AC_fin=0;AC_fin_female=0;AC_fin_male=0;AC_male=4;AC_nfe=0;AC_nfe_bgr=0;AC_nfe_est=0;AC_nfe_female=0;AC_nfe_male=0;AC_nfe_nwe=0;AC_nfe_onf=0;AC_nfe_seu=0;AC_nfe_swe=0;AC_oth=0;AC_oth_femal…
chr9	104788477	rs367815303	G	A	163723	PASS	0.000199144	AC=50;AC_afr=10;AC_afr_female=8;AC_afr_male=2;AC_amr=14;AC_amr_female=9;AC_amr_male=5;AC_asj=4;AC_asj_female=0;AC_asj_male=4;AC_eas=0;AC_eas_female=0;AC_eas_jpn=0;AC_eas_kor=0;AC_eas_male=0;AC_eas_oea=0;AC_female=25;AC_fin=0;AC_fin_female=0;AC_fin_male=0;AC_male=25;AC_nfe=15;AC_nfe_bgr=1;AC_nfe_est=0;AC_nfe_female=6;AC_nfe_male=9;AC_nfe_nwe=1;AC_nfe_onf=6;AC_nfe_seu=6;AC_nfe_swe=1;AC_oth=4;AC_oth…
chr9	104788479	rs1453119074	G	A	1974.36	PASS	3.98311e-06	AC=1;AC_afr=0;AC_afr_female=0;AC_afr_male=0;AC_amr=0;AC_amr_female=0;AC_amr_male=0;AC_asj=0;AC_asj_female=0;AC_asj_male=0;AC_eas=0;AC_eas_female=0;AC_eas_jpn=0;AC_eas_kor=0;AC_eas_male=0;AC_eas_oea=0;AC_female=0;AC_fin=0;AC_fin_female=0;AC_fin_male=0;AC_male=1;AC_nfe=0;AC_nfe_bgr=0;AC_nfe_est=0;AC_nfe_female=0;AC_nfe_male=0;AC_nfe_nwe=0;AC_nfe_onf=0;AC_nfe_seu=0;AC_nfe_swe=0;AC_oth=0;AC_oth_femal…
chr9	104788485	.	T	C	168.36	PASS	3.98327e-06	AC=1;AC_afr=0;AC_afr_female=0;AC_afr_male=0;AC_amr=0;AC_amr_female=0;AC_amr_male=0;AC_asj=0;AC_asj_female=0;AC_asj_male=0;AC_eas=0;AC_eas_female=0;AC_eas_jpn=0;AC_eas_kor=0;AC_eas_male=0;AC_eas_oea=0;AC_female=0;AC_fin=0;AC_fin_female=0;AC_fin_male=0;AC_male=1;AC_nfe=1;AC_nfe_bgr=0;AC_nfe_est=0;AC_nfe_female=0;AC_nfe_male=1;AC_nfe_nwe=0;AC_nfe_onf=1;AC_nfe_seu=0;AC_nfe_swe=0;AC_oth=0;AC_oth_femal…
chr9	104788486	rs73517882	C	T	6352.15	PASS	1.19504e-05	AC=3;AC_afr=3;AC_afr_female=2;AC_afr_male=1;AC_amr=0;AC_amr_female=0;AC_amr_male=0;AC_asj=0;AC_asj_female=0;AC_asj_male=0;AC_eas=0;AC_eas_female=0;AC_eas_jpn=0;AC_eas_kor=0;AC_eas_male=0;AC_eas_oea=0;AC_female=2;AC_fin=0;AC_fin_female=0;AC_fin_male=0;AC_male=1;AC_nfe=0;AC_nfe_bgr=0;AC_nfe_est=0;AC_nfe_female=0;AC_nfe_male=0;AC_nfe_nwe=0;AC_nfe_onf=0;AC_nfe_seu=0;AC_nfe_swe=0;AC_oth=0;AC_oth_femal…
chr9	104788498	rs1262728963	C	T	1649.36	PASS	3.98362e-06	AC=1;AC_afr=0;AC_afr_female=0;AC_afr_male=0;AC_amr=0;AC_amr_female=0;AC_amr_male=0;AC_asj=0;AC_asj_female=0;AC_asj_male=0;AC_eas=0;AC_eas_female=0;AC_eas_jpn=0;AC_eas_kor=0;AC_eas_male=0;AC_eas_oea=0;AC_female=0;AC_fin=0;AC_fin_female=0;AC_fin_male=0;AC_male=1;AC_nfe=1;AC_nfe_bgr=0;AC_nfe_est=0;AC_nfe_female=0;AC_nfe_male=1;AC_nfe_nwe=1;AC_nfe_onf=0;AC_nfe_seu=0;AC_nfe_swe=0;AC_oth=0;AC_oth_femal…
chr9	104788506	rs752519817	T	C	2162.36	PASS	3.98359e-06	AC=1;AC_afr=0;AC_afr_female=0;AC_afr_male=0;AC_amr=0;AC_amr_female=0;AC_amr_male=0;AC_asj=0;AC_asj_female=0;AC_asj_male=0;AC_eas=1;AC_eas_female=0;AC_eas_jpn=0;AC_eas_kor=0;AC_eas_male=1;AC_eas_oea=1;AC_female=0;AC_fin=0;AC_fin_female=0;AC_fin_male=0;AC_male=1;AC_nfe=0;AC_nfe_bgr=0;AC_nfe_est=0;AC_nfe_female=0;AC_nfe_male=0;AC_nfe_nwe=0;AC_nfe_onf=0;AC_nfe_seu=0;AC_nfe_swe=0;AC_oth=0;AC_oth_femal…
chr9	104788520	rs756014509	G	A	1896.38	PASS	3.98432e-06	AC=1;AC_afr=0;AC_afr_female=0;AC_afr_male=0;AC_amr=0;AC_amr_female=0;AC_amr_male=0;AC_asj=0;AC_asj_female=0;AC_asj_male=0;AC_eas=0;AC_eas_female=0;AC_eas_jpn=0;AC_eas_kor=0;AC_eas_male=0;AC_eas_oea=0;AC_female=0;AC_fin=0;AC_fin_female=0;AC_fin_male=0;AC_male=1;AC_nfe=1;AC_nfe_bgr=0;AC_nfe_est=0;AC_nfe_female=0;AC_nfe_male=1;AC_nfe_nwe=0;AC_nfe_onf=0;AC_nfe_seu=1;AC_nfe_swe=0;AC_oth=0;AC_oth_femal…
chr9	104788528	rs746160562	G	T	2668.64	PASS	3.98448e-06	AC=1;AC_afr=0;AC_afr_female=0;AC_afr_male=0;AC_amr=0;AC_amr_female=0;AC_amr_male=0;AC_asj=0;AC_asj_female=0;AC_asj_male=0;AC_eas=0;AC_eas_female=0;AC_eas_jpn=0;AC_eas_kor=0;AC_eas_male=0;AC_eas_oea=0;AC_female=0;AC_fin=0;AC_fin_female=0;AC_fin_male=0;AC_male=1;AC_nfe=0;AC_nfe_bgr=0;AC_nfe_est=0;AC_nfe_female=0;AC_nfe_male=0;AC_nfe_nwe=0;AC_nfe_onf=0;AC_nfe_seu=0;AC_nfe_swe=0;AC_oth=0;AC_oth_femal…
chr9	104788531	rs771978998	C	G	1822.36	PASS	3.98467e-06	AC=1;AC_afr=0;AC_afr_female=0;AC_afr_male=0;AC_amr=0;AC_amr_female=0;AC_amr_male=0;AC_asj=0;AC_asj_female=0;AC_asj_male=0;AC_eas=0;AC_eas_female=0;AC_eas_jpn=0;AC_eas_kor=0;AC_eas_male=0;AC_eas_oea=0;AC_female=0;AC_fin=0;AC_fin_female=0;AC_fin_male=0;AC_male=1;AC_nfe=0;AC_nfe_bgr=0;AC_nfe_est=0;AC_nfe_female=0;AC_nfe_male=0;AC_nfe_nwe=0;AC_nfe_onf=0;AC_nfe_seu=0;AC_nfe_swe=0;AC_oth=0;AC_oth_femal…
chr9	104788533	rs780212919	T	C	5475.17	PASS	3.98511e-06	AC=1;AC_afr=0;AC_afr_female=0;AC_afr_male=0;AC_amr=0;AC_amr_female=0;AC_amr_male=0;AC_asj=0;AC_asj_female=0;AC_asj_male=0;AC_eas=0;AC_eas_female=0;AC_eas_jpn=0;AC_eas_kor=0;AC_eas_male=0;AC_eas_oea=0;AC_female=0;AC_fin=0;AC_fin_female=0;AC_fin_male=0;AC_male=1;AC_nfe=1;AC_nfe_bgr=0;AC_nfe_est=0;AC_nfe_female=0;AC_nfe_male=1;AC_nfe_nwe=0;AC_nfe_onf=0;AC_nfe_seu=0;AC_nfe_swe=1;AC_oth=0;AC_oth_femal…
chr9	104788533	rs780212919	T	G	5475.17	PASS	7.97022e-06	AC=2;AC_afr=0;AC_afr_female=0;AC_afr_male=0;AC_amr=0;AC_amr_female=0;AC_amr_male=0;AC_asj=0;AC_asj_female=0;AC_asj_male=0;AC_eas=0;AC_eas_female=0;AC_eas_jpn=0;AC_eas_kor=0;AC_eas_male=0;AC_eas_oea=0;AC_female=0;AC_fin=0;AC_fin_female=0;AC_fin_male=0;AC_male=2;AC_nfe=2;AC_nfe_bgr=0;AC_nfe_est=0;AC_nfe_female=0;AC_nfe_male=2;AC_nfe_nwe=0;AC_nfe_onf=0;AC_nfe_seu=2;AC_nfe_swe=0;AC_oth=0;AC_oth_femal…
chr9	104788536	rs747424713	T	C	1827.36	PASS	3.98511e-06	AC=1;AC_afr=0;AC_afr_female=0;AC_afr_male=0;AC_amr=0;AC_amr_female=0;AC_amr_male=0;AC_asj=0;AC_asj_female=0;AC_asj_male=0;AC_eas=0;AC_eas_female=0;AC_eas_jpn=0;AC_eas_kor=0;AC_eas_male=0;AC_eas_oea=0;AC_female=1;AC_fin=0;AC_fin_female=0;AC_fin_male=0;AC_male=0;AC_nfe=1;AC_nfe_bgr=0;AC_nfe_est=0;AC_nfe_female=1;AC_nfe_male=0;AC_nfe_nwe=0;AC_nfe_onf=1;AC_nfe_seu=0;AC_nfe_swe=0;AC_oth=0;AC_oth_femal…
chr9	104788539	rs769126825	G	C	2795.36	PASS	3.98546e-06	AC=1;AC_afr=0;AC_afr_female=0;AC_afr_male=0;AC_amr=0;AC_amr_female=0;AC_amr_male=0;AC_asj=0;AC_asj_female=0;AC_asj_male=0;AC_eas=0;AC_eas_female=0;AC_eas_jpn=0;AC_eas_kor=0;AC_eas_male=0;AC_eas_oea=0;AC_female=1;AC_fin=0;AC_fin_female=0;AC_fin_male=0;AC_male=0;AC_nfe=0;AC_nfe_bgr=0;AC_nfe_est=0;AC_nfe_female=0;AC_nfe_male=0;AC_nfe_nwe=0;AC_nfe_onf=0;AC_nfe_seu=0;AC_nfe_swe=0;AC_oth=0;AC_oth_femal…
chr9	104788541	rs777160137	T	G	3565.37	PASS	3.98524e-06	AC=1;AC_afr=0;AC_afr_female=0;AC_afr_male=0;AC_amr=0;AC_amr_female=0;AC_amr_male=0;AC_asj=0;AC_asj_female=0;AC_asj_male=0;AC_eas=0;AC_eas_female=0;AC_eas_jpn=0;AC_eas_kor=0;AC_eas_male=0;AC_eas_oea=0;AC_female=1;AC_fin=0;AC_fin_female=0;AC_fin_male=0;AC_male=0;AC_nfe=0;AC_nfe_bgr=0;AC_nfe_est=0;AC_nfe_female=0;AC_nfe_male=0;AC_nfe_nwe=0;AC_nfe_onf=0;AC_nfe_seu=0;AC_nfe_swe=0;AC_oth=0;AC_oth_femal…
chr9	104788542	rs748253213	G	A	31819.6	PASS	4.78263e-05	AC=12;AC_afr=0;AC_afr_female=0;AC_afr_male=0;AC_amr=0;AC_amr_female=0;AC_amr_male=0;AC_asj=0;AC_asj_female=0;AC_asj_male=0;AC_eas=0;AC_eas_female=0;AC_eas_jpn=0;AC_eas_kor=0;AC_eas_male=0;AC_eas_oea=0;AC_female=6;AC_fin=0;AC_fin_female=0;AC_fin_male=0;AC_male=6;AC_nfe=12;AC_nfe_bgr=0;AC_nfe_est=0;AC_nfe_female=6;AC_nfe_male=6;AC_nfe_nwe=2;AC_nfe_onf=7;AC_nfe_seu=3;AC_nfe_swe=0;AC_oth=0;AC_oth_fem…
chr9	104788545	rs1397807279	C	T	1795.36	PASS	3.9853e-06	AC=1;AC_afr=0;AC_afr_female=0;AC_afr_male=0;AC_amr=0;AC_amr_female=0;AC_amr_male=0;AC_asj=0;AC_asj_female=0;AC_asj_male=0;AC_eas=0;AC_eas_female=0;AC_eas_jpn=0;AC_eas_kor=0;AC_eas_male=0;AC_eas_oea=0;AC_female=0;AC_fin=0;AC_fin_female=0;AC_fin_male=0;AC_male=1;AC_nfe=0;AC_nfe_bgr=0;AC_nfe_est=0;AC_nfe_female=0;AC_nfe_male=0;AC_nfe_nwe=0;AC_nfe_onf=0;AC_nfe_seu=0;AC_nfe_swe=0;AC_oth=1;AC_oth_femal…
chr9	104788548	rs1279489849	C	T	1836.36	PASS	3.98556e-06	AC=1;AC_afr=0;AC_afr_female=0;AC_afr_male=0;AC_amr=0;AC_amr_female=0;AC_amr_male=0;AC_asj=0;AC_asj_female=0;AC_asj_male=0;AC_eas=0;AC_eas_female=0;AC_eas_jpn=0;AC_eas_kor=0;AC_eas_male=0;AC_eas_oea=0;AC_female=1;AC_fin=0;AC_fin_female=0;AC_fin_male=0;AC_male=0;AC_nfe=1;AC_nfe_bgr=0;AC_nfe_est=0;AC_nfe_female=1;AC_nfe_male=0;AC_nfe_nwe=0;AC_nfe_onf=1;AC_nfe_seu=0;AC_nfe_swe=0;AC_oth=0;AC_oth_femal…
chr9	104788555	rs1326539083	G	A	1508.36	PASS	3.98587e-06	AC=1;AC_afr=0;AC_afr_female=0;AC_afr_male=0;AC_amr=0;AC_amr_female=0;AC_amr_male=0;AC_asj=0;AC_asj_female=0;AC_asj_male=0;AC_eas=0;AC_eas_female=0;AC_eas_jpn=0;AC_eas_kor=0;AC_eas_male=0;AC_eas_oea=0;AC_female=1;AC_fin=0;AC_fin_female=0;AC_fin_male=0;AC_male=0;AC_nfe=1;AC_nfe_bgr=0;AC_nfe_est=0;AC_nfe_female=1;AC_nfe_male=0;AC_nfe_nwe=0;AC_nfe_onf=1;AC_nfe_seu=0;AC_nfe_swe=0;AC_oth=0;AC_oth_femal…
chr9	104788561	rs1243890316	T	C	1742.36	PASS	3.9861e-06	AC=1;AC_afr=0;AC_afr_female=0;AC_afr_male=0;AC_amr=0;AC_amr_female=0;AC_amr_male=0;AC_asj=0;AC_asj_female=0;AC_asj_male=0;AC_eas=1;AC_eas_female=0;AC_eas_jpn=0;AC_eas_kor=0;AC_eas_male=1;AC_eas_oea=1;AC_female=0;AC_fin=0;AC_fin_female=0;AC_fin_male=0;AC_male=1;AC_nfe=0;AC_nfe_bgr=0;AC_nfe_est=0;AC_nfe_female=0;AC_nfe_male=0;AC_nfe_nwe=0;AC_nfe_onf=0;AC_nfe_seu=0;AC_nfe_swe=0;AC_oth=0;AC_oth_femal…
chr9	104790922	rs1483079392	C	G	417.37	PASS	3.98229e-06	AC=1;AC_afr=0;AC_afr_female=0;AC_afr_male=0;AC_amr=0;AC_amr_female=0;AC_amr_male=0;AC_asj=0;AC_asj_female=0;AC_asj_male=0;AC_eas=0;AC_eas_female=0;AC_eas_jpn=0;AC_eas_kor=0;AC_eas_male=0;AC_eas_oea=0;AC_female=1;AC_fin=0;AC_fin_female=0;AC_fin_male=0;AC_male=0;AC_nfe=0;AC_nfe_bgr=0;AC_nfe_est=0;AC_nfe_female=0;AC_nfe_male=0;AC_nfe_nwe=0;AC_nfe_onf=0;AC_nfe_seu=0;AC_nfe_swe=0;AC_oth=0;AC_oth_femal…
chr9	104790925	rs748663329	T	A	12378.4	PASS	2.78733e-05	AC=7;AC_afr=0;AC_afr_female=0;AC_afr_male=0;AC_amr=7;AC_amr_female=4;AC_amr_male=3;AC_asj=0;AC_asj_female=0;AC_asj_male=0;AC_eas=0;AC_eas_female=0;AC_eas_jpn=0;AC_eas_kor=0;AC_eas_male=0;AC_eas_oea=0;AC_female=4;AC_fin=0;AC_fin_female=0;AC_fin_male=0;AC_male=3;AC_nfe=0;AC_nfe_bgr=0;AC_nfe_est=0;AC_nfe_female=0;AC_nfe_male=0;AC_nfe_nwe=0;AC_nfe_onf=0;AC_nfe_seu=0;AC_nfe_swe=0;AC_oth=0;AC_oth_femal…
chr9	104790930	rs1258415769	G	T	497.37	PASS	3.98241e-06	AC=1;AC_afr=0;AC_afr_female=0;AC_afr_male=0;AC_amr=1;AC_amr_female=1;AC_amr_male=0;AC_asj=0;AC_asj_female=0;AC_asj_male=0;AC_eas=0;AC_eas_female=0;AC_eas_jpn=0;AC_eas_kor=0;AC_eas_male=0;AC_eas_oea=0;AC_female=1;AC_fin=0;AC_fin_female=0;AC_fin_male=0;AC_male=0;AC_nfe=0;AC_nfe_bgr=0;AC_nfe_est=0;AC_nfe_female=0;AC_nfe_male=0;AC_nfe_nwe=0;AC_nfe_onf=0;AC_nfe_seu=0;AC_nfe_swe=0;AC_oth=0;AC_oth_femal…
chr9	104790946	rs1462120527	C	T	1484.37	PASS	3.97972e-06	AC=1;AC_afr=0;AC_afr_female=0;AC_afr_male=0;AC_amr=0;AC_amr_female=0;AC_amr_male=0;AC_asj=0;AC_asj_female=0;AC_asj_male=0;AC_eas=1;AC_eas_female=1;AC_eas_jpn=0;AC_eas_kor=0;AC_eas_male=0;AC_eas_oea=1;AC_female=1;AC_fin=0;AC_fin_female=0;AC_fin_male=0;AC_male=0;AC_nfe=0;AC_nfe_bgr=0;AC_nfe_est=0;AC_nfe_female=0;AC_nfe_male=0;AC_nfe_nwe=0;AC_nfe_onf=0;AC_nfe_seu=0;AC_nfe_swe=0;AC_oth=0;AC_oth_femal…
chr9	104790951	rs769981637	G	C	2779.37	PASS	7.95995e-06	AC=2;AC_afr=2;AC_afr_female=2;AC_afr_male=0;AC_amr=0;AC_amr_female=0;AC_amr_male=0;AC_asj=0;AC_asj_female=0;AC_asj_male=0;AC_eas=0;AC_eas_female=0;AC_eas_jpn=0;AC_eas_kor=0;AC_eas_male=0;AC_eas_oea=0;AC_female=2;AC_fin=0;AC_fin_female=0;AC_fin_male=0;AC_male=0;AC_nfe=0;AC_nfe_bgr=0;AC_nfe_est=0;AC_nfe_female=0;AC_nfe_male=0;AC_nfe_nwe=0;AC_nfe_onf=0;AC_nfe_seu=0;AC_nfe_swe=0;AC_oth=0;AC_oth_femal…
chr9	104790952	rs1378785661	G	T	2039.37	PASS	3.98e-06	AC=1;AC_afr=0;AC_afr_female=0;AC_afr_male=0;AC_amr=0;AC_amr_female=0;AC_amr_male=0;AC_asj=0;AC_asj_female=0;AC_asj_male=0;AC_eas=0;AC_eas_female=0;AC_eas_jpn=0;AC_eas_kor=0;AC_eas_male=0;AC_eas_oea=0;AC_female=0;AC_fin=0;AC_fin_female=0;AC_fin_male=0;AC_male=1;AC_nfe=0;AC_nfe_bgr=0;AC_nfe_est=0;AC_nfe_female=0;AC_nfe_male=0;AC_nfe_nwe=0;AC_nfe_onf=0;AC_nfe_seu=0;AC_nfe_swe=0;AC_oth=0;AC_oth_femal…
chr9	104790954	rs773660829	A	T	2849.37	PASS	7.95944e-06	AC=2;AC_afr=2;AC_afr_female=1;AC_afr_male=1;AC_amr=0;AC_amr_female=0;AC_amr_male=0;AC_asj=0;AC_asj_female=0;AC_asj_male=0;AC_eas=0;AC_eas_female=0;AC_eas_jpn=0;AC_eas_kor=0;AC_eas_male=0;AC_eas_oea=0;AC_female=1;AC_fin=0;AC_fin_female=0;AC_fin_male=0;AC_male=1;AC_nfe=0;AC_nfe_bgr=0;AC_nfe_est=0;AC_nfe_female=0;AC_nfe_male=0;AC_nfe_nwe=0;AC_nfe_onf=0;AC_nfe_seu=0;AC_nfe_swe=0;AC_oth=0;AC_oth_femal…
chr9	104790963	rs1160364171	A	G	340.36	PASS	3.97997e-06	AC=1;AC_afr=0;AC_afr_female=0;AC_afr_male=0;AC_amr=0;AC_amr_female=0;AC_amr_male=0;AC_asj=0;AC_asj_female=0;AC_asj_male=0;AC_eas=0;AC_eas_female=0;AC_eas_jpn=0;AC_eas_kor=0;AC_eas_male=0;AC_eas_oea=0;AC_female=0;AC_fin=0;AC_fin_female=0;AC_fin_male=0;AC_male=1;AC_nfe=1;AC_nfe_bgr=0;AC_nfe_est=0;AC_nfe_female=0;AC_nfe_male=1;AC_nfe_nwe=0;AC_nfe_onf=1;AC_nfe_seu=0;AC_nfe_swe=0;AC_oth=0;AC_oth_femal…
chr9	104790969	rs762467757	T	C	4968.16	PASS	7.9595e-06	AC=2;AC_afr=0;AC_afr_female=0;AC_afr_male=0;AC_amr=0;AC_amr_female=0;AC_amr_male=0;AC_asj=0;AC_asj_female=0;AC_asj_male=0;AC_eas=0;AC_eas_female=0;AC_eas_jpn=0;AC_eas_kor=0;AC_eas_male=0;AC_eas_oea=0;AC_female=2;AC_fin=0;AC_fin_female=0;AC_fin_male=0;AC_male=0;AC_nfe=2;AC_nfe_bgr=0;AC_nfe_est=0;AC_nfe_female=2;AC_nfe_male=0;AC_nfe_nwe=0;AC_nfe_onf=1;AC_nfe_seu=0;AC_nfe_swe=1;AC_oth=0;AC_oth_femal…
chr9	104790971	rs539915765	T	C	8265.96	PASS	3.18388e-05	AC=8;AC_afr=0;AC_afr_female=0;AC_afr_male=0;AC_amr=0;AC_amr_female=0;AC_amr_male=0;AC_asj=0;AC_asj_female=0;AC_asj_male=0;AC_eas=0;AC_eas_female=0;AC_eas_jpn=0;AC_eas_kor=0;AC_eas_male=0;AC_eas_oea=0;AC_female=3;AC_fin=0;AC_fin_female=0;AC_fin_male=0;AC_male=5;AC_nfe=0;AC_nfe_bgr=0;AC_nfe_est=0;AC_nfe_female=0;AC_nfe_male=0;AC_nfe_nwe=0;AC_nfe_onf=0;AC_nfe_seu=0;AC_nfe_swe=0;AC_oth=0;AC_oth_femal…
chr9	104790972	rs773917681	T	C	2763.36	PASS	3.98e-06	AC=1;AC_afr=0;AC_afr_female=0;AC_afr_male=0;AC_amr=0;AC_amr_female=0;AC_amr_male=0;AC_asj=0;AC_asj_female=0;AC_asj_male=0;AC_eas=0;AC_eas_female=0;AC_eas_jpn=0;AC_eas_kor=0;AC_eas_male=0;AC_eas_oea=0;AC_female=1;AC_fin=0;AC_fin_female=0;AC_fin_male=0;AC_male=0;AC_nfe=1;AC_nfe_bgr=1;AC_nfe_est=0;AC_nfe_female=1;AC_nfe_male=0;AC_nfe_nwe=0;AC_nfe_onf=0;AC_nfe_seu=0;AC_nfe_swe=0;AC_oth=0;AC_oth_femal…
chr9	104790978	rs1403745857	C	T	2173.15	PASS	1.59222e-05	AC=4;AC_afr=1;AC_afr_female=0;AC_afr_male=1;AC_amr=0;AC_amr_female=0;AC_amr_male=0;AC_asj=0;AC_asj_female=0;AC_asj_male=0;AC_eas=0;AC_eas_female=0;AC_eas_jpn=0;AC_eas_kor=0;AC_eas_male=0;AC_eas_oea=0;AC_female=0;AC_fin=0;AC_fin_female=0;AC_fin_male=0;AC_male=4;AC_nfe=3;AC_nfe_bgr=0;AC_nfe_est=0;AC_nfe_female=0;AC_nfe_male=3;AC_nfe_nwe=3;AC_nfe_onf=0;AC_nfe_seu=0;AC_nfe_swe=0;AC_oth=0;AC_oth_femal…
chr9	104790979	rs759114091	T	G	5299.14	PASS	7.95944e-06	AC=2;AC_afr=0;AC_afr_female=0;AC_afr_male=0;AC_amr=0;AC_amr_female=0;AC_amr_male=0;AC_asj=0;AC_asj_female=0;AC_asj_male=0;AC_eas=0;AC_eas_female=0;AC_eas_jpn=0;AC_eas_kor=0;AC_eas_male=0;AC_eas_oea=0;AC_female=1;AC_fin=0;AC_fin_female=0;AC_fin_male=0;AC_male=1;AC_nfe=2;AC_nfe_bgr=0;AC_nfe_est=0;AC_nfe_female=1;AC_nfe_male=1;AC_nfe_nwe=2;AC_nfe_onf=0;AC_nfe_seu=0;AC_nfe_swe=0;AC_oth=0;AC_oth_femal…
chr9	104790980	rs1330596980	T	G	1071.39	PASS	3.97985e-06	AC=1;AC_afr=0;AC_afr_female=0;AC_afr_male=0;AC_amr=1;AC_amr_female=1;AC_amr_male=0;AC_asj=0;AC_asj_female=0;AC_asj_male=0;AC_eas=0;AC_eas_female=0;AC_eas_jpn=0;AC_eas_kor=0;AC_eas_male=0;AC_eas_oea=0;AC_female=1;AC_fin=0;AC_fin_female=0;AC_fin_male=0;AC_male=0;AC_nfe=0;AC_nfe_bgr=0;AC_nfe_est=0;AC_nfe_female=0;AC_nfe_male=0;AC_nfe_nwe=0;AC_nfe_onf=0;AC_nfe_seu=0;AC_nfe_swe=0;AC_oth=0;AC_oth_femal…
chr9	104790981	rs1374304131	G	A	567.36	PASS	3.97972e-06	AC=1;AC_afr=1;AC_afr_female=1;AC_afr_male=0;AC_amr=0;AC_amr_female=0;AC_amr_male=0;AC_asj=0;AC_asj_female=0;AC_asj_male=0;AC_eas=0;AC_eas_female=0;AC_eas_jpn=0;AC_eas_kor=0;AC_eas_male=0;AC_eas_oea=0;AC_female=1;AC_fin=0;AC_fin_female=0;AC_fin_male=0;AC_male=0;AC_nfe=0;AC_nfe_bgr=0;AC_nfe_est=0;AC_nfe_female=0;AC_nfe_male=0;AC_nfe_nwe=0;AC_nfe_onf=0;AC_nfe_seu=0;AC_nfe_swe=0;AC_oth=0;AC_oth_femal…
chr9	104790984	rs1242028666	A	G	240.35	PASS	3.97981e-06	AC=1;AC_afr=0;AC_afr_female=0;AC_afr_male=0;AC_amr=0;AC_amr_female=0;AC_amr_male=0;AC_asj=0;AC_asj_female=0;AC_asj_male=0;AC_eas=0;AC_eas_female=0;AC_eas_jpn=0;AC_eas_kor=0;AC_eas_male=0;AC_eas_oea=0;AC_female=1;AC_fin=0;AC_fin_female=0;AC_fin_male=0;AC_male=0;AC_nfe=0;AC_nfe_bgr=0;AC_nfe_est=0;AC_nfe_female=0;AC_nfe_male=0;AC_nfe_nwe=0;AC_nfe_onf=0;AC_nfe_seu=0;AC_nfe_swe=0;AC_oth=0;AC_oth_femal…
chr9	104790997	rs767194623	C	T	1911.35	PASS	3.98007e-06	AC=1;AC_afr=1;AC_afr_female=0;AC_afr_male=1;AC_amr=0;AC_amr_female=0;AC_amr_male=0;AC_asj=0;AC_asj_female=0;AC_asj_male=0;AC_eas=0;AC_eas_female=0;AC_eas_jpn=0;AC_eas_kor=0;AC_eas_male=0;AC_eas_oea=0;AC_female=0;AC_fin=0;AC_fin_female=0;AC_fin_male=0;AC_male=1;AC_nfe=0;AC_nfe_bgr=0;AC_nfe_est=0;AC_nfe_female=0;AC_nfe_male=0;AC_nfe_nwe=0;AC_nfe_onf=0;AC_nfe_seu=0;AC_nfe_swe=0;AC_oth=0;AC_oth_femal…
chr9	104791000	rs1311792433	G	C	1397.36	PASS	3.98019e-06	AC=1;AC_afr=0;AC_afr_female=0;AC_afr_male=0;AC_amr=0;AC_amr_female=0;AC_amr_male=0;AC_asj=0;AC_asj_female=0;AC_asj_male=0;AC_eas=0;AC_eas_female=0;AC_eas_jpn=0;AC_eas_kor=0;AC_eas_male=0;AC_eas_oea=0;AC_female=0;AC_fin=0;AC_fin_female=0;AC_fin_male=0;AC_male=1;AC_nfe=1;AC_nfe_bgr=0;AC_nfe_est=0;AC_nfe_female=0;AC_nfe_male=1;AC_nfe_nwe=1;AC_nfe_onf=0;AC_nfe_seu=0;AC_nfe_swe=0;AC_oth=0;AC_oth_femal…
chr9	104791002	rs994269525	C	T	436.77	PASS	3.98032e-06	AC=1;AC_afr=1;AC_afr_female=0;AC_afr_male=1;AC_amr=0;AC_amr_female=0;AC_amr_male=0;AC_asj=0;AC_asj_female=0;AC_asj_male=0;AC_eas=0;AC_eas_female=0;AC_eas_jpn=0;AC_eas_kor=0;AC_eas_male=0;AC_eas_oea=0;AC_female=0;AC_fin=0;AC_fin_female=0;AC_fin_male=0;AC_male=1;AC_nfe=0;AC_nfe_bgr=0;AC_nfe_est=0;AC_nfe_female=0;AC_nfe_male=0;AC_nfe_nwe=0;AC_nfe_onf=0;AC_nfe_seu=0;AC_nfe_swe=0;AC_oth=0;AC_oth_femal…
chr9	104791006	rs1257797803	T	A	491.36	PASS	3.98013e-06	AC=1;AC_afr=0;AC_afr_female=0;AC_afr_male=0;AC_amr=0;AC_amr_female=0;AC_amr_male=0;AC_asj=0;AC_asj_female=0;AC_asj_male=0;AC_eas=0;AC_eas_female=0;AC_eas_jpn=0;AC_eas_kor=0;AC_eas_male=0;AC_eas_oea=0;AC_female=1;AC_fin=0;AC_fin_female=0;AC_fin_male=0;AC_male=0;AC_nfe=1;AC_nfe_bgr=0;AC_nfe_est=0;AC_nfe_female=1;AC_nfe_male=0;AC_nfe_nwe=1;AC_nfe_onf=0;AC_nfe_seu=0;AC_nfe_swe=0;AC_oth=0;AC_oth_femal…
chr9	104791019	rs1324382651	G	A	388.36	PASS	3.98143e-06	AC=1;AC_afr=0;AC_afr_female=0;AC_afr_male=0;AC_amr=0;AC_amr_female=0;AC_amr_male=0;AC_asj=0;AC_asj_female=0;AC_asj_male=0;AC_eas=0;AC_eas_female=0;AC_eas_jpn=0;AC_eas_kor=0;AC_eas_male=0;AC_eas_oea=0;AC_female=0;AC_fin=0;AC_fin_female=0;AC_fin_male=0;AC_male=1;AC_nfe=0;AC_nfe_bgr=0;AC_nfe_est=0;AC_nfe_female=0;AC_nfe_male=0;AC_nfe_nwe=0;AC_nfe_onf=0;AC_nfe_seu=0;AC_nfe_swe=0;AC_oth=0;AC_oth_femal…
chr9	104791938	rs1320596855	C	G	1652.55	PASS	3.99958e-06	AC=1;AC_afr=0;AC_afr_female=0;AC_afr_male=0;AC_amr=0;AC_amr_female=0;AC_amr_male=0;AC_asj=0;AC_asj_female=0;AC_asj_male=0;AC_eas=0;AC_eas_female=0;AC_eas_jpn=0;AC_eas_kor=0;AC_eas_male=0;AC_eas_oea=0;AC_female=0;AC_fin=0;AC_fin_female=0;AC_fin_male=0;AC_male=1;AC_nfe=1;AC_nfe_bgr=0;AC_nfe_est=0;AC_nfe_female=0;AC_nfe_male=1;AC_nfe_nwe=1;AC_nfe_onf=0;AC_nfe_seu=0;AC_nfe_swe=0;AC_oth=0;AC_oth_femal…
chr9	104791941	rs745529788	C	T	1784.37	PASS	3.99811e-06	AC=1;AC_afr=0;AC_afr_female=0;AC_afr_male=0;AC_amr=0;AC_amr_female=0;AC_amr_male=0;AC_asj=0;AC_asj_female=0;AC_asj_male=0;AC_eas=0;AC_eas_female=0;AC_eas_jpn=0;AC_eas_kor=0;AC_eas_male=0;AC_eas_oea=0;AC_female=0;AC_fin=0;AC_fin_female=0;AC_fin_male=0;AC_male=1;AC_nfe=0;AC_nfe_bgr=0;AC_nfe_est=0;AC_nfe_female=0;AC_nfe_male=0;AC_nfe_nwe=0;AC_nfe_onf=0;AC_nfe_seu=0;AC_nfe_swe=0;AC_oth=0;AC_oth_femal…
chr9	104791943	rs868096941	G	A	5065.18	PASS	3.99715e-06	AC=1;AC_afr=0;AC_afr_female=0;AC_afr_male=0;AC_amr=0;AC_amr_female=0;AC_amr_male=0;AC_asj=0;AC_asj_female=0;AC_asj_male=0;AC_eas=0;AC_eas_female=0;AC_eas_jpn=0;AC_eas_kor=0;AC_eas_male=0;AC_eas_oea=0;AC_female=1;AC_fin=0;AC_fin_female=0;AC_fin_male=0;AC_male=0;AC_nfe=0;AC_nfe_bgr=0;AC_nfe_est=0;AC_nfe_female=0;AC_nfe_male=0;AC_nfe_nwe=0;AC_nfe_onf=0;AC_nfe_seu=0;AC_nfe_swe=0;AC_oth=1;AC_oth_femal…
chr9	104791945	rs771642609	A	G	1932.15	PASS	7.99214e-06	AC=2;AC_afr=0;AC_afr_female=0;AC_afr_male=0;AC_amr=0;AC_amr_female=0;AC_amr_male=0;AC_asj=0;AC_asj_female=0;AC_asj_male=0;AC_eas=2;AC_eas_female=2;AC_eas_jpn=0;AC_eas_kor=0;AC_eas_male=0;AC_eas_oea=2;AC_female=2;AC_fin=0;AC_fin_female=0;AC_fin_male=0;AC_male=0;AC_nfe=0;AC_nfe_bgr=0;AC_nfe_est=0;AC_nfe_female=0;AC_nfe_male=0;AC_nfe_nwe=0;AC_nfe_onf=0;AC_nfe_seu=0;AC_nfe_swe=0;AC_oth=0;AC_oth_femal…
chr9	104791947	rs775162118	G	A	1666.38	PASS	7.99194e-06	AC=2;AC_afr=1;AC_afr_female=1;AC_afr_male=0;AC_amr=0;AC_amr_female=0;AC_amr_male=0;AC_asj=0;AC_asj_female=0;AC_asj_male=0;AC_eas=0;AC_eas_female=0;AC_eas_jpn=0;AC_eas_kor=0;AC_eas_male=0;AC_eas_oea=0;AC_female=1;AC_fin=0;AC_fin_female=0;AC_fin_male=0;AC_male=1;AC_nfe=1;AC_nfe_bgr=0;AC_nfe_est=0;AC_nfe_female=0;AC_nfe_male=1;AC_nfe_nwe=1;AC_nfe_onf=0;AC_nfe_seu=0;AC_nfe_swe=0;AC_oth=0;AC_oth_femal…
chr9	104791950	rs1270572077	T	C	1138.36	PASS	3.99336e-06	AC=1;AC_afr=0;AC_afr_female=0;AC_afr_male=0;AC_amr=0;AC_amr_female=0;AC_amr_male=0;AC_asj=0;AC_asj_female=0;AC_asj_male=0;AC_eas=0;AC_eas_female=0;AC_eas_jpn=0;AC_eas_kor=0;AC_eas_male=0;AC_eas_oea=0;AC_female=0;AC_fin=0;AC_fin_female=0;AC_fin_male=0;AC_male=1;AC_nfe=1;AC_nfe_bgr=0;AC_nfe_est=0;AC_nfe_female=0;AC_nfe_male=1;AC_nfe_nwe=1;AC_nfe_onf=0;AC_nfe_seu=0;AC_nfe_swe=0;AC_oth=0;AC_oth_femal…
chr9	104791956	rs557173577	C	T	22742	PASS	9.58489e-05	AC=24;AC_afr=0;AC_afr_female=0;AC_afr_male=0;AC_amr=0;AC_amr_female=0;AC_amr_male=0;AC_asj=0;AC_asj_female=0;AC_asj_male=0;AC_eas=6;AC_eas_female=5;AC_eas_jpn=0;AC_eas_kor=0;AC_eas_male=1;AC_eas_oea=6;AC_female=16;AC_fin=1;AC_fin_female=1;AC_fin_male=0;AC_male=8;AC_nfe=14;AC_nfe_bgr=1;AC_nfe_est=0;AC_nfe_female=7;AC_nfe_male=7;AC_nfe_nwe=0;AC_nfe_onf=0;AC_nfe_seu=0;AC_nfe_swe=13;AC_oth=0;AC_oth_f…
chr9	104791957	rs112103305	G	A	5851.08	PASS	1.99752e-05	AC=5;AC_afr=2;AC_afr_female=2;AC_afr_male=0;AC_amr=0;AC_amr_female=0;AC_amr_male=0;AC_asj=0;AC_asj_female=0;AC_asj_male=0;AC_eas=0;AC_eas_female=0;AC_eas_jpn=0;AC_eas_kor=0;AC_eas_male=0;AC_eas_oea=0;AC_female=3;AC_fin=0;AC_fin_female=0;AC_fin_male=0;AC_male=2;AC_nfe=2;AC_nfe_bgr=0;AC_nfe_est=0;AC_nfe_female=1;AC_nfe_male=1;AC_nfe_nwe=1;AC_nfe_onf=1;AC_nfe_seu=0;AC_nfe_swe=0;AC_oth=0;AC_oth_femal…
chr9	104791964	rs776497278	C	T	5454.25	PASS	3.99364e-06	AC=1;AC_afr=0;AC_afr_female=0;AC_afr_male=0;AC_amr=0;AC_amr_female=0;AC_amr_male=0;AC_asj=0;AC_asj_female=0;AC_asj_male=0;AC_eas=0;AC_eas_female=0;AC_eas_jpn=0;AC_eas_kor=0;AC_eas_male=0;AC_eas_oea=0;AC_female=0;AC_fin=0;AC_fin_female=0;AC_fin_male=0;AC_male=1;AC_nfe=0;AC_nfe_bgr=0;AC_nfe_est=0;AC_nfe_female=0;AC_nfe_male=0;AC_nfe_nwe=0;AC_nfe_onf=0;AC_nfe_seu=0;AC_nfe_swe=0;AC_oth=0;AC_oth_femal…
chr9	104791972	rs1411555573	A	G	577.36	PASS	3.99332e-06	AC=1;AC_afr=0;AC_afr_female=0;AC_afr_male=0;AC_amr=0;AC_amr_female=0;AC_amr_male=0;AC_asj=0;AC_asj_female=0;AC_asj_male=0;AC_eas=1;AC_eas_female=1;AC_eas_jpn=0;AC_eas_kor=0;AC_eas_male=0;AC_eas_oea=1;AC_female=1;AC_fin=0;AC_fin_female=0;AC_fin_male=0;AC_male=0;AC_nfe=0;AC_nfe_bgr=0;AC_nfe_est=0;AC_nfe_female=0;AC_nfe_male=0;AC_nfe_nwe=0;AC_nfe_onf=0;AC_nfe_seu=0;AC_nfe_swe=0;AC_oth=0;AC_oth_femal…
chr9	104791982	rs142688906	C	A	825931	PASS	4.00285e-06	AC=1;AC_afr=0;AC_afr_female=0;AC_afr_male=0;AC_amr=0;AC_amr_female=0;AC_amr_male=0;AC_asj=0;AC_asj_female=0;AC_asj_male=0;AC_eas=0;AC_eas_female=0;AC_eas_jpn=0;AC_eas_kor=0;AC_eas_male=0;AC_eas_oea=0;AC_female=0;AC_fin=0;AC_fin_female=0;AC_fin_male=0;AC_male=1;AC_nfe=0;AC_nfe_bgr=0;AC_nfe_est=0;AC_nfe_female=0;AC_nfe_male=0;AC_nfe_nwe=0;AC_nfe_onf=0;AC_nfe_seu=0;AC_nfe_swe=0;AC_oth=0;AC_oth_femal…
chr9	104791982	rs142688906	C	T	825931	PASS	0.00234167	AC=585;AC_afr=5;AC_afr_female=3;AC_afr_male=2;AC_amr=4;AC_amr_female=2;AC_amr_male=2;AC_asj=9;AC_asj_female=5;AC_asj_male=4;AC_eas=1;AC_eas_female=0;AC_eas_jpn=0;AC_eas_kor=0;AC_eas_male=1;AC_eas_oea=1;AC_female=266;AC_fin=236;AC_fin_female=118;AC_fin_male=118;AC_male=319;AC_nfe=313;AC_nfe_bgr=17;AC_nfe_est=3;AC_nfe_female=129;AC_nfe_male=184;AC_nfe_nwe=52;AC_nfe_onf=131;AC_nfe_seu=18;AC_nfe_swe=…
chr9	104791983	rs568280586	G	A	18159.1	PASS	8.00968e-06	AC=2;AC_afr=0;AC_afr_female=0;AC_afr_male=0;AC_amr=0;AC_amr_female=0;AC_amr_male=0;AC_asj=0;AC_asj_female=0;AC_asj_male=0;AC_eas=0;AC_eas_female=0;AC_eas_jpn=0;AC_eas_kor=0;AC_eas_male=0;AC_eas_oea=0;AC_female=1;AC_fin=2;AC_fin_female=1;AC_fin_male=1;AC_male=1;AC_nfe=0;AC_nfe_bgr=0;AC_nfe_est=0;AC_nfe_female=0;AC_nfe_male=0;AC_nfe_nwe=0;AC_nfe_onf=0;AC_nfe_seu=0;AC_nfe_swe=0;AC_oth=0;AC_oth_femal…
chr9	104791983	rs568280586	G	C	18159.1	PASS	4.40532e-05	AC=11;AC_afr=0;AC_afr_female=0;AC_afr_male=0;AC_amr=0;AC_amr_female=0;AC_amr_male=0;AC_asj=0;AC_asj_female=0;AC_asj_male=0;AC_eas=0;AC_eas_female=0;AC_eas_jpn=0;AC_eas_kor=0;AC_eas_male=0;AC_eas_oea=0;AC_female=1;AC_fin=0;AC_fin_female=0;AC_fin_male=0;AC_male=10;AC_nfe=0;AC_nfe_bgr=0;AC_nfe_est=0;AC_nfe_female=0;AC_nfe_male=0;AC_nfe_nwe=0;AC_nfe_onf=0;AC_nfe_seu=0;AC_nfe_swe=0;AC_oth=0;AC_oth_fem…
chr9	104791989	rs755219852	T	C	4930.95	PASS	1.20187e-05	AC=3;AC_afr=3;AC_afr_female=1;AC_afr_male=2;AC_amr=0;AC_amr_female=0;AC_amr_male=0;AC_asj=0;AC_asj_female=0;AC_asj_male=0;AC_eas=0;AC_eas_female=0;AC_eas_jpn=0;AC_eas_kor=0;AC_eas_male=0;AC_eas_oea=0;AC_female=1;AC_fin=0;AC_fin_female=0;AC_fin_male=0;AC_male=2;AC_nfe=0;AC_nfe_bgr=0;AC_nfe_est=0;AC_nfe_female=0;AC_nfe_male=0;AC_nfe_nwe=0;AC_nfe_onf=0;AC_nfe_seu=0;AC_nfe_swe=0;AC_oth=0;AC_oth_femal…
chr9	104791991	rs1346355714	C	G	961.37	PASS	4.01052e-06	AC=1;AC_afr=0;AC_afr_female=0;AC_afr_male=0;AC_amr=0;AC_amr_female=0;AC_amr_male=0;AC_asj=0;AC_asj_female=0;AC_asj_male=0;AC_eas=0;AC_eas_female=0;AC_eas_jpn=0;AC_eas_kor=0;AC_eas_male=0;AC_eas_oea=0;AC_female=0;AC_fin=0;AC_fin_female=0;AC_fin_male=0;AC_male=1;AC_nfe=0;AC_nfe_bgr=0;AC_nfe_est=0;AC_nfe_female=0;AC_nfe_male=0;AC_nfe_nwe=0;AC_nfe_onf=0;AC_nfe_seu=0;AC_nfe_swe=0;AC_oth=0;AC_oth_femal…
chr9	104791993	rs34078184	A	G	3.34355e+06	PASS	0.00884036	AC=2203;AC_afr=1838;AC_afr_female=1115;AC_afr_male=723;AC_amr=221;AC_amr_female=118;AC_amr_male=103;AC_asj=16;AC_asj_female=9;AC_asj_male=7;AC_eas=0;AC_eas_female=0;AC_eas_jpn=0;AC_eas_kor=0;AC_eas_male=0;AC_eas_oea=0;AC_female=1299;AC_fin=0;AC_fin_female=0;AC_fin_male=0;AC_male=904;AC_nfe=93;AC_nfe_bgr=0;AC_nfe_est=0;AC_nfe_female=42;AC_nfe_male=51;AC_nfe_nwe=42;AC_nfe_onf=25;AC_nfe_seu=23;AC_nf…
chr9	104791995	rs138033216	A	G	6942.42	PASS	3.61124e-05	AC=9;AC_afr=0;AC_afr_female=0;AC_afr_male=0;AC_amr=0;AC_amr_female=0;AC_amr_male=0;AC_asj=0;AC_asj_female=0;AC_asj_male=0;AC_eas=0;AC_eas_female=0;AC_eas_jpn=0;AC_eas_kor=0;AC_eas_male=0;AC_eas_oea=0;AC_female=2;AC_fin=0;AC_fin_female=0;AC_fin_male=0;AC_male=7;AC_nfe=7;AC_nfe_bgr=0;AC_nfe_est=0;AC_nfe_female=2;AC_nfe_male=5;AC_nfe_nwe=4;AC_nfe_onf=0;AC_nfe_seu=3;AC_nfe_swe=0;AC_oth=0;AC_oth_femal…
chr9	104792789	rs143484685	C	T	10985.4	PASS	2.38922e-05	AC=6;AC_afr=4;AC_afr_female=3;AC_afr_male=1;AC_amr=0;AC_amr_female=0;AC_amr_male=0;AC_asj=0;AC_asj_female=0;AC_asj_male=0;AC_eas=0;AC_eas_female=0;AC_eas_jpn=0;AC_eas_kor=0;AC_eas_male=0;AC_eas_oea=0;AC_female=5;AC_fin=0;AC_fin_female=0;AC_fin_male=0;AC_male=1;AC_nfe=0;AC_nfe_bgr=0;AC_nfe_est=0;AC_nfe_female=0;AC_nfe_male=0;AC_nfe_nwe=0;AC_nfe_onf=0;AC_nfe_seu=0;AC_nfe_swe=0;AC_oth=0;AC_oth_femal…
chr9	104792790	rs752987110	G	A	22778.5	PASS	4.38055e-05	AC=11;AC_afr=0;AC_afr_female=0;AC_afr_male=0;AC_amr=5;AC_amr_female=3;AC_amr_male=2;AC_asj=0;AC_asj_female=0;AC_asj_male=0;AC_eas=0;AC_eas_female=0;AC_eas_jpn=0;AC_eas_kor=0;AC_eas_male=0;AC_eas_oea=0;AC_female=6;AC_fin=0;AC_fin_female=0;AC_fin_male=0;AC_male=5;AC_nfe=1;AC_nfe_bgr=0;AC_nfe_est=0;AC_nfe_female=1;AC_nfe_male=0;AC_nfe_nwe=0;AC_nfe_onf=1;AC_nfe_seu=0;AC_nfe_swe=0;AC_oth=0;AC_oth_fema…
chr9	104792796	rs114719973	T	G	227589	PASS	0.000461842	AC=116;AC_afr=109;AC_afr_female=67;AC_afr_male=42;AC_amr=4;AC_amr_female=1;AC_amr_male=3;AC_asj=0;AC_asj_female=0;AC_asj_male=0;AC_eas=0;AC_eas_female=0;AC_eas_jpn=0;AC_eas_kor=0;AC_eas_male=0;AC_eas_oea=0;AC_female=70;AC_fin=0;AC_fin_female=0;AC_fin_male=0;AC_male=46;AC_nfe=1;AC_nfe_bgr=0;AC_nfe_est=0;AC_nfe_female=1;AC_nfe_male=0;AC_nfe_nwe=0;AC_nfe_onf=0;AC_nfe_seu=1;AC_nfe_swe=0;AC_oth=2;AC_o…
chr9	104792810	rs748163361	G	C	8280.97	PASS	3.18469e-05	AC=8;AC_afr=0;AC_afr_female=0;AC_afr_male=0;AC_amr=0;AC_amr_female=0;AC_amr_male=0;AC_asj=0;AC_asj_female=0;AC_asj_male=0;AC_eas=0;AC_eas_female=0;AC_eas_jpn=0;AC_eas_kor=0;AC_eas_male=0;AC_eas_oea=0;AC_female=5;AC_fin=7;AC_fin_female=4;AC_fin_male=3;AC_male=3;AC_nfe=1;AC_nfe_bgr=0;AC_nfe_est=0;AC_nfe_female=1;AC_nfe_male=0;AC_nfe_nwe=0;AC_nfe_onf=0;AC_nfe_seu=0;AC_nfe_swe=1;AC_oth=0;AC_oth_femal…
chr9	104792811	rs200269109	A	G	698.36	PASS	3.98048e-06	AC=1;AC_afr=1;AC_afr_female=0;AC_afr_male=1;AC_amr=0;AC_amr_female=0;AC_amr_male=0;AC_asj=0;AC_asj_female=0;AC_asj_male=0;AC_eas=0;AC_eas_female=0;AC_eas_jpn=0;AC_eas_kor=0;AC_eas_male=0;AC_eas_oea=0;AC_female=0;AC_fin=0;AC_fin_female=0;AC_fin_male=0;AC_male=1;AC_nfe=0;AC_nfe_bgr=0;AC_nfe_est=0;AC_nfe_female=0;AC_nfe_male=0;AC_nfe_nwe=0;AC_nfe_onf=0;AC_nfe_seu=0;AC_nfe_swe=0;AC_oth=0;AC_oth_femal…
chr9	104792829	rs1482208205	C	T	3957.37	PASS	7.95938e-06	AC=2;AC_afr=0;AC_afr_female=0;AC_afr_male=0;AC_amr=0;AC_amr_female=0;AC_amr_male=0;AC_asj=0;AC_asj_female=0;AC_asj_male=0;AC_eas=2;AC_eas_female=1;AC_eas_jpn=0;AC_eas_kor=1;AC_eas_male=1;AC_eas_oea=1;AC_female=1;AC_fin=0;AC_fin_female=0;AC_fin_male=0;AC_male=1;AC_nfe=0;AC_nfe_bgr=0;AC_nfe_est=0;AC_nfe_female=0;AC_nfe_male=0;AC_nfe_nwe=0;AC_nfe_onf=0;AC_nfe_seu=0;AC_nfe_swe=0;AC_oth=0;AC_oth_femal…
chr9	104792839	rs1281270114	TTC	T	1657.36	PASS	3.97931e-06	AC=1;AC_afr=0;AC_afr_female=0;AC_afr_male=0;AC_amr=0;AC_amr_female=0;AC_amr_male=0;AC_asj=0;AC_asj_female=0;AC_asj_male=0;AC_eas=0;AC_eas_female=0;AC_eas_jpn=0;AC_eas_kor=0;AC_eas_male=0;AC_eas_oea=0;AC_female=1;AC_fin=0;AC_fin_female=0;AC_fin_male=0;AC_male=0;AC_nfe=1;AC_nfe_bgr=0;AC_nfe_est=0;AC_nfe_female=1;AC_nfe_male=0;AC_nfe_nwe=0;AC_nfe_onf=1;AC_nfe_seu=0;AC_nfe_swe=0;AC_oth=0;AC_oth_femal…
chr9	104792849	rs757736474	T	C	1407.36	PASS	3.97934e-06	AC=1;AC_afr=0;AC_afr_female=0;AC_afr_male=0;AC_amr=1;AC_amr_female=1;AC_amr_male=0;AC_asj=0;AC_asj_female=0;AC_asj_male=0;AC_eas=0;AC_eas_female=0;AC_eas_jpn=0;AC_eas_kor=0;AC_eas_male=0;AC_eas_oea=0;AC_female=1;AC_fin=0;AC_fin_female=0;AC_fin_male=0;AC_male=0;AC_nfe=0;AC_nfe_bgr=0;AC_nfe_est=0;AC_nfe_female=0;AC_nfe_male=0;AC_nfe_nwe=0;AC_nfe_onf=0;AC_nfe_seu=0;AC_nfe_swe=0;AC_oth=0;AC_oth_femal…
chr9	104792853	rs564049659	C	T	6515.96	PASS	1.9897e-05	AC=5;AC_afr=5;AC_afr_female=4;AC_afr_male=1;AC_amr=0;AC_amr_female=0;AC_amr_male=0;AC_asj=0;AC_asj_female=0;AC_asj_male=0;AC_eas=0;AC_eas_female=0;AC_eas_jpn=0;AC_eas_kor=0;AC_eas_male=0;AC_eas_oea=0;AC_female=4;AC_fin=0;AC_fin_female=0;AC_fin_male=0;AC_male=1;AC_nfe=0;AC_nfe_bgr=0;AC_nfe_est=0;AC_nfe_female=0;AC_nfe_male=0;AC_nfe_nwe=0;AC_nfe_onf=0;AC_nfe_seu=0;AC_nfe_swe=0;AC_oth=0;AC_oth_femal…
chr9	104792854	rs760768125	G	A	15500.4	PASS	2.38781e-05	AC=6;AC_afr=0;AC_afr_female=0;AC_afr_male=0;AC_amr=0;AC_amr_female=0;AC_amr_male=0;AC_asj=0;AC_asj_female=0;AC_asj_male=0;AC_eas=0;AC_eas_female=0;AC_eas_jpn=0;AC_eas_kor=0;AC_eas_male=0;AC_eas_oea=0;AC_female=3;AC_fin=1;AC_fin_female=1;AC_fin_male=0;AC_male=3;AC_nfe=5;AC_nfe_bgr=0;AC_nfe_est=0;AC_nfe_female=2;AC_nfe_male=3;AC_nfe_nwe=1;AC_nfe_onf=2;AC_nfe_seu=2;AC_nfe_swe=0;AC_oth=0;AC_oth_femal…
chr9	104792858	rs758897106	C	A	2256.38	PASS	3.97924e-06	AC=1;AC_afr=0;AC_afr_female=0;AC_afr_male=0;AC_amr=0;AC_amr_female=0;AC_amr_male=0;AC_asj=0;AC_asj_female=0;AC_asj_male=0;AC_eas=0;AC_eas_female=0;AC_eas_jpn=0;AC_eas_kor=0;AC_eas_male=0;AC_eas_oea=0;AC_female=0;AC_fin=0;AC_fin_female=0;AC_fin_male=0;AC_male=1;AC_nfe=1;AC_nfe_bgr=0;AC_nfe_est=0;AC_nfe_female=0;AC_nfe_male=1;AC_nfe_nwe=1;AC_nfe_onf=0;AC_nfe_seu=0;AC_nfe_swe=0;AC_oth=0;AC_oth_femal…
chr9	104792858	rs758897106	C	T	2256.38	PASS	3.97924e-06	AC=1;AC_afr=0;AC_afr_female=0;AC_afr_male=0;AC_amr=0;AC_amr_female=0;AC_amr_male=0;AC_asj=0;AC_asj_female=0;AC_asj_male=0;AC_eas=0;AC_eas_female=0;AC_eas_jpn=0;AC_eas_kor=0;AC_eas_male=0;AC_eas_oea=0;AC_female=1;AC_fin=0;AC_fin_female=0;AC_fin_male=0;AC_male=0;AC_nfe=1;AC_nfe_bgr=0;AC_nfe_est=0;AC_nfe_female=1;AC_nfe_male=0;AC_nfe_nwe=0;AC_nfe_onf=0;AC_nfe_seu=0;AC_nfe_swe=1;AC_oth=0;AC_oth_femal…
chr9	104792861	rs779837377	A	G	2547.38	PASS	3.97947e-06	AC=1;AC_afr=0;AC_afr_female=0;AC_afr_male=0;AC_amr=0;AC_amr_female=0;AC_amr_male=0;AC_asj=0;AC_asj_female=0;AC_asj_male=0;AC_eas=0;AC_eas_female=0;AC_eas_jpn=0;AC_eas_kor=0;AC_eas_male=0;AC_eas_oea=0;AC_female=0;AC_fin=0;AC_fin_female=0;AC_fin_male=0;AC_male=1;AC_nfe=1;AC_nfe_bgr=0;AC_nfe_est=0;AC_nfe_female=0;AC_nfe_male=1;AC_nfe_nwe=0;AC_nfe_onf=0;AC_nfe_seu=0;AC_nfe_swe=1;AC_oth=0;AC_oth_femal…
chr9	104792862	rs905356914	T	C	5465.18	PASS	3.97921e-06	AC=1;AC_afr=0;AC_afr_female=0;AC_afr_male=0;AC_amr=1;AC_amr_female=1;AC_amr_male=0;AC_asj=0;AC_asj_female=0;AC_asj_male=0;AC_eas=0;AC_eas_female=0;AC_eas_jpn=0;AC_eas_kor=0;AC_eas_male=0;AC_eas_oea=0;AC_female=1;AC_fin=0;AC_fin_female=0;AC_fin_male=0;AC_male=0;AC_nfe=0;AC_nfe_bgr=0;AC_nfe_est=0;AC_nfe_female=0;AC_nfe_male=0;AC_nfe_nwe=0;AC_nfe_onf=0;AC_nfe_seu=0;AC_nfe_swe=0;AC_oth=0;AC_oth_femal…
chr9	104792869	rs746652152	C	G	1664.38	PASS	3.97921e-06	AC=1;AC_afr=0;AC_afr_female=0;AC_afr_male=0;AC_amr=0;AC_amr_female=0;AC_amr_male=0;AC_asj=0;AC_asj_female=0;AC_asj_male=0;AC_eas=0;AC_eas_female=0;AC_eas_jpn=0;AC_eas_kor=0;AC_eas_male=0;AC_eas_oea=0;AC_female=0;AC_fin=0;AC_fin_female=0;AC_fin_male=0;AC_male=1;AC_nfe=1;AC_nfe_bgr=0;AC_nfe_est=0;AC_nfe_female=0;AC_nfe_male=1;AC_nfe_nwe=0;AC_nfe_onf=0;AC_nfe_seu=1;AC_nfe_swe=0;AC_oth=0;AC_oth_femal…
chr9	104792869	rs746652152	C	T	1664.38	PASS	3.97921e-06	AC=1;AC_afr=0;AC_afr_female=0;AC_afr_male=0;AC_amr=0;AC_amr_female=0;AC_amr_male=0;AC_asj=0;AC_asj_female=0;AC_asj_male=0;AC_eas=0;AC_eas_female=0;AC_eas_jpn=0;AC_eas_kor=0;AC_eas_male=0;AC_eas_oea=0;AC_female=1;AC_fin=0;AC_fin_female=0;AC_fin_male=0;AC_male=0;AC_nfe=1;AC_nfe_bgr=0;AC_nfe_est=0;AC_nfe_female=1;AC_nfe_male=0;AC_nfe_nwe=0;AC_nfe_onf=1;AC_nfe_seu=0;AC_nfe_swe=0;AC_oth=0;AC_oth_femal…
chr9	104792874	rs768143689	T	G	1912.36	PASS	3.97934e-06	AC=1;AC_afr=0;AC_afr_female=0;AC_afr_male=0;AC_amr=0;AC_amr_female=0;AC_amr_male=0;AC_asj=0;AC_asj_female=0;AC_asj_male=0;AC_eas=0;AC_eas_female=0;AC_eas_jpn=0;AC_eas_kor=0;AC_eas_male=0;AC_eas_oea=0;AC_female=1;AC_fin=0;AC_fin_female=0;AC_fin_male=0;AC_male=0;AC_nfe=0;AC_nfe_bgr=0;AC_nfe_est=0;AC_nfe_female=0;AC_nfe_male=0;AC_nfe_nwe=0;AC_nfe_onf=0;AC_nfe_seu=0;AC_nfe_swe=0;AC_oth=0;AC_oth_femal…
chr9	104792880	rs780594410	A	G	2371.37	PASS	3.97915e-06	AC=1;AC_afr=0;AC_afr_female=0;AC_afr_male=0;AC_amr=1;AC_amr_female=1;AC_amr_male=0;AC_asj=0;AC_asj_female=0;AC_asj_male=0;AC_eas=0;AC_eas_female=0;AC_eas_jpn=0;AC_eas_kor=0;AC_eas_male=0;AC_eas_oea=0;AC_female=1;AC_fin=0;AC_fin_female=0;AC_fin_male=0;AC_male=0;AC_nfe=0;AC_nfe_bgr=0;AC_nfe_est=0;AC_nfe_female=0;AC_nfe_male=0;AC_nfe_nwe=0;AC_nfe_onf=0;AC_nfe_seu=0;AC_nfe_swe=0;AC_oth=0;AC_oth_femal…
chr9	104792883	rs748065798	G	A	3518.38	PASS	3.9795e-06	AC=1;AC_afr=0;AC_afr_female=0;AC_afr_male=0;AC_amr=0;AC_amr_female=0;AC_amr_male=0;AC_asj=0;AC_asj_female=0;AC_asj_male=0;AC_eas=0;AC_eas_female=0;AC_eas_jpn=0;AC_eas_kor=0;AC_eas_male=0;AC_eas_oea=0;AC_female=0;AC_fin=0;AC_fin_female=0;AC_fin_male=0;AC_male=1;AC_nfe=1;AC_nfe_bgr=0;AC_nfe_est=0;AC_nfe_female=0;AC_nfe_male=1;AC_nfe_nwe=0;AC_nfe_onf=1;AC_nfe_seu=0;AC_nfe_swe=0;AC_oth=0;AC_oth_femal…
chr9	104792886	rs769700120	G	A	19173.3	PASS	1.98978e-05	AC=5;AC_afr=0;AC_afr_female=0;AC_afr_male=0;AC_amr=0;AC_amr_female=0;AC_amr_male=0;AC_asj=0;AC_asj_female=0;AC_asj_male=0;AC_eas=0;AC_eas_female=0;AC_eas_jpn=0;AC_eas_kor=0;AC_eas_male=0;AC_eas_oea=0;AC_female=3;AC_fin=0;AC_fin_female=0;AC_fin_male=0;AC_male=2;AC_nfe=4;AC_nfe_bgr=0;AC_nfe_est=0;AC_nfe_female=2;AC_nfe_male=2;AC_nfe_nwe=3;AC_nfe_onf=1;AC_nfe_seu=0;AC_nfe_swe=0;AC_oth=1;AC_oth_femal…
chr9	104792888	rs773178202	T	C	18143.9	PASS	5.96877e-05	AC=15;AC_afr=5;AC_afr_female=3;AC_afr_male=2;AC_amr=5;AC_amr_female=4;AC_amr_male=1;AC_asj=0;AC_asj_female=0;AC_asj_male=0;AC_eas=0;AC_eas_female=0;AC_eas_jpn=0;AC_eas_kor=0;AC_eas_male=0;AC_eas_oea=0;AC_female=10;AC_fin=0;AC_fin_female=0;AC_fin_male=0;AC_male=5;AC_nfe=4;AC_nfe_bgr=1;AC_nfe_est=0;AC_nfe_female=2;AC_nfe_male=2;AC_nfe_nwe=2;AC_nfe_onf=0;AC_nfe_seu=0;AC_nfe_swe=1;AC_oth=1;AC_oth_fem…
chr9	104792890	rs762734157	G	A	1065.36	PASS	3.97947e-06	AC=1;AC_afr=0;AC_afr_female=0;AC_afr_male=0;AC_amr=0;AC_amr_female=0;AC_amr_male=0;AC_asj=0;AC_asj_female=0;AC_asj_male=0;AC_eas=0;AC_eas_female=0;AC_eas_jpn=0;AC_eas_kor=0;AC_eas_male=0;AC_eas_oea=0;AC_female=1;AC_fin=0;AC_fin_female=0;AC_fin_male=0;AC_male=0;AC_nfe=1;AC_nfe_bgr=0;AC_nfe_est=0;AC_nfe_female=1;AC_nfe_male=0;AC_nfe_nwe=0;AC_nfe_onf=0;AC_nfe_seu=1;AC_nfe_swe=0;AC_oth=0;AC_oth_femal…
chr9	104792894	rs148253245	T	C	18946.2	PASS	5.17281e-05	AC=13;AC_afr=6;AC_afr_female=3;AC_afr_male=3;AC_amr=0;AC_amr_female=0;AC_amr_male=0;AC_asj=0;AC_asj_female=0;AC_asj_male=0;AC_eas=5;AC_eas_female=2;AC_eas_jpn=0;AC_eas_kor=0;AC_eas_male=3;AC_eas_oea=5;AC_female=6;AC_fin=0;AC_fin_female=0;AC_fin_male=0;AC_male=7;AC_nfe=0;AC_nfe_bgr=0;AC_nfe_est=0;AC_nfe_female=0;AC_nfe_male=0;AC_nfe_nwe=0;AC_nfe_onf=0;AC_nfe_seu=0;AC_nfe_swe=0;AC_oth=0;AC_oth_fema…
chr9	104792902	.	C	T	1856.36	PASS	3.97943e-06	AC=1;AC_afr=0;AC_afr_female=0;AC_afr_male=0;AC_amr=0;AC_amr_female=0;AC_amr_male=0;AC_asj=0;AC_asj_female=0;AC_asj_male=0;AC_eas=0;AC_eas_female=0;AC_eas_jpn=0;AC_eas_kor=0;AC_eas_male=0;AC_eas_oea=0;AC_female=0;AC_fin=0;AC_fin_female=0;AC_fin_male=0;AC_male=1;AC_nfe=1;AC_nfe_bgr=0;AC_nfe_est=0;AC_nfe_female=0;AC_nfe_male=1;AC_nfe_nwe=1;AC_nfe_onf=0;AC_nfe_seu=0;AC_nfe_swe=0;AC_oth=0;AC_oth_femal…
chr9	104792906	rs775725710	T	A	654.36	PASS	3.97969e-06	AC=1;AC_afr=0;AC_afr_female=0;AC_afr_male=0;AC_amr=0;AC_amr_female=0;AC_amr_male=0;AC_asj=0;AC_asj_female=0;AC_asj_male=0;AC_eas=0;AC_eas_female=0;AC_eas_jpn=0;AC_eas_kor=0;AC_eas_male=0;AC_eas_oea=0;AC_female=0;AC_fin=0;AC_fin_female=0;AC_fin_male=0;AC_male=1;AC_nfe=1;AC_nfe_bgr=0;AC_nfe_est=0;AC_nfe_female=0;AC_nfe_male=1;AC_nfe_nwe=0;AC_nfe_onf=0;AC_nfe_seu=1;AC_nfe_swe=0;AC_oth=0;AC_oth_femal…
chr9	104793171	rs770647842	C	G	6362.45	PASS	2.78782e-05	AC=7;AC_afr=0;AC_afr_female=0;AC_afr_male=0;AC_amr=0;AC_amr_female=0;AC_amr_male=0;AC_asj=0;AC_asj_female=0;AC_asj_male=0;AC_eas=0;AC_eas_female=0;AC_eas_jpn=0;AC_eas_kor=0;AC_eas_male=0;AC_eas_oea=0;AC_female=3;AC_fin=7;AC_fin_female=3;AC_fin_male=4;AC_male=4;AC_nfe=0;AC_nfe_bgr=0;AC_nfe_est=0;AC_nfe_female=0;AC_nfe_male=0;AC_nfe_nwe=0;AC_nfe_onf=0;AC_nfe_seu=0;AC_nfe_swe=0;AC_oth=0;AC_oth_femal…
chr9	104793175	rs774046285	G	T	6031.16	PASS	1.1947e-05	AC=3;AC_afr=3;AC_afr_female=3;AC_afr_male=0;AC_amr=0;AC_amr_female=0;AC_amr_male=0;AC_asj=0;AC_asj_female=0;AC_asj_male=0;AC_eas=0;AC_eas_female=0;AC_eas_jpn=0;AC_eas_kor=0;AC_eas_male=0;AC_eas_oea=0;AC_female=3;AC_fin=0;AC_fin_female=0;AC_fin_male=0;AC_male=0;AC_nfe=0;AC_nfe_bgr=0;AC_nfe_est=0;AC_nfe_female=0;AC_nfe_male=0;AC_nfe_nwe=0;AC_nfe_onf=0;AC_nfe_seu=0;AC_nfe_swe=0;AC_oth=0;AC_oth_femal…
chr9	104793178	rs1438198598	T	A	2998.37	PASS	7.96318e-06	AC=2;AC_afr=0;AC_afr_female=0;AC_afr_male=0;AC_amr=0;AC_amr_female=0;AC_amr_male=0;AC_asj=0;AC_asj_female=0;AC_asj_male=0;AC_eas=2;AC_eas_female=0;AC_eas_jpn=0;AC_eas_kor=0;AC_eas_male=2;AC_eas_oea=2;AC_female=0;AC_fin=0;AC_fin_female=0;AC_fin_male=0;AC_male=2;AC_nfe=0;AC_nfe_bgr=0;AC_nfe_est=0;AC_nfe_female=0;AC_nfe_male=0;AC_nfe_nwe=0;AC_nfe_onf=0;AC_nfe_seu=0;AC_nfe_swe=0;AC_oth=0;AC_oth_femal…
chr9	104793179	rs747205829	G	A	1528.36	PASS	3.98181e-06	AC=1;AC_afr=0;AC_afr_female=0;AC_afr_male=0;AC_amr=0;AC_amr_female=0;AC_amr_male=0;AC_asj=0;AC_asj_female=0;AC_asj_male=0;AC_eas=0;AC_eas_female=0;AC_eas_jpn=0;AC_eas_kor=0;AC_eas_male=0;AC_eas_oea=0;AC_female=1;AC_fin=0;AC_fin_female=0;AC_fin_male=0;AC_male=0;AC_nfe=1;AC_nfe_bgr=0;AC_nfe_est=0;AC_nfe_female=1;AC_nfe_male=0;AC_nfe_nwe=1;AC_nfe_onf=0;AC_nfe_seu=0;AC_nfe_swe=0;AC_oth=0;AC_oth_femal…
chr9	104793181	rs768728895	T	C	2266.44	PASS	3.9814e-06	AC=1;AC_afr=0;AC_afr_female=0;AC_afr_male=0;AC_amr=0;AC_amr_female=0;AC_amr_male=0;AC_asj=0;AC_asj_female=0;AC_asj_male=0;AC_eas=0;AC_eas_female=0;AC_eas_jpn=0;AC_eas_kor=0;AC_eas_male=0;AC_eas_oea=0;AC_female=1;AC_fin=0;AC_fin_female=0;AC_fin_male=0;AC_male=0;AC_nfe=1;AC_nfe_bgr=0;AC_nfe_est=0;AC_nfe_female=1;AC_nfe_male=0;AC_nfe_nwe=0;AC_nfe_onf=0;AC_nfe_seu=0;AC_nfe_swe=1;AC_oth=0;AC_oth_femal…
chr9	104793182	rs1481567255	G	C	1164.36	PASS	3.98156e-06	AC=1;AC_afr=0;AC_afr_female=0;AC_afr_male=0;AC_amr=0;AC_amr_female=0;AC_amr_male=0;AC_asj=0;AC_asj_female=0;AC_asj_male=0;AC_eas=0;AC_eas_female=0;AC_eas_jpn=0;AC_eas_kor=0;AC_eas_male=0;AC_eas_oea=0;AC_female=0;AC_fin=0;AC_fin_female=0;AC_fin_male=0;AC_male=1;AC_nfe=1;AC_nfe_bgr=0;AC_nfe_est=0;AC_nfe_female=0;AC_nfe_male=1;AC_nfe_nwe=0;AC_nfe_onf=1;AC_nfe_seu=0;AC_nfe_swe=0;AC_oth=0;AC_oth_femal…
chr9	104793186	rs754410874	A	C	6194.37	PASS	3.98108e-06	AC=1;AC_afr=0;AC_afr_female=0;AC_afr_male=0;AC_amr=0;AC_amr_female=0;AC_amr_male=0;AC_asj=0;AC_asj_female=0;AC_asj_male=0;AC_eas=0;AC_eas_female=0;AC_eas_jpn=0;AC_eas_kor=0;AC_eas_male=0;AC_eas_oea=0;AC_female=0;AC_fin=0;AC_fin_female=0;AC_fin_male=0;AC_male=1;AC_nfe=1;AC_nfe_bgr=0;AC_nfe_est=0;AC_nfe_female=0;AC_nfe_male=1;AC_nfe_nwe=1;AC_nfe_onf=0;AC_nfe_seu=0;AC_nfe_swe=0;AC_oth=0;AC_oth_femal…
chr9	104793189	rs982161167	C	T	1315.36	PASS	3.98124e-06	AC=1;AC_afr=0;AC_afr_female=0;AC_afr_male=0;AC_amr=0;AC_amr_female=0;AC_amr_male=0;AC_asj=0;AC_asj_female=0;AC_asj_male=0;AC_eas=0;AC_eas_female=0;AC_eas_jpn=0;AC_eas_kor=0;AC_eas_male=0;AC_eas_oea=0;AC_female=0;AC_fin=0;AC_fin_female=0;AC_fin_male=0;AC_male=1;AC_nfe=1;AC_nfe_bgr=0;AC_nfe_est=0;AC_nfe_female=0;AC_nfe_male=1;AC_nfe_nwe=0;AC_nfe_onf=1;AC_nfe_seu=0;AC_nfe_swe=0;AC_oth=0;AC_oth_femal…
chr9	104793197	rs1464486206	G	A	2032.37	PASS	7.96235e-06	AC=2;AC_afr=0;AC_afr_female=0;AC_afr_male=0;AC_amr=2;AC_amr_female=0;AC_amr_male=2;AC_asj=0;AC_asj_female=0;AC_asj_male=0;AC_eas=0;AC_eas_female=0;AC_eas_jpn=0;AC_eas_kor=0;AC_eas_male=0;AC_eas_oea=0;AC_female=0;AC_fin=0;AC_fin_female=0;AC_fin_male=0;AC_male=2;AC_nfe=0;AC_nfe_bgr=0;AC_nfe_est=0;AC_nfe_female=0;AC_nfe_male=0;AC_nfe_nwe=0;AC_nfe_onf=0;AC_nfe_seu=0;AC_nfe_swe=0;AC_oth=0;AC_oth_femal…
chr9	104793201	rs1170155941	A	C	982.44	PASS	3.98105e-06	AC=1;AC_afr=0;AC_afr_female=0;AC_afr_male=0;AC_amr=0;AC_amr_female=0;AC_amr_male=0;AC_asj=0;AC_asj_female=0;AC_asj_male=0;AC_eas=0;AC_eas_female=0;AC_eas_jpn=0;AC_eas_kor=0;AC_eas_male=0;AC_eas_oea=0;AC_female=0;AC_fin=0;AC_fin_female=0;AC_fin_male=0;AC_male=1;AC_nfe=1;AC_nfe_bgr=0;AC_nfe_est=0;AC_nfe_female=0;AC_nfe_male=1;AC_nfe_nwe=0;AC_nfe_onf=1;AC_nfe_seu=0;AC_nfe_swe=0;AC_oth=0;AC_oth_femal…
chr9	104793209	rs761969409	A	G	2408.36	PASS	3.98102e-06	AC=1;AC_afr=1;AC_afr_female=1;AC_afr_male=0;AC_amr=0;AC_amr_female=0;AC_amr_male=0;AC_asj=0;AC_asj_female=0;AC_asj_male=0;AC_eas=0;AC_eas_female=0;AC_eas_jpn=0;AC_eas_kor=0;AC_eas_male=0;AC_eas_oea=0;AC_female=1;AC_fin=0;AC_fin_female=0;AC_fin_male=0;AC_male=0;AC_nfe=0;AC_nfe_bgr=0;AC_nfe_est=0;AC_nfe_female=0;AC_nfe_male=0;AC_nfe_nwe=0;AC_nfe_onf=0;AC_nfe_seu=0;AC_nfe_swe=0;AC_oth=0;AC_oth_femal…
chr9	104793214	rs1322059898	G	A	4940.18	PASS	7.96242e-06	AC=2;AC_afr=0;AC_afr_female=0;AC_afr_male=0;AC_amr=2;AC_amr_female=1;AC_amr_male=1;AC_asj=0;AC_asj_female=0;AC_asj_male=0;AC_eas=0;AC_eas_female=0;AC_eas_jpn=0;AC_eas_kor=0;AC_eas_male=0;AC_eas_oea=0;AC_female=1;AC_fin=0;AC_fin_female=0;AC_fin_male=0;AC_male=1;AC_nfe=0;AC_nfe_bgr=0;AC_nfe_est=0;AC_nfe_female=0;AC_nfe_male=0;AC_nfe_nwe=0;AC_nfe_onf=0;AC_nfe_seu=0;AC_nfe_swe=0;AC_oth=0;AC_oth_femal…
chr9	104793218	rs765418891	G	A	1366.36	PASS	3.98092e-06	AC=1;AC_afr=1;AC_afr_female=0;AC_afr_male=1;AC_amr=0;AC_amr_female=0;AC_amr_male=0;AC_asj=0;AC_asj_female=0;AC_asj_male=0;AC_eas=0;AC_eas_female=0;AC_eas_jpn=0;AC_eas_kor=0;AC_eas_male=0;AC_eas_oea=0;AC_female=0;AC_fin=0;AC_fin_female=0;AC_fin_male=0;AC_male=1;AC_nfe=0;AC_nfe_bgr=0;AC_nfe_est=0;AC_nfe_female=0;AC_nfe_male=0;AC_nfe_nwe=0;AC_nfe_onf=0;AC_nfe_seu=0;AC_nfe_swe=0;AC_oth=0;AC_oth_femal…
chr9	104793219	rs1406443039	AACACC	A	1785.36	PASS	3.9808e-06	AC=1;AC_afr=0;AC_afr_female=0;AC_afr_male=0;AC_amr=0;AC_amr_female=0;AC_amr_male=0;AC_asj=0;AC_asj_female=0;AC_asj_male=0;AC_eas=1;AC_eas_female=1;AC_eas_jpn=0;AC_eas_kor=0;AC_eas_male=0;AC_eas_oea=1;AC_female=1;AC_fin=0;AC_fin_female=0;AC_fin_male=0;AC_male=0;AC_nfe=0;AC_nfe_bgr=0;AC_nfe_est=0;AC_nfe_female=0;AC_nfe_male=0;AC_nfe_nwe=0;AC_nfe_onf=0;AC_nfe_seu=0;AC_nfe_swe=0;AC_oth=0;AC_oth_femal…
chr9	104793221	rs1283313038	C	T	2871.37	PASS	3.98076e-06	AC=1;AC_afr=0;AC_afr_female=0;AC_afr_male=0;AC_amr=0;AC_amr_female=0;AC_amr_male=0;AC_asj=0;AC_asj_female=0;AC_asj_male=0;AC_eas=1;AC_eas_female=1;AC_eas_jpn=0;AC_eas_kor=0;AC_eas_male=0;AC_eas_oea=1;AC_female=1;AC_fin=0;AC_fin_female=0;AC_fin_male=0;AC_male=0;AC_nfe=0;AC_nfe_bgr=0;AC_nfe_est=0;AC_nfe_female=0;AC_nfe_male=0;AC_nfe_nwe=0;AC_nfe_onf=0;AC_nfe_seu=0;AC_nfe_swe=0;AC_oth=0;AC_oth_femal…
chr9	104793227	rs1339312416	C	T	1213.36	PASS	3.98057e-06	AC=1;AC_afr=0;AC_afr_female=0;AC_afr_male=0;AC_amr=1;AC_amr_female=1;AC_amr_male=0;AC_asj=0;AC_asj_female=0;AC_asj_male=0;AC_eas=0;AC_eas_female=0;AC_eas_jpn=0;AC_eas_kor=0;AC_eas_male=0;AC_eas_oea=0;AC_female=1;AC_fin=0;AC_fin_female=0;AC_fin_male=0;AC_male=0;AC_nfe=0;AC_nfe_bgr=0;AC_nfe_est=0;AC_nfe_female=0;AC_nfe_male=0;AC_nfe_nwe=0;AC_nfe_onf=0;AC_nfe_seu=0;AC_nfe_swe=0;AC_oth=0;AC_oth_femal…
chr9	104793235	rs150801208	C	T	7878.15	PASS	7.96153e-06	AC=2;AC_afr=0;AC_afr_female=0;AC_afr_male=0;AC_amr=0;AC_amr_female=0;AC_amr_male=0;AC_asj=0;AC_asj_female=0;AC_asj_male=0;AC_eas=0;AC_eas_female=0;AC_eas_jpn=0;AC_eas_kor=0;AC_eas_male=0;AC_eas_oea=0;AC_female=0;AC_fin=0;AC_fin_female=0;AC_fin_male=0;AC_male=2;AC_nfe=0;AC_nfe_bgr=0;AC_nfe_est=0;AC_nfe_female=0;AC_nfe_male=0;AC_nfe_nwe=0;AC_nfe_onf=0;AC_nfe_seu=0;AC_nfe_swe=0;AC_oth=0;AC_oth_femal…
chr9	104793236	rs371988457	G	A	8545.16	PASS	1.19431e-05	AC=3;AC_afr=1;AC_afr_female=0;AC_afr_male=1;AC_amr=0;AC_amr_female=0;AC_amr_male=0;AC_asj=0;AC_asj_female=0;AC_asj_male=0;AC_eas=2;AC_eas_female=1;AC_eas_jpn=0;AC_eas_kor=0;AC_eas_male=1;AC_eas_oea=2;AC_female=1;AC_fin=0;AC_fin_female=0;AC_fin_male=0;AC_male=2;AC_nfe=0;AC_nfe_bgr=0;AC_nfe_est=0;AC_nfe_female=0;AC_nfe_male=0;AC_nfe_nwe=0;AC_nfe_onf=0;AC_nfe_seu=0;AC_nfe_swe=0;AC_oth=0;AC_oth_femal…
chr9	104793238	rs1340068224	C	T	509.36	PASS	3.98073e-06	AC=1;AC_afr=0;AC_afr_female=0;AC_afr_male=0;AC_amr=0;AC_amr_female=0;AC_amr_male=0;AC_asj=0;AC_asj_female=0;AC_asj_male=0;AC_eas=0;AC_eas_female=0;AC_eas_jpn=0;AC_eas_kor=0;AC_eas_male=0;AC_eas_oea=0;AC_female=0;AC_fin=1;AC_fin_female=0;AC_fin_male=1;AC_male=1;AC_nfe=0;AC_nfe_bgr=0;AC_nfe_est=0;AC_nfe_female=0;AC_nfe_male=0;AC_nfe_nwe=0;AC_nfe_onf=0;AC_nfe_seu=0;AC_nfe_swe=0;AC_oth=0;AC_oth_femal…
chr9	104793244	rs766712712	C	T	5750.53	PASS	3.98118e-06	AC=1;AC_afr=0;AC_afr_female=0;AC_afr_male=0;AC_amr=0;AC_amr_female=0;AC_amr_male=0;AC_asj=0;AC_asj_female=0;AC_asj_male=0;AC_eas=0;AC_eas_female=0;AC_eas_jpn=0;AC_eas_kor=0;AC_eas_male=0;AC_eas_oea=0;AC_female=1;AC_fin=0;AC_fin_female=0;AC_fin_male=0;AC_male=0;AC_nfe=0;AC_nfe_bgr=0;AC_nfe_est=0;AC_nfe_female=0;AC_nfe_male=0;AC_nfe_nwe=0;AC_nfe_onf=0;AC_nfe_seu=0;AC_nfe_swe=0;AC_oth=0;AC_oth_femal…
chr9	104793245	rs368105002	G	A	6614.44	PASS	1.59238e-05	AC=4;AC_afr=0;AC_afr_female=0;AC_afr_male=0;AC_amr=1;AC_amr_female=1;AC_amr_male=0;AC_asj=1;AC_asj_female=1;AC_asj_male=0;AC_eas=0;AC_eas_female=0;AC_eas_jpn=0;AC_eas_kor=0;AC_eas_male=0;AC_eas_oea=0;AC_female=2;AC_fin=0;AC_fin_female=0;AC_fin_male=0;AC_male=2;AC_nfe=2;AC_nfe_bgr=0;AC_nfe_est=0;AC_nfe_female=0;AC_nfe_male=2;AC_nfe_nwe=2;AC_nfe_onf=0;AC_nfe_seu=0;AC_nfe_swe=0;AC_oth=0;AC_oth_femal…
chr9	104793251	rs755413622	G	A	1174.36	PASS	3.98111e-06	AC=1;AC_afr=0;AC_afr_female=0;AC_afr_male=0;AC_amr=0;AC_amr_female=0;AC_amr_male=0;AC_asj=0;AC_asj_female=0;AC_asj_male=0;AC_eas=0;AC_eas_female=0;AC_eas_jpn=0;AC_eas_kor=0;AC_eas_male=0;AC_eas_oea=0;AC_female=0;AC_fin=0;AC_fin_female=0;AC_fin_male=0;AC_male=1;AC_nfe=0;AC_nfe_bgr=0;AC_nfe_est=0;AC_nfe_female=0;AC_nfe_male=0;AC_nfe_nwe=0;AC_nfe_onf=0;AC_nfe_seu=0;AC_nfe_swe=0;AC_oth=0;AC_oth_femal…
chr9	104793255	rs1055285452	C	T	8520.1	PASS	7.96292e-06	AC=2;AC_afr=0;AC_afr_female=0;AC_afr_male=0;AC_amr=0;AC_amr_female=0;AC_amr_male=0;AC_asj=0;AC_asj_female=0;AC_asj_male=0;AC_eas=0;AC_eas_female=0;AC_eas_jpn=0;AC_eas_kor=0;AC_eas_male=0;AC_eas_oea=0;AC_female=0;AC_fin=0;AC_fin_female=0;AC_fin_male=0;AC_male=2;AC_nfe=2;AC_nfe_bgr=0;AC_nfe_est=0;AC_nfe_female=0;AC_nfe_male=2;AC_nfe_nwe=1;AC_nfe_onf=1;AC_nfe_seu=0;AC_nfe_swe=0;AC_oth=0;AC_oth_femal…
chr9	104793256	rs1262486352	G	A	1543.9	PASS	3.98184e-06	AC=1;AC_afr=0;AC_afr_female=0;AC_afr_male=0;AC_amr=0;AC_amr_female=0;AC_amr_male=0;AC_asj=0;AC_asj_female=0;AC_asj_male=0;AC_eas=0;AC_eas_female=0;AC_eas_jpn=0;AC_eas_kor=0;AC_eas_male=0;AC_eas_oea=0;AC_female=0;AC_fin=0;AC_fin_female=0;AC_fin_male=0;AC_male=1;AC_nfe=0;AC_nfe_bgr=0;AC_nfe_est=0;AC_nfe_female=0;AC_nfe_male=0;AC_nfe_nwe=0;AC_nfe_onf=0;AC_nfe_seu=0;AC_nfe_swe=0;AC_oth=0;AC_oth_femal…
chr9	104793260	rs767076840	C	T	926.36	PASS	3.98146e-06	AC=1;AC_afr=0;AC_afr_female=0;AC_afr_male=0;AC_amr=1;AC_amr_female=1;AC_amr_male=0;AC_asj=0;AC_asj_female=0;AC_asj_male=0;AC_eas=0;AC_eas_female=0;AC_eas_jpn=0;AC_eas_kor=0;AC_eas_male=0;AC_eas_oea=0;AC_female=1;AC_fin=0;AC_fin_female=0;AC_fin_male=0;AC_male=0;AC_nfe=0;AC_nfe_bgr=0;AC_nfe_est=0;AC_nfe_female=0;AC_nfe_male=0;AC_nfe_nwe=0;AC_nfe_onf=0;AC_nfe_seu=0;AC_nfe_swe=0;AC_oth=0;AC_oth_femal…
chr9	104793275	rs372007396	T	C	7848.37	PASS	3.98121e-06	AC=1;AC_afr=1;AC_afr_female=0;AC_afr_male=1;AC_amr=0;AC_amr_female=0;AC_amr_male=0;AC_asj=0;AC_asj_female=0;AC_asj_male=0;AC_eas=0;AC_eas_female=0;AC_eas_jpn=0;AC_eas_kor=0;AC_eas_male=0;AC_eas_oea=0;AC_female=0;AC_fin=0;AC_fin_female=0;AC_fin_male=0;AC_male=1;AC_nfe=0;AC_nfe_bgr=0;AC_nfe_est=0;AC_nfe_female=0;AC_nfe_male=0;AC_nfe_nwe=0;AC_nfe_onf=0;AC_nfe_seu=0;AC_nfe_swe=0;AC_oth=0;AC_oth_femal…
chr9	104793281	.	T	C	1288.69	PASS	3.98143e-06	AC=1;AC_afr=0;AC_afr_female=0;AC_afr_male=0;AC_amr=0;AC_amr_female=0;AC_amr_male=0;AC_asj=0;AC_asj_female=0;AC_asj_male=0;AC_eas=0;AC_eas_female=0;AC_eas_jpn=0;AC_eas_kor=0;AC_eas_male=0;AC_eas_oea=0;AC_female=1;AC_fin=0;AC_fin_female=0;AC_fin_male=0;AC_male=0;AC_nfe=1;AC_nfe_bgr=0;AC_nfe_est=0;AC_nfe_female=1;AC_nfe_male=0;AC_nfe_nwe=0;AC_nfe_onf=0;AC_nfe_seu=0;AC_nfe_swe=1;AC_oth=0;AC_oth_femal…
chr9	104793289	rs752455150	A	G	5929.16	PASS	1.59255e-05	AC=4;AC_afr=0;AC_afr_female=0;AC_afr_male=0;AC_amr=0;AC_amr_female=0;AC_amr_male=0;AC_asj=0;AC_asj_female=0;AC_asj_male=0;AC_eas=0;AC_eas_female=0;AC_eas_jpn=0;AC_eas_kor=0;AC_eas_male=0;AC_eas_oea=0;AC_female=3;AC_fin=1;AC_fin_female=1;AC_fin_male=0;AC_male=1;AC_nfe=2;AC_nfe_bgr=0;AC_nfe_est=0;AC_nfe_female=1;AC_nfe_male=1;AC_nfe_nwe=0;AC_nfe_onf=1;AC_nfe_seu=0;AC_nfe_swe=1;AC_oth=1;AC_oth_femal…
chr9	104793291	rs139363994	C	T	14402.2	PASS	2.38911e-05	AC=6;AC_afr=4;AC_afr_female=3;AC_afr_male=1;AC_amr=0;AC_amr_female=0;AC_amr_male=0;AC_asj=0;AC_asj_female=0;AC_asj_male=0;AC_eas=0;AC_eas_female=0;AC_eas_jpn=0;AC_eas_kor=0;AC_eas_male=0;AC_eas_oea=0;AC_female=4;AC_fin=0;AC_fin_female=0;AC_fin_male=0;AC_male=2;AC_nfe=2;AC_nfe_bgr=0;AC_nfe_est=0;AC_nfe_female=1;AC_nfe_male=1;AC_nfe_nwe=1;AC_nfe_onf=0;AC_nfe_seu=0;AC_nfe_swe=1;AC_oth=0;AC_oth_femal…
chr9	104793292	rs755307445	G	A	4807.34	PASS	1.19458e-05	AC=3;AC_afr=0;AC_afr_female=0;AC_afr_male=0;AC_amr=0;AC_amr_female=0;AC_amr_male=0;AC_asj=0;AC_asj_female=0;AC_asj_male=0;AC_eas=2;AC_eas_female=0;AC_eas_jpn=0;AC_eas_kor=0;AC_eas_male=2;AC_eas_oea=2;AC_female=0;AC_fin=0;AC_fin_female=0;AC_fin_male=0;AC_male=3;AC_nfe=0;AC_nfe_bgr=0;AC_nfe_est=0;AC_nfe_female=0;AC_nfe_male=0;AC_nfe_nwe=0;AC_nfe_onf=0;AC_nfe_seu=0;AC_nfe_swe=0;AC_oth=0;AC_oth_femal…
chr9	104793296	rs749183492	C	T	1221.41	PASS	3.98203e-06	AC=1;AC_afr=0;AC_afr_female=0;AC_afr_male=0;AC_amr=1;AC_amr_female=1;AC_amr_male=0;AC_asj=0;AC_asj_female=0;AC_asj_male=0;AC_eas=0;AC_eas_female=0;AC_eas_jpn=0;AC_eas_kor=0;AC_eas_male=0;AC_eas_oea=0;AC_female=1;AC_fin=0;AC_fin_female=0;AC_fin_male=0;AC_male=0;AC_nfe=0;AC_nfe_bgr=0;AC_nfe_est=0;AC_nfe_female=0;AC_nfe_male=0;AC_nfe_nwe=0;AC_nfe_onf=0;AC_nfe_seu=0;AC_nfe_swe=0;AC_oth=0;AC_oth_femal…
chr9	104794390	rs1385095364	A	C	854.35	PASS	3.9782e-06	AC=1;AC_afr=0;AC_afr_female=0;AC_afr_male=0;AC_amr=1;AC_amr_female=0;AC_amr_male=1;AC_asj=0;AC_asj_female=0;AC_asj_male=0;AC_eas=0;AC_eas_female=0;AC_eas_jpn=0;AC_eas_kor=0;AC_eas_male=0;AC_eas_oea=0;AC_female=0;AC_fin=0;AC_fin_female=0;AC_fin_male=0;AC_male=1;AC_nfe=0;AC_nfe_bgr=0;AC_nfe_est=0;AC_nfe_female=0;AC_nfe_male=0;AC_nfe_nwe=0;AC_nfe_onf=0;AC_nfe_seu=0;AC_nfe_swe=0;AC_oth=0;AC_oth_femal…
chr9	104794391	rs536848431	C	A	9510.41	PASS	2.78467e-05	AC=7;AC_afr=0;AC_afr_female=0;AC_afr_male=0;AC_amr=6;AC_amr_female=4;AC_amr_male=2;AC_asj=0;AC_asj_female=0;AC_asj_male=0;AC_eas=0;AC_eas_female=0;AC_eas_jpn=0;AC_eas_kor=0;AC_eas_male=0;AC_eas_oea=0;AC_female=4;AC_fin=0;AC_fin_female=0;AC_fin_male=0;AC_male=3;AC_nfe=1;AC_nfe_bgr=0;AC_nfe_est=0;AC_nfe_female=0;AC_nfe_male=1;AC_nfe_nwe=0;AC_nfe_onf=1;AC_nfe_seu=0;AC_nfe_swe=0;AC_oth=0;AC_oth_femal…
chr9	104794395	rs1334629351	T	G	2346.37	PASS	7.95665e-06	AC=2;AC_afr=0;AC_afr_female=0;AC_afr_male=0;AC_amr=0;AC_amr_female=0;AC_amr_male=0;AC_asj=0;AC_asj_female=0;AC_asj_male=0;AC_eas=0;AC_eas_female=0;AC_eas_jpn=0;AC_eas_kor=0;AC_eas_male=0;AC_eas_oea=0;AC_female=1;AC_fin=0;AC_fin_female=0;AC_fin_male=0;AC_male=1;AC_nfe=2;AC_nfe_bgr=0;AC_nfe_est=0;AC_nfe_female=1;AC_nfe_male=1;AC_nfe_nwe=1;AC_nfe_onf=1;AC_nfe_seu=0;AC_nfe_swe=0;AC_oth=0;AC_oth_femal…
chr9	104794400	rs369363279	G	A	4459.37	PASS	3.97814e-06	AC=1;AC_afr=0;AC_afr_female=0;AC_afr_male=0;AC_amr=1;AC_amr_female=1;AC_amr_male=0;AC_asj=0;AC_asj_female=0;AC_asj_male=0;AC_eas=0;AC_eas_female=0;AC_eas_jpn=0;AC_eas_kor=0;AC_eas_male=0;AC_eas_oea=0;AC_female=1;AC_fin=0;AC_fin_female=0;AC_fin_male=0;AC_male=0;AC_nfe=0;AC_nfe_bgr=0;AC_nfe_est=0;AC_nfe_female=0;AC_nfe_male=0;AC_nfe_nwe=0;AC_nfe_onf=0;AC_nfe_seu=0;AC_nfe_swe=0;AC_oth=0;AC_oth_femal…
chr9	104794401	rs753324965	G	A	101704	PASS	0.000190955	AC=48;AC_afr=0;AC_afr_female=0;AC_afr_male=0;AC_amr=0;AC_amr_female=0;AC_amr_male=0;AC_asj=0;AC_asj_female=0;AC_asj_male=0;AC_eas=47;AC_eas_female=21;AC_eas_jpn=0;AC_eas_kor=5;AC_eas_male=26;AC_eas_oea=42;AC_female=21;AC_fin=0;AC_fin_female=0;AC_fin_male=0;AC_male=27;AC_nfe=1;AC_nfe_bgr=0;AC_nfe_est=0;AC_nfe_female=0;AC_nfe_male=1;AC_nfe_nwe=0;AC_nfe_onf=0;AC_nfe_seu=0;AC_nfe_swe=1;AC_oth=0;AC_ot…
chr9	104794402	rs1308308609	C	T	861.35	PASS	3.97823e-06	AC=1;AC_afr=1;AC_afr_female=1;AC_afr_male=0;AC_amr=0;AC_amr_female=0;AC_amr_male=0;AC_asj=0;AC_asj_female=0;AC_asj_male=0;AC_eas=0;AC_eas_female=0;AC_eas_jpn=0;AC_eas_kor=0;AC_eas_male=0;AC_eas_oea=0;AC_female=1;AC_fin=0;AC_fin_female=0;AC_fin_male=0;AC_male=0;AC_nfe=0;AC_nfe_bgr=0;AC_nfe_est=0;AC_nfe_female=0;AC_nfe_male=0;AC_nfe_nwe=0;AC_nfe_onf=0;AC_nfe_seu=0;AC_nfe_swe=0;AC_oth=0;AC_oth_femal…
chr9	104794413	rs756858766	G	C	2482.36	PASS	3.9781e-06	AC=1;AC_afr=0;AC_afr_female=0;AC_afr_male=0;AC_amr=0;AC_amr_female=0;AC_amr_male=0;AC_asj=0;AC_asj_female=0;AC_asj_male=0;AC_eas=0;AC_eas_female=0;AC_eas_jpn=0;AC_eas_kor=0;AC_eas_male=0;AC_eas_oea=0;AC_female=1;AC_fin=0;AC_fin_female=0;AC_fin_male=0;AC_male=0;AC_nfe=1;AC_nfe_bgr=0;AC_nfe_est=0;AC_nfe_female=1;AC_nfe_male=0;AC_nfe_nwe=0;AC_nfe_onf=0;AC_nfe_seu=0;AC_nfe_swe=1;AC_oth=0;AC_oth_femal…
chr9	104794429	rs778702279	T	A	3417.37	PASS	3.97801e-06	AC=1;AC_afr=0;AC_afr_female=0;AC_afr_male=0;AC_amr=0;AC_amr_female=0;AC_amr_male=0;AC_asj=0;AC_asj_female=0;AC_asj_male=0;AC_eas=0;AC_eas_female=0;AC_eas_jpn=0;AC_eas_kor=0;AC_eas_male=0;AC_eas_oea=0;AC_female=1;AC_fin=0;AC_fin_female=0;AC_fin_male=0;AC_male=0;AC_nfe=1;AC_nfe_bgr=0;AC_nfe_est=0;AC_nfe_female=1;AC_nfe_male=0;AC_nfe_nwe=0;AC_nfe_onf=1;AC_nfe_seu=0;AC_nfe_swe=0;AC_oth=0;AC_oth_femal…
chr9	104794429	rs778702279	T	C	3417.37	PASS	3.97801e-06	AC=1;AC_afr=0;AC_afr_female=0;AC_afr_male=0;AC_amr=0;AC_amr_female=0;AC_amr_male=0;AC_asj=0;AC_asj_female=0;AC_asj_male=0;AC_eas=0;AC_eas_female=0;AC_eas_jpn=0;AC_eas_kor=0;AC_eas_male=0;AC_eas_oea=0;AC_female=0;AC_fin=0;AC_fin_female=0;AC_fin_male=0;AC_male=1;AC_nfe=0;AC_nfe_bgr=0;AC_nfe_est=0;AC_nfe_female=0;AC_nfe_male=0;AC_nfe_nwe=0;AC_nfe_onf=0;AC_nfe_seu=0;AC_nfe_swe=0;AC_oth=0;AC_oth_femal…
chr9	104794433	rs758061272	G	A	3204.42	PASS	7.95659e-06	AC=2;AC_afr=1;AC_afr_female=1;AC_afr_male=0;AC_amr=0;AC_amr_female=0;AC_amr_male=0;AC_asj=0;AC_asj_female=0;AC_asj_male=0;AC_eas=1;AC_eas_female=0;AC_eas_jpn=0;AC_eas_kor=0;AC_eas_male=1;AC_eas_oea=1;AC_female=1;AC_fin=0;AC_fin_female=0;AC_fin_male=0;AC_male=1;AC_nfe=0;AC_nfe_bgr=0;AC_nfe_est=0;AC_nfe_female=0;AC_nfe_male=0;AC_nfe_nwe=0;AC_nfe_onf=0;AC_nfe_seu=0;AC_nfe_swe=0;AC_oth=0;AC_oth_femal…
chr9	104794435	rs1344404842	T	G	1015.35	PASS	3.97826e-06	AC=1;AC_afr=0;AC_afr_female=0;AC_afr_male=0;AC_amr=0;AC_amr_female=0;AC_amr_male=0;AC_asj=0;AC_asj_female=0;AC_asj_male=0;AC_eas=1;AC_eas_female=0;AC_eas_jpn=0;AC_eas_kor=0;AC_eas_male=1;AC_eas_oea=1;AC_female=0;AC_fin=0;AC_fin_female=0;AC_fin_male=0;AC_male=1;AC_nfe=0;AC_nfe_bgr=0;AC_nfe_est=0;AC_nfe_female=0;AC_nfe_male=0;AC_nfe_nwe=0;AC_nfe_onf=0;AC_nfe_seu=0;AC_nfe_swe=0;AC_oth=0;AC_oth_femal…
chr9	104794436	rs1202266406	G	A	3268.37	PASS	7.95646e-06	AC=2;AC_afr=0;AC_afr_female=0;AC_afr_male=0;AC_amr=0;AC_amr_female=0;AC_amr_male=0;AC_asj=0;AC_asj_female=0;AC_asj_male=0;AC_eas=0;AC_eas_female=0;AC_eas_jpn=0;AC_eas_kor=0;AC_eas_male=0;AC_eas_oea=0;AC_female=0;AC_fin=0;AC_fin_female=0;AC_fin_male=0;AC_male=2;AC_nfe=1;AC_nfe_bgr=0;AC_nfe_est=0;AC_nfe_female=0;AC_nfe_male=1;AC_nfe_nwe=1;AC_nfe_onf=0;AC_nfe_seu=0;AC_nfe_swe=0;AC_oth=0;AC_oth_femal…
chr9	104794444	rs779927521	G	A	1423.36	PASS	3.97874e-06	AC=1;AC_afr=0;AC_afr_female=0;AC_afr_male=0;AC_amr=1;AC_amr_female=1;AC_amr_male=0;AC_asj=0;AC_asj_female=0;AC_asj_male=0;AC_eas=0;AC_eas_female=0;AC_eas_jpn=0;AC_eas_kor=0;AC_eas_male=0;AC_eas_oea=0;AC_female=1;AC_fin=0;AC_fin_female=0;AC_fin_male=0;AC_male=0;AC_nfe=0;AC_nfe_bgr=0;AC_nfe_est=0;AC_nfe_female=0;AC_nfe_male=0;AC_nfe_nwe=0;AC_nfe_onf=0;AC_nfe_seu=0;AC_nfe_swe=0;AC_oth=0;AC_oth_femal…
chr9	104794475	.	C	T	1079.5	PASS	4.00622e-06	AC=1;AC_afr=0;AC_afr_female=0;AC_afr_male=0;AC_amr=0;AC_amr_female=0;AC_amr_male=0;AC_asj=0;AC_asj_female=0;AC_asj_male=0;AC_eas=0;AC_eas_female=0;AC_eas_jpn=0;AC_eas_kor=0;AC_eas_male=0;AC_eas_oea=0;AC_female=1;AC_fin=0;AC_fin_female=0;AC_fin_male=0;AC_male=0;AC_nfe=1;AC_nfe_bgr=0;AC_nfe_est=0;AC_nfe_female=1;AC_nfe_male=0;AC_nfe_nwe=0;AC_nfe_onf=1;AC_nfe_seu=0;AC_nfe_swe=0;AC_oth=0;AC_oth_femal…
chr9	104794477	rs372779604	C	T	5998.13	PASS	1.60399e-05	AC=4;AC_afr=0;AC_afr_female=0;AC_afr_male=0;AC_amr=0;AC_amr_female=0;AC_amr_male=0;AC_asj=0;AC_asj_female=0;AC_asj_male=0;AC_eas=0;AC_eas_female=0;AC_eas_jpn=0;AC_eas_kor=0;AC_eas_male=0;AC_eas_oea=0;AC_female=1;AC_fin=0;AC_fin_female=0;AC_fin_male=0;AC_male=3;AC_nfe=4;AC_nfe_bgr=0;AC_nfe_est=0;AC_nfe_female=1;AC_nfe_male=3;AC_nfe_nwe=1;AC_nfe_onf=1;AC_nfe_seu=0;AC_nfe_swe=2;AC_oth=0;AC_oth_femal…
chr9	104794478	rs770114079	G	A	28375.2	PASS	7.21836e-05	AC=18;AC_afr=0;AC_afr_female=0;AC_afr_male=0;AC_amr=4;AC_amr_female=0;AC_amr_male=4;AC_asj=0;AC_asj_female=0;AC_asj_male=0;AC_eas=0;AC_eas_female=0;AC_eas_jpn=0;AC_eas_kor=0;AC_eas_male=0;AC_eas_oea=0;AC_female=10;AC_fin=0;AC_fin_female=0;AC_fin_male=0;AC_male=8;AC_nfe=13;AC_nfe_bgr=0;AC_nfe_est=0;AC_nfe_female=9;AC_nfe_male=4;AC_nfe_nwe=5;AC_nfe_onf=0;AC_nfe_seu=2;AC_nfe_swe=6;AC_oth=1;AC_oth_fe…
chr9	104794484	rs1248890257	C	T	4191.82	PASS	1.21272e-05	AC=3;AC_afr=0;AC_afr_female=0;AC_afr_male=0;AC_amr=0;AC_amr_female=0;AC_amr_male=0;AC_asj=0;AC_asj_female=0;AC_asj_male=0;AC_eas=0;AC_eas_female=0;AC_eas_jpn=0;AC_eas_kor=0;AC_eas_male=0;AC_eas_oea=0;AC_female=1;AC_fin=0;AC_fin_female=0;AC_fin_male=0;AC_male=2;AC_nfe=1;AC_nfe_bgr=0;AC_nfe_est=0;AC_nfe_female=0;AC_nfe_male=1;AC_nfe_nwe=0;AC_nfe_onf=1;AC_nfe_seu=0;AC_nfe_swe=0;AC_oth=2;AC_oth_femal…
chr9	104794487	rs141980942	GA	G	72918.9	PASS	4.05499e-06	AC=1;AC_afr=0;AC_afr_female=0;AC_afr_male=0;AC_amr=0;AC_amr_female=0;AC_amr_male=0;AC_asj=0;AC_asj_female=0;AC_asj_male=0;AC_eas=0;AC_eas_female=0;AC_eas_jpn=0;AC_eas_kor=0;AC_eas_male=0;AC_eas_oea=0;AC_female=0;AC_fin=0;AC_fin_female=0;AC_fin_male=0;AC_male=1;AC_nfe=1;AC_nfe_bgr=0;AC_nfe_est=0;AC_nfe_female=0;AC_nfe_male=1;AC_nfe_nwe=1;AC_nfe_onf=0;AC_nfe_seu=0;AC_nfe_swe=0;AC_oth=0;AC_oth_femal…
chr9	104794487	rs141980942	G	T	72918.9	PASS	5.27148e-05	AC=13;AC_afr=13;AC_afr_female=7;AC_afr_male=6;AC_amr=0;AC_amr_female=0;AC_amr_male=0;AC_asj=0;AC_asj_female=0;AC_asj_male=0;AC_eas=0;AC_eas_female=0;AC_eas_jpn=0;AC_eas_kor=0;AC_eas_male=0;AC_eas_oea=0;AC_female=7;AC_fin=0;AC_fin_female=0;AC_fin_male=0;AC_male=6;AC_nfe=0;AC_nfe_bgr=0;AC_nfe_est=0;AC_nfe_female=0;AC_nfe_male=0;AC_nfe_nwe=0;AC_nfe_onf=0;AC_nfe_seu=0;AC_nfe_swe=0;AC_oth=0;AC_oth_fem…
chr9	104794487	rs141980942	G	A	72918.9	PASS	0.000202749	AC=50;AC_afr=1;AC_afr_female=1;AC_afr_male=0;AC_amr=1;AC_amr_female=0;AC_amr_male=1;AC_asj=0;AC_asj_female=0;AC_asj_male=0;AC_eas=0;AC_eas_female=0;AC_eas_jpn=0;AC_eas_kor=0;AC_eas_male=0;AC_eas_oea=0;AC_female=18;AC_fin=2;AC_fin_female=1;AC_fin_male=1;AC_male=32;AC_nfe=44;AC_nfe_bgr=0;AC_nfe_est=0;AC_nfe_female=16;AC_nfe_male=28;AC_nfe_nwe=22;AC_nfe_onf=8;AC_nfe_seu=1;AC_nfe_swe=13;AC_oth=2;AC_o…
chr9	104794488	.	A	G	2111.22	PASS	3.99907e-06	AC=1;AC_afr=0;AC_afr_female=0;AC_afr_male=0;AC_amr=0;AC_amr_female=0;AC_amr_male=0;AC_asj=1;AC_asj_female=1;AC_asj_male=0;AC_eas=0;AC_eas_female=0;AC_eas_jpn=0;AC_eas_kor=0;AC_eas_male=0;AC_eas_oea=0;AC_female=1;AC_fin=0;AC_fin_female=0;AC_fin_male=0;AC_male=0;AC_nfe=0;AC_nfe_bgr=0;AC_nfe_est=0;AC_nfe_female=0;AC_nfe_male=0;AC_nfe_nwe=0;AC_nfe_onf=0;AC_nfe_seu=0;AC_nfe_swe=0;AC_oth=0;AC_oth_femal…
chr9	104794494	rs771104717	T	C	3388.72	PASS	2.05846e-05	AC=5;AC_afr=0;AC_afr_female=0;AC_afr_male=0;AC_amr=0;AC_amr_female=0;AC_amr_male=0;AC_asj=0;AC_asj_female=0;AC_asj_male=0;AC_eas=1;AC_eas_female=1;AC_eas_jpn=0;AC_eas_kor=0;AC_eas_male=0;AC_eas_oea=1;AC_female=2;AC_fin=0;AC_fin_female=0;AC_fin_male=0;AC_male=3;AC_nfe=1;AC_nfe_bgr=0;AC_nfe_est=0;AC_nfe_female=0;AC_nfe_male=1;AC_nfe_nwe=0;AC_nfe_onf=0;AC_nfe_seu=0;AC_nfe_swe=1;AC_oth=1;AC_oth_femal…
chr9	104794495	rs146292819	T	G	96213.5	PASS	0.000286333	AC=69;AC_afr=0;AC_afr_female=0;AC_afr_male=0;AC_amr=6;AC_amr_female=3;AC_amr_male=3;AC_asj=0;AC_asj_female=0;AC_asj_male=0;AC_eas=0;AC_eas_female=0;AC_eas_jpn=0;AC_eas_kor=0;AC_eas_male=0;AC_eas_oea=0;AC_female=26;AC_fin=0;AC_fin_female=0;AC_fin_male=0;AC_male=43;AC_nfe=62;AC_nfe_bgr=1;AC_nfe_est=0;AC_nfe_female=23;AC_nfe_male=39;AC_nfe_nwe=19;AC_nfe_onf=18;AC_nfe_seu=2;AC_nfe_swe=22;AC_oth=0;AC_…
chr9	104794496	rs760096217	G	A	307.53	PASS	4.18767e-06	AC=1;AC_afr=0;AC_afr_female=0;AC_afr_male=0;AC_amr=0;AC_amr_female=0;AC_amr_male=0;AC_asj=0;AC_asj_female=0;AC_asj_male=0;AC_eas=0;AC_eas_female=0;AC_eas_jpn=0;AC_eas_kor=0;AC_eas_male=0;AC_eas_oea=0;AC_female=0;AC_fin=0;AC_fin_female=0;AC_fin_male=0;AC_male=1;AC_nfe=1;AC_nfe_bgr=0;AC_nfe_est=0;AC_nfe_female=0;AC_nfe_male=1;AC_nfe_nwe=0;AC_nfe_onf=0;AC_nfe_seu=1;AC_nfe_swe=0;AC_oth=0;AC_oth_femal…
chr9	104794498	rs772285736	T	G	11149.8	PASS	4.18207e-06	AC=1;AC_afr=0;AC_afr_female=0;AC_afr_male=0;AC_amr=0;AC_amr_female=0;AC_amr_male=0;AC_asj=0;AC_asj_female=0;AC_asj_male=0;AC_eas=0;AC_eas_female=0;AC_eas_jpn=0;AC_eas_kor=0;AC_eas_male=0;AC_eas_oea=0;AC_female=0;AC_fin=0;AC_fin_female=0;AC_fin_male=0;AC_male=1;AC_nfe=1;AC_nfe_bgr=0;AC_nfe_est=0;AC_nfe_female=0;AC_nfe_male=1;AC_nfe_nwe=1;AC_nfe_onf=0;AC_nfe_seu=0;AC_nfe_swe=0;AC_oth=0;AC_oth_femal…
chr9	104794498	rs772285736	T	C	11149.8	PASS	4.18207e-05	AC=10;AC_afr=0;AC_afr_female=0;AC_afr_male=0;AC_amr=0;AC_amr_female=0;AC_amr_male=0;AC_asj=0;AC_asj_female=0;AC_asj_male=0;AC_eas=0;AC_eas_female=0;AC_eas_jpn=0;AC_eas_kor=0;AC_eas_male=0;AC_eas_oea=0;AC_female=2;AC_fin=0;AC_fin_female=0;AC_fin_male=0;AC_male=8;AC_nfe=0;AC_nfe_bgr=0;AC_nfe_est=0;AC_nfe_female=0;AC_nfe_male=0;AC_nfe_nwe=0;AC_nfe_onf=0;AC_nfe_seu=0;AC_nfe_swe=0;AC_oth=0;AC_oth_fema…
chr9	104794503	rs775857806	T	C	512.44	PASS	9.14595e-06	AC=2;AC_afr=0;AC_afr_female=0;AC_afr_male=0;AC_amr=0;AC_amr_female=0;AC_amr_male=0;AC_asj=0;AC_asj_female=0;AC_asj_male=0;AC_eas=0;AC_eas_female=0;AC_eas_jpn=0;AC_eas_kor=0;AC_eas_male=0;AC_eas_oea=0;AC_female=1;AC_fin=0;AC_fin_female=0;AC_fin_male=0;AC_male=1;AC_nfe=0;AC_nfe_bgr=0;AC_nfe_est=0;AC_nfe_female=0;AC_nfe_male=0;AC_nfe_nwe=0;AC_nfe_onf=0;AC_nfe_seu=0;AC_nfe_swe=0;AC_oth=0;AC_oth_femal…
chr9	104794505	rs1408164369	C	G	786.99	PASS	4.92883e-06	AC=1;AC_afr=0;AC_afr_female=0;AC_afr_male=0;AC_amr=0;AC_amr_female=0;AC_amr_male=0;AC_asj=0;AC_asj_female=0;AC_asj_male=0;AC_eas=0;AC_eas_female=0;AC_eas_jpn=0;AC_eas_kor=0;AC_eas_male=0;AC_eas_oea=0;AC_female=1;AC_fin=0;AC_fin_female=0;AC_fin_male=0;AC_male=0;AC_nfe=1;AC_nfe_bgr=0;AC_nfe_est=0;AC_nfe_female=1;AC_nfe_male=0;AC_nfe_nwe=1;AC_nfe_onf=0;AC_nfe_seu=0;AC_nfe_swe=0;AC_oth=0;AC_oth_femal…
chr9	104794507	rs761077012	G	C	884.18	PASS	5.69677e-06	AC=1;AC_afr=0;AC_afr_female=0;AC_afr_male=0;AC_amr=0;AC_amr_female=0;AC_amr_male=0;AC_asj=0;AC_asj_female=0;AC_asj_male=0;AC_eas=0;AC_eas_female=0;AC_eas_jpn=0;AC_eas_kor=0;AC_eas_male=0;AC_eas_oea=0;AC_female=0;AC_fin=0;AC_fin_female=0;AC_fin_male=0;AC_male=1;AC_nfe=0;AC_nfe_bgr=0;AC_nfe_est=0;AC_nfe_female=0;AC_nfe_male=0;AC_nfe_nwe=0;AC_nfe_onf=0;AC_nfe_seu=0;AC_nfe_swe=0;AC_oth=0;AC_oth_femal…
chr9	104796058	rs776042207	C	T	22676	PASS	2.3903e-05	AC=6;AC_afr=0;AC_afr_female=0;AC_afr_male=0;AC_amr=1;AC_amr_female=0;AC_amr_male=1;AC_asj=0;AC_asj_female=0;AC_asj_male=0;AC_eas=0;AC_eas_female=0;AC_eas_jpn=0;AC_eas_kor=0;AC_eas_male=0;AC_eas_oea=0;AC_female=2;AC_fin=0;AC_fin_female=0;AC_fin_male=0;AC_male=4;AC_nfe=5;AC_nfe_bgr=0;AC_nfe_est=0;AC_nfe_female=2;AC_nfe_male=3;AC_nfe_nwe=5;AC_nfe_onf=0;AC_nfe_seu=0;AC_nfe_swe=0;AC_oth=0;AC_oth_femal…
chr9	104796059	rs13306077	G	A	1.97926e+06	PASS	0.00198387	AC=498;AC_afr=6;AC_afr_female=4;AC_afr_male=2;AC_amr=99;AC_amr_female=65;AC_amr_male=34;AC_asj=37;AC_asj_female=18;AC_asj_male=19;AC_eas=1;AC_eas_female=0;AC_eas_jpn=0;AC_eas_kor=1;AC_eas_male=1;AC_eas_oea=0;AC_female=226;AC_fin=2;AC_fin_female=0;AC_fin_male=2;AC_male=272;AC_nfe=295;AC_nfe_bgr=7;AC_nfe_est=0;AC_nfe_female=123;AC_nfe_male=172;AC_nfe_nwe=120;AC_nfe_onf=81;AC_nfe_seu=56;AC_nfe_swe=3…
chr9	104796070	rs764598814	C	G	2187.36	PASS	3.98286e-06	AC=1;AC_afr=0;AC_afr_female=0;AC_afr_male=0;AC_amr=0;AC_amr_female=0;AC_amr_male=0;AC_asj=0;AC_asj_female=0;AC_asj_male=0;AC_eas=0;AC_eas_female=0;AC_eas_jpn=0;AC_eas_kor=0;AC_eas_male=0;AC_eas_oea=0;AC_female=0;AC_fin=0;AC_fin_female=0;AC_fin_male=0;AC_male=1;AC_nfe=1;AC_nfe_bgr=0;AC_nfe_est=0;AC_nfe_female=0;AC_nfe_male=1;AC_nfe_nwe=0;AC_nfe_onf=0;AC_nfe_seu=0;AC_nfe_swe=1;AC_oth=0;AC_oth_femal…
chr9	104796073	rs749921908	G	A	14679.4	PASS	2.78809e-05	AC=7;AC_afr=0;AC_afr_female=0;AC_afr_male=0;AC_amr=0;AC_amr_female=0;AC_amr_male=0;AC_asj=0;AC_asj_female=0;AC_asj_male=0;AC_eas=0;AC_eas_female=0;AC_eas_jpn=0;AC_eas_kor=0;AC_eas_male=0;AC_eas_oea=0;AC_female=4;AC_fin=0;AC_fin_female=0;AC_fin_male=0;AC_male=3;AC_nfe=7;AC_nfe_bgr=1;AC_nfe_est=0;AC_nfe_female=4;AC_nfe_male=3;AC_nfe_nwe=1;AC_nfe_onf=1;AC_nfe_seu=0;AC_nfe_swe=4;AC_oth=0;AC_oth_femal…
chr9	104796087	rs1490374270	A	G	5578.37	PASS	7.96476e-06	AC=2;AC_afr=2;AC_afr_female=1;AC_afr_male=1;AC_amr=0;AC_amr_female=0;AC_amr_male=0;AC_asj=0;AC_asj_female=0;AC_asj_male=0;AC_eas=0;AC_eas_female=0;AC_eas_jpn=0;AC_eas_kor=0;AC_eas_male=0;AC_eas_oea=0;AC_female=1;AC_fin=0;AC_fin_female=0;AC_fin_male=0;AC_male=1;AC_nfe=0;AC_nfe_bgr=0;AC_nfe_est=0;AC_nfe_female=0;AC_nfe_male=0;AC_nfe_nwe=0;AC_nfe_onf=0;AC_nfe_seu=0;AC_nfe_swe=0;AC_oth=0;AC_oth_femal…
chr9	104796088	rs780534377	C	A	19760	PASS	3.98245e-06	AC=1;AC_afr=0;AC_afr_female=0;AC_afr_male=0;AC_amr=0;AC_amr_female=0;AC_amr_male=0;AC_asj=0;AC_asj_female=0;AC_asj_male=0;AC_eas=0;AC_eas_female=0;AC_eas_jpn=0;AC_eas_kor=0;AC_eas_male=0;AC_eas_oea=0;AC_female=1;AC_fin=0;AC_fin_female=0;AC_fin_male=0;AC_male=0;AC_nfe=0;AC_nfe_bgr=0;AC_nfe_est=0;AC_nfe_female=0;AC_nfe_male=0;AC_nfe_nwe=0;AC_nfe_onf=0;AC_nfe_seu=0;AC_nfe_swe=0;AC_oth=0;AC_oth_femal…
chr9	104796088	rs780534377	C	T	19760	PASS	1.59298e-05	AC=4;AC_afr=0;AC_afr_female=0;AC_afr_male=0;AC_amr=0;AC_amr_female=0;AC_amr_male=0;AC_asj=0;AC_asj_female=0;AC_asj_male=0;AC_eas=0;AC_eas_female=0;AC_eas_jpn=0;AC_eas_kor=0;AC_eas_male=0;AC_eas_oea=0;AC_female=1;AC_fin=0;AC_fin_female=0;AC_fin_male=0;AC_male=3;AC_nfe=3;AC_nfe_bgr=0;AC_nfe_est=0;AC_nfe_female=1;AC_nfe_male=2;AC_nfe_nwe=3;AC_nfe_onf=0;AC_nfe_seu=0;AC_nfe_swe=0;AC_oth=0;AC_oth_femal…
chr9	104796089	rs766411679	G	A	16508.5	PASS	1.19476e-05	AC=3;AC_afr=0;AC_afr_female=0;AC_afr_male=0;AC_amr=0;AC_amr_female=0;AC_amr_male=0;AC_asj=0;AC_asj_female=0;AC_asj_male=0;AC_eas=2;AC_eas_female=1;AC_eas_jpn=0;AC_eas_kor=1;AC_eas_male=1;AC_eas_oea=1;AC_female=1;AC_fin=0;AC_fin_female=0;AC_fin_male=0;AC_male=2;AC_nfe=1;AC_nfe_bgr=1;AC_nfe_est=0;AC_nfe_female=0;AC_nfe_male=1;AC_nfe_nwe=0;AC_nfe_onf=0;AC_nfe_seu=0;AC_nfe_swe=0;AC_oth=0;AC_oth_femal…
chr9	104796092	rs751608364	G	A	2866.39	PASS	3.98197e-06	AC=1;AC_afr=0;AC_afr_female=0;AC_afr_male=0;AC_amr=0;AC_amr_female=0;AC_amr_male=0;AC_asj=0;AC_asj_female=0;AC_asj_male=0;AC_eas=0;AC_eas_female=0;AC_eas_jpn=0;AC_eas_kor=0;AC_eas_male=0;AC_eas_oea=0;AC_female=0;AC_fin=0;AC_fin_female=0;AC_fin_male=0;AC_male=1;AC_nfe=0;AC_nfe_bgr=0;AC_nfe_est=0;AC_nfe_female=0;AC_nfe_male=0;AC_nfe_nwe=0;AC_nfe_onf=0;AC_nfe_seu=0;AC_nfe_swe=0;AC_oth=0;AC_oth_femal…
chr9	104796106	rs781143581	T	C	6153.16	PASS	7.9621e-06	AC=2;AC_afr=1;AC_afr_female=0;AC_afr_male=1;AC_amr=0;AC_amr_female=0;AC_amr_male=0;AC_asj=0;AC_asj_female=0;AC_asj_male=0;AC_eas=0;AC_eas_female=0;AC_eas_jpn=0;AC_eas_kor=0;AC_eas_male=0;AC_eas_oea=0;AC_female=1;AC_fin=0;AC_fin_female=0;AC_fin_male=0;AC_male=1;AC_nfe=1;AC_nfe_bgr=0;AC_nfe_est=0;AC_nfe_female=1;AC_nfe_male=0;AC_nfe_nwe=0;AC_nfe_onf=0;AC_nfe_seu=0;AC_nfe_swe=1;AC_oth=0;AC_oth_femal…
chr9	104796110	rs753970024	G	A	17672.4	PASS	2.78658e-05	AC=7;AC_afr=0;AC_afr_female=0;AC_afr_male=0;AC_amr=0;AC_amr_female=0;AC_amr_male=0;AC_asj=0;AC_asj_female=0;AC_asj_male=0;AC_eas=0;AC_eas_female=0;AC_eas_jpn=0;AC_eas_kor=0;AC_eas_male=0;AC_eas_oea=0;AC_female=1;AC_fin=0;AC_fin_female=0;AC_fin_male=0;AC_male=6;AC_nfe=0;AC_nfe_bgr=0;AC_nfe_est=0;AC_nfe_female=0;AC_nfe_male=0;AC_nfe_nwe=0;AC_nfe_onf=0;AC_nfe_seu=0;AC_nfe_swe=0;AC_oth=0;AC_oth_femal…
chr9	104796118	rs370103164	C	T	67248.4	PASS	2.3884e-05	AC=6;AC_afr=0;AC_afr_female=0;AC_afr_male=0;AC_amr=0;AC_amr_female=0;AC_amr_male=0;AC_asj=0;AC_asj_female=0;AC_asj_male=0;AC_eas=0;AC_eas_female=0;AC_eas_jpn=0;AC_eas_kor=0;AC_eas_male=0;AC_eas_oea=0;AC_female=3;AC_fin=0;AC_fin_female=0;AC_fin_male=0;AC_male=3;AC_nfe=6;AC_nfe_bgr=6;AC_nfe_est=0;AC_nfe_female=3;AC_nfe_male=3;AC_nfe_nwe=0;AC_nfe_onf=0;AC_nfe_seu=0;AC_nfe_swe=0;AC_oth=0;AC_oth_femal…
chr9	104796119	rs150017407	G	A	21202.4	PASS	1.59228e-05	AC=4;AC_afr=0;AC_afr_female=0;AC_afr_male=0;AC_amr=0;AC_amr_female=0;AC_amr_male=0;AC_asj=0;AC_asj_female=0;AC_asj_male=0;AC_eas=0;AC_eas_female=0;AC_eas_jpn=0;AC_eas_kor=0;AC_eas_male=0;AC_eas_oea=0;AC_female=2;AC_fin=0;AC_fin_female=0;AC_fin_male=0;AC_male=2;AC_nfe=4;AC_nfe_bgr=2;AC_nfe_est=0;AC_nfe_female=2;AC_nfe_male=2;AC_nfe_nwe=0;AC_nfe_onf=2;AC_nfe_seu=0;AC_nfe_swe=0;AC_oth=0;AC_oth_femal…
chr9	104796122	rs116899939	G	A	7439.17	PASS	7.9609e-06	AC=2;AC_afr=0;AC_afr_female=0;AC_afr_male=0;AC_amr=0;AC_amr_female=0;AC_amr_male=0;AC_asj=0;AC_asj_female=0;AC_asj_male=0;AC_eas=0;AC_eas_female=0;AC_eas_jpn=0;AC_eas_kor=0;AC_eas_male=0;AC_eas_oea=0;AC_female=1;AC_fin=0;AC_fin_female=0;AC_fin_male=0;AC_male=1;AC_nfe=0;AC_nfe_bgr=0;AC_nfe_est=0;AC_nfe_female=0;AC_nfe_male=0;AC_nfe_nwe=0;AC_nfe_onf=0;AC_nfe_seu=0;AC_nfe_swe=0;AC_oth=0;AC_oth_femal…
chr9	104796128	rs944734064	C	T	3148.36	PASS	3.98013e-06	AC=1;AC_afr=0;AC_afr_female=0;AC_afr_male=0;AC_amr=1;AC_amr_female=0;AC_amr_male=1;AC_asj=0;AC_asj_female=0;AC_asj_male=0;AC_eas=0;AC_eas_female=0;AC_eas_jpn=0;AC_eas_kor=0;AC_eas_male=0;AC_eas_oea=0;AC_female=0;AC_fin=0;AC_fin_female=0;AC_fin_male=0;AC_male=1;AC_nfe=0;AC_nfe_bgr=0;AC_nfe_est=0;AC_nfe_female=0;AC_nfe_male=0;AC_nfe_nwe=0;AC_nfe_onf=0;AC_nfe_seu=0;AC_nfe_swe=0;AC_oth=0;AC_oth_femal…
chr9	104796134	rs145246003	A	G	447349	PASS	0.000445757	AC=112;AC_afr=61;AC_afr_female=37;AC_afr_male=24;AC_amr=17;AC_amr_female=12;AC_amr_male=5;AC_asj=1;AC_asj_female=0;AC_asj_male=1;AC_eas=0;AC_eas_female=0;AC_eas_jpn=0;AC_eas_kor=0;AC_eas_male=0;AC_eas_oea=0;AC_female=61;AC_fin=0;AC_fin_female=0;AC_fin_male=0;AC_male=51;AC_nfe=29;AC_nfe_bgr=0;AC_nfe_est=0;AC_nfe_female=9;AC_nfe_male=20;AC_nfe_nwe=14;AC_nfe_onf=9;AC_nfe_seu=6;AC_nfe_swe=0;AC_oth=4;…
chr9	104796135	rs528270977	T	C	58463.1	PASS	9.94969e-05	AC=25;AC_afr=0;AC_afr_female=0;AC_afr_male=0;AC_amr=0;AC_amr_female=0;AC_amr_male=0;AC_asj=0;AC_asj_female=0;AC_asj_male=0;AC_eas=0;AC_eas_female=0;AC_eas_jpn=0;AC_eas_kor=0;AC_eas_male=0;AC_eas_oea=0;AC_female=12;AC_fin=23;AC_fin_female=11;AC_fin_male=12;AC_male=13;AC_nfe=2;AC_nfe_bgr=0;AC_nfe_est=0;AC_nfe_female=1;AC_nfe_male=1;AC_nfe_nwe=0;AC_nfe_onf=0;AC_nfe_seu=0;AC_nfe_swe=2;AC_oth=0;AC_oth…
chr9	104796136	rs1312399680	A	C	2584.36	PASS	3.97978e-06	AC=1;AC_afr=0;AC_afr_female=0;AC_afr_male=0;AC_amr=0;AC_amr_female=0;AC_amr_male=0;AC_asj=0;AC_asj_female=0;AC_asj_male=0;AC_eas=0;AC_eas_female=0;AC_eas_jpn=0;AC_eas_kor=0;AC_eas_male=0;AC_eas_oea=0;AC_female=1;AC_fin=0;AC_fin_female=0;AC_fin_male=0;AC_male=0;AC_nfe=1;AC_nfe_bgr=0;AC_nfe_est=0;AC_nfe_female=1;AC_nfe_male=0;AC_nfe_nwe=1;AC_nfe_onf=0;AC_nfe_seu=0;AC_nfe_swe=0;AC_oth=0;AC_oth_femal…
chr9	104796137	rs546814147	G	C	1485.36	PASS	3.97959e-06	AC=1;AC_afr=0;AC_afr_female=0;AC_afr_male=0;AC_amr=0;AC_amr_female=0;AC_amr_male=0;AC_asj=0;AC_asj_female=0;AC_asj_male=0;AC_eas=0;AC_eas_female=0;AC_eas_jpn=0;AC_eas_kor=0;AC_eas_male=0;AC_eas_oea=0;AC_female=1;AC_fin=0;AC_fin_female=0;AC_fin_male=0;AC_male=0;AC_nfe=0;AC_nfe_bgr=0;AC_nfe_est=0;AC_nfe_female=0;AC_nfe_male=0;AC_nfe_nwe=0;AC_nfe_onf=0;AC_nfe_seu=0;AC_nfe_swe=0;AC_oth=0;AC_oth_femal…
chr9	104796149	rs768968953	G	T	1094.36	PASS	3.97915e-06	AC=1;AC_afr=0;AC_afr_female=0;AC_afr_male=0;AC_amr=0;AC_amr_female=0;AC_amr_male=0;AC_asj=0;AC_asj_female=0;AC_asj_male=0;AC_eas=0;AC_eas_female=0;AC_eas_jpn=0;AC_eas_kor=0;AC_eas_male=0;AC_eas_oea=0;AC_female=0;AC_fin=0;AC_fin_female=0;AC_fin_male=0;AC_male=1;AC_nfe=1;AC_nfe_bgr=0;AC_nfe_est=0;AC_nfe_female=0;AC_nfe_male=1;AC_nfe_nwe=0;AC_nfe_onf=0;AC_nfe_seu=1;AC_nfe_swe=0;AC_oth=0;AC_oth_femal…
chr9	104796151	rs776998654	T	C	3987.37	PASS	7.95824e-06	AC=2;AC_afr=0;AC_afr_female=0;AC_afr_male=0;AC_amr=0;AC_amr_female=0;AC_amr_male=0;AC_asj=0;AC_asj_female=0;AC_asj_male=0;AC_eas=0;AC_eas_female=0;AC_eas_jpn=0;AC_eas_kor=0;AC_eas_male=0;AC_eas_oea=0;AC_female=1;AC_fin=0;AC_fin_female=0;AC_fin_male=0;AC_male=1;AC_nfe=0;AC_nfe_bgr=0;AC_nfe_est=0;AC_nfe_female=0;AC_nfe_male=0;AC_nfe_nwe=0;AC_nfe_onf=0;AC_nfe_seu=0;AC_nfe_swe=0;AC_oth=0;AC_oth_femal…
chr9	104796153	rs148781527	T	G	5079.3	PASS	7.9583e-06	AC=2;AC_afr=2;AC_afr_female=1;AC_afr_male=1;AC_amr=0;AC_amr_female=0;AC_amr_male=0;AC_asj=0;AC_asj_female=0;AC_asj_male=0;AC_eas=0;AC_eas_female=0;AC_eas_jpn=0;AC_eas_kor=0;AC_eas_male=0;AC_eas_oea=0;AC_female=1;AC_fin=0;AC_fin_female=0;AC_fin_male=0;AC_male=1;AC_nfe=0;AC_nfe_bgr=0;AC_nfe_est=0;AC_nfe_female=0;AC_nfe_male=0;AC_nfe_nwe=0;AC_nfe_onf=0;AC_nfe_seu=0;AC_nfe_swe=0;AC_oth=0;AC_oth_femal…
chr9	104796159	rs769454227	A	G	1376.36	PASS	3.97899e-06	AC=1;AC_afr=0;AC_afr_female=0;AC_afr_male=0;AC_amr=1;AC_amr_female=0;AC_amr_male=1;AC_asj=0;AC_asj_female=0;AC_asj_male=0;AC_eas=0;AC_eas_female=0;AC_eas_jpn=0;AC_eas_kor=0;AC_eas_male=0;AC_eas_oea=0;AC_female=0;AC_fin=0;AC_fin_female=0;AC_fin_male=0;AC_male=1;AC_nfe=0;AC_nfe_bgr=0;AC_nfe_est=0;AC_nfe_female=0;AC_nfe_male=0;AC_nfe_nwe=0;AC_nfe_onf=0;AC_nfe_seu=0;AC_nfe_swe=0;AC_oth=0;AC_oth_femal…
chr9	104796167	rs772803747	G	T	899.37	PASS	3.9788e-06	AC=1;AC_afr=0;AC_afr_female=0;AC_afr_male=0;AC_amr=0;AC_amr_female=0;AC_amr_male=0;AC_asj=0;AC_asj_female=0;AC_asj_male=0;AC_eas=0;AC_eas_female=0;AC_eas_jpn=0;AC_eas_kor=0;AC_eas_male=0;AC_eas_oea=0;AC_female=0;AC_fin=0;AC_fin_female=0;AC_fin_male=0;AC_male=1;AC_nfe=1;AC_nfe_bgr=0;AC_nfe_est=0;AC_nfe_female=0;AC_nfe_male=1;AC_nfe_nwe=0;AC_nfe_onf=0;AC_nfe_seu=0;AC_nfe_swe=1;AC_oth=0;AC_oth_femal…
chr9	104796169	rs142382023	C	T	6731.15	PASS	7.95748e-06	AC=2;AC_afr=0;AC_afr_female=0;AC_afr_male=0;AC_amr=0;AC_amr_female=0;AC_amr_male=0;AC_asj=0;AC_asj_female=0;AC_asj_male=0;AC_eas=0;AC_eas_female=0;AC_eas_jpn=0;AC_eas_kor=0;AC_eas_male=0;AC_eas_oea=0;AC_female=0;AC_fin=0;AC_fin_female=0;AC_fin_male=0;AC_male=2;AC_nfe=2;AC_nfe_bgr=0;AC_nfe_est=0;AC_nfe_female=0;AC_nfe_male=2;AC_nfe_nwe=0;AC_nfe_onf=2;AC_nfe_seu=0;AC_nfe_swe=0;AC_oth=0;AC_oth_femal…
chr9	104796173	rs766003074	G	A	653.36	PASS	3.97893e-06	AC=1;AC_afr=0;AC_afr_female=0;AC_afr_male=0;AC_amr=1;AC_amr_female=1;AC_amr_male=0;AC_asj=0;AC_asj_female=0;AC_asj_male=0;AC_eas=0;AC_eas_female=0;AC_eas_jpn=0;AC_eas_kor=0;AC_eas_male=0;AC_eas_oea=0;AC_female=1;AC_fin=0;AC_fin_female=0;AC_fin_male=0;AC_male=0;AC_nfe=0;AC_nfe_bgr=0;AC_nfe_est=0;AC_nfe_female=0;AC_nfe_male=0;AC_nfe_nwe=0;AC_nfe_onf=0;AC_nfe_seu=0;AC_nfe_swe=0;AC_oth=0;AC_oth_femal…
chr9	104796188	rs1242248448	G	A	3444.36	PASS	3.97956e-06	AC=1;AC_afr=0;AC_afr_female=0;AC_afr_male=0;AC_amr=0;AC_amr_female=0;AC_amr_male=0;AC_asj=0;AC_asj_female=0;AC_asj_male=0;AC_eas=0;AC_eas_female=0;AC_eas_jpn=0;AC_eas_kor=0;AC_eas_male=0;AC_eas_oea=0;AC_female=1;AC_fin=0;AC_fin_female=0;AC_fin_male=0;AC_male=0;AC_nfe=0;AC_nfe_bgr=0;AC_nfe_est=0;AC_nfe_female=0;AC_nfe_male=0;AC_nfe_nwe=0;AC_nfe_onf=0;AC_nfe_seu=0;AC_nfe_swe=0;AC_oth=0;AC_oth_femal…
chr9	104796190	rs760346286	T	C	59853.9	PASS	8.75524e-05	AC=22;AC_afr=0;AC_afr_female=0;AC_afr_male=0;AC_amr=1;AC_amr_female=0;AC_amr_male=1;AC_asj=0;AC_asj_female=0;AC_asj_male=0;AC_eas=5;AC_eas_female=4;AC_eas_jpn=0;AC_eas_kor=0;AC_eas_male=1;AC_eas_oea=5;AC_female=8;AC_fin=0;AC_fin_female=0;AC_fin_male=0;AC_male=14;AC_nfe=16;AC_nfe_bgr=0;AC_nfe_est=0;AC_nfe_female=4;AC_nfe_male=12;AC_nfe_nwe=2;AC_nfe_onf=3;AC_nfe_seu=0;AC_nfe_swe=11;AC_oth=0;AC_oth_…
chr9	104796311	rs770528971	A	G	124.36	PASS	3.98518e-06	AC=1;AC_afr=0;AC_afr_female=0;AC_afr_male=0;AC_amr=0;AC_amr_female=0;AC_amr_male=0;AC_asj=0;AC_asj_female=0;AC_asj_male=0;AC_eas=0;AC_eas_female=0;AC_eas_jpn=0;AC_eas_kor=0;AC_eas_male=0;AC_eas_oea=0;AC_female=0;AC_fin=0;AC_fin_female=0;AC_fin_male=0;AC_male=1;AC_nfe=1;AC_nfe_bgr=0;AC_nfe_est=0;AC_nfe_female=0;AC_nfe_male=1;AC_nfe_nwe=0;AC_nfe_onf=1;AC_nfe_seu=0;AC_nfe_swe=0;AC_oth=0;AC_oth_femal…
chr9	104796314	rs548388046	C	G	5393.36	PASS	7.97092e-06	AC=2;AC_afr=0;AC_afr_female=0;AC_afr_male=0;AC_amr=0;AC_amr_female=0;AC_amr_male=0;AC_asj=0;AC_asj_female=0;AC_asj_male=0;AC_eas=1;AC_eas_female=0;AC_eas_jpn=0;AC_eas_kor=0;AC_eas_male=1;AC_eas_oea=1;AC_female=0;AC_fin=0;AC_fin_female=0;AC_fin_male=0;AC_male=2;AC_nfe=1;AC_nfe_bgr=0;AC_nfe_est=0;AC_nfe_female=0;AC_nfe_male=1;AC_nfe_nwe=0;AC_nfe_onf=0;AC_nfe_seu=1;AC_nfe_swe=0;AC_oth=0;AC_oth_femal…
chr9	104796316	rs369123744	G	A	1315.42	PASS	3.98603e-06	AC=1;AC_afr=0;AC_afr_female=0;AC_afr_male=0;AC_amr=0;AC_amr_female=0;AC_amr_male=0;AC_asj=0;AC_asj_female=0;AC_asj_male=0;AC_eas=0;AC_eas_female=0;AC_eas_jpn=0;AC_eas_kor=0;AC_eas_male=0;AC_eas_oea=0;AC_female=0;AC_fin=0;AC_fin_female=0;AC_fin_male=0;AC_male=1;AC_nfe=1;AC_nfe_bgr=0;AC_nfe_est=0;AC_nfe_female=0;AC_nfe_male=1;AC_nfe_nwe=0;AC_nfe_onf=1;AC_nfe_seu=0;AC_nfe_swe=0;AC_oth=0;AC_oth_femal…
chr9	104796319	rs1262022412	A	C	1829.36	PASS	3.98552e-06	AC=1;AC_afr=0;AC_afr_female=0;AC_afr_male=0;AC_amr=0;AC_amr_female=0;AC_amr_male=0;AC_asj=0;AC_asj_female=0;AC_asj_male=0;AC_eas=0;AC_eas_female=0;AC_eas_jpn=0;AC_eas_kor=0;AC_eas_male=0;AC_eas_oea=0;AC_female=0;AC_fin=0;AC_fin_female=0;AC_fin_male=0;AC_male=1;AC_nfe=0;AC_nfe_bgr=0;AC_nfe_est=0;AC_nfe_female=0;AC_nfe_male=0;AC_nfe_nwe=0;AC_nfe_onf=0;AC_nfe_seu=0;AC_nfe_swe=0;AC_oth=0;AC_oth_femal…
chr9	104796323	rs906853643	T	G	5170.15	PASS	3.98556e-06	AC=1;AC_afr=0;AC_afr_female=0;AC_afr_male=0;AC_amr=0;AC_amr_female=0;AC_amr_male=0;AC_asj=0;AC_asj_female=0;AC_asj_male=0;AC_eas=0;AC_eas_female=0;AC_eas_jpn=0;AC_eas_kor=0;AC_eas_male=0;AC_eas_oea=0;AC_female=0;AC_fin=0;AC_fin_female=0;AC_fin_male=0;AC_male=1;AC_nfe=1;AC_nfe_bgr=0;AC_nfe_est=0;AC_nfe_female=0;AC_nfe_male=1;AC_nfe_nwe=1;AC_nfe_onf=0;AC_nfe_seu=0;AC_nfe_swe=0;AC_oth=0;AC_oth_femal…
chr9	104796343	rs767531686	G	C	10721.4	PASS	2.79005e-05	AC=7;AC_afr=0;AC_afr_female=0;AC_afr_male=0;AC_amr=0;AC_amr_female=0;AC_amr_male=0;AC_asj=0;AC_asj_female=0;AC_asj_male=0;AC_eas=0;AC_eas_female=0;AC_eas_jpn=0;AC_eas_kor=0;AC_eas_male=0;AC_eas_oea=0;AC_female=1;AC_fin=0;AC_fin_female=0;AC_fin_male=0;AC_male=6;AC_nfe=0;AC_nfe_bgr=0;AC_nfe_est=0;AC_nfe_female=0;AC_nfe_male=0;AC_nfe_nwe=0;AC_nfe_onf=0;AC_nfe_seu=0;AC_nfe_swe=0;AC_oth=0;AC_oth_femal…
chr9	104796346	rs1263451594	T	G	2400.36	PASS	3.98562e-06	AC=1;AC_afr=0;AC_afr_female=0;AC_afr_male=0;AC_amr=0;AC_amr_female=0;AC_amr_male=0;AC_asj=1;AC_asj_female=1;AC_asj_male=0;AC_eas=0;AC_eas_female=0;AC_eas_jpn=0;AC_eas_kor=0;AC_eas_male=0;AC_eas_oea=0;AC_female=1;AC_fin=0;AC_fin_female=0;AC_fin_male=0;AC_male=0;AC_nfe=0;AC_nfe_bgr=0;AC_nfe_est=0;AC_nfe_female=0;AC_nfe_male=0;AC_nfe_nwe=0;AC_nfe_onf=0;AC_nfe_seu=0;AC_nfe_swe=0;AC_oth=0;AC_oth_femal…
chr9	104796352	rs775358353	A	T	218.36	PASS	3.98629e-06	AC=1;AC_afr=0;AC_afr_female=0;AC_afr_male=0;AC_amr=0;AC_amr_female=0;AC_amr_male=0;AC_asj=0;AC_asj_female=0;AC_asj_male=0;AC_eas=0;AC_eas_female=0;AC_eas_jpn=0;AC_eas_kor=0;AC_eas_male=0;AC_eas_oea=0;AC_female=1;AC_fin=0;AC_fin_female=0;AC_fin_male=0;AC_male=0;AC_nfe=1;AC_nfe_bgr=0;AC_nfe_est=0;AC_nfe_female=1;AC_nfe_male=0;AC_nfe_nwe=1;AC_nfe_onf=0;AC_nfe_seu=0;AC_nfe_swe=0;AC_oth=0;AC_oth_femal…
chr9	104796354	rs760507032	G	C	20719.4	PASS	2.79049e-05	AC=7;AC_afr=0;AC_afr_female=0;AC_afr_male=0;AC_amr=0;AC_amr_female=0;AC_amr_male=0;AC_asj=0;AC_asj_female=0;AC_asj_male=0;AC_eas=0;AC_eas_female=0;AC_eas_jpn=0;AC_eas_kor=0;AC_eas_male=0;AC_eas_oea=0;AC_female=3;AC_fin=0;AC_fin_female=0;AC_fin_male=0;AC_male=4;AC_nfe=7;AC_nfe_bgr=0;AC_nfe_est=0;AC_nfe_female=3;AC_nfe_male=4;AC_nfe_nwe=4;AC_nfe_onf=3;AC_nfe_seu=0;AC_nfe_swe=0;AC_oth=0;AC_oth_femal…
chr9	104796367	rs763798601	T	C	351.36	PASS	3.98664e-06	AC=1;AC_afr=0;AC_afr_female=0;AC_afr_male=0;AC_amr=0;AC_amr_female=0;AC_amr_male=0;AC_asj=0;AC_asj_female=0;AC_asj_male=0;AC_eas=0;AC_eas_female=0;AC_eas_jpn=0;AC_eas_kor=0;AC_eas_male=0;AC_eas_oea=0;AC_female=0;AC_fin=0;AC_fin_female=0;AC_fin_male=0;AC_male=1;AC_nfe=1;AC_nfe_bgr=0;AC_nfe_est=0;AC_nfe_female=0;AC_nfe_male=1;AC_nfe_nwe=0;AC_nfe_onf=0;AC_nfe_seu=1;AC_nfe_swe=0;AC_oth=0;AC_oth_femal…
chr9	104796392	rs1470657153	A	G	2740.9	PASS	3.99135e-06	AC=1;AC_afr=0;AC_afr_female=0;AC_afr_male=0;AC_amr=0;AC_amr_female=0;AC_amr_male=0;AC_asj=0;AC_asj_female=0;AC_asj_male=0;AC_eas=0;AC_eas_female=0;AC_eas_jpn=0;AC_eas_kor=0;AC_eas_male=0;AC_eas_oea=0;AC_female=0;AC_fin=0;AC_fin_female=0;AC_fin_male=0;AC_male=1;AC_nfe=1;AC_nfe_bgr=0;AC_nfe_est=0;AC_nfe_female=0;AC_nfe_male=1;AC_nfe_nwe=1;AC_nfe_onf=0;AC_nfe_seu=0;AC_nfe_swe=0;AC_oth=0;AC_oth_femal…
chr9	104796398	rs750617837	C	T	2319.16	PASS	7.98818e-06	AC=2;AC_afr=0;AC_afr_female=0;AC_afr_male=0;AC_amr=0;AC_amr_female=0;AC_amr_male=0;AC_asj=0;AC_asj_female=0;AC_asj_male=0;AC_eas=0;AC_eas_female=0;AC_eas_jpn=0;AC_eas_kor=0;AC_eas_male=0;AC_eas_oea=0;AC_female=1;AC_fin=0;AC_fin_female=0;AC_fin_male=0;AC_male=1;AC_nfe=1;AC_nfe_bgr=0;AC_nfe_est=0;AC_nfe_female=0;AC_nfe_male=1;AC_nfe_nwe=0;AC_nfe_onf=0;AC_nfe_seu=1;AC_nfe_swe=0;AC_oth=0;AC_oth_femal…
chr9	104796406	rs758640488	C	T	14104.5	PASS	2.39994e-05	AC=6;AC_afr=0;AC_afr_female=0;AC_afr_male=0;AC_amr=0;AC_amr_female=0;AC_amr_male=0;AC_asj=0;AC_asj_female=0;AC_asj_male=0;AC_eas=6;AC_eas_female=6;AC_eas_jpn=0;AC_eas_kor=0;AC_eas_male=0;AC_eas_oea=6;AC_female=6;AC_fin=0;AC_fin_female=0;AC_fin_male=0;AC_male=0;AC_nfe=0;AC_nfe_bgr=0;AC_nfe_est=0;AC_nfe_female=0;AC_nfe_male=0;AC_nfe_nwe=0;AC_nfe_onf=0;AC_nfe_seu=0;AC_nfe_swe=0;AC_oth=0;AC_oth_femal…
chr9	104796410	rs766633836	G	A	2369.55	PASS	8.00519e-06	AC=2;AC_afr=0;AC_afr_female=0;AC_afr_male=0;AC_amr=0;AC_amr_female=0;AC_amr_male=0;AC_asj=0;AC_asj_female=0;AC_asj_male=0;AC_eas=0;AC_eas_female=0;AC_eas_jpn=0;AC_eas_kor=0;AC_eas_male=0;AC_eas_oea=0;AC_female=1;AC_fin=0;AC_fin_female=0;AC_fin_male=0;AC_male=1;AC_nfe=2;AC_nfe_bgr=0;AC_nfe_est=0;AC_nfe_female=1;AC_nfe_male=1;AC_nfe_nwe=0;AC_nfe_onf=2;AC_nfe_seu=0;AC_nfe_swe=0;AC_oth=0;AC_oth_femal…
chr9	104796414	rs1177804952	A	C	1084.37	PASS	4.01056e-06	AC=1;AC_afr=0;AC_afr_female=0;AC_afr_male=0;AC_amr=0;AC_amr_female=0;AC_amr_male=0;AC_asj=0;AC_asj_female=0;AC_asj_male=0;AC_eas=0;AC_eas_female=0;AC_eas_jpn=0;AC_eas_kor=0;AC_eas_male=0;AC_eas_oea=0;AC_female=0;AC_fin=0;AC_fin_female=0;AC_fin_male=0;AC_male=1;AC_nfe=1;AC_nfe_bgr=0;AC_nfe_est=0;AC_nfe_female=0;AC_nfe_male=1;AC_nfe_nwe=0;AC_nfe_onf=1;AC_nfe_seu=0;AC_nfe_swe=0;AC_oth=0;AC_oth_femal…
chr9	104796415	rs377600690	C	T	87051.3	PASS	0.000204637	AC=51;AC_afr=0;AC_afr_female=0;AC_afr_male=0;AC_amr=0;AC_amr_female=0;AC_amr_male=0;AC_asj=0;AC_asj_female=0;AC_asj_male=0;AC_eas=0;AC_eas_female=0;AC_eas_jpn=0;AC_eas_kor=0;AC_eas_male=0;AC_eas_oea=0;AC_female=14;AC_fin=0;AC_fin_female=0;AC_fin_male=0;AC_male=37;AC_nfe=2;AC_nfe_bgr=0;AC_nfe_est=0;AC_nfe_female=1;AC_nfe_male=1;AC_nfe_nwe=1;AC_nfe_onf=0;AC_nfe_seu=1;AC_nfe_swe=0;AC_oth=0;AC_oth_fe…
chr9	104796416	rs147957387	G	A	14684.1	PASS	4.01352e-05	AC=10;AC_afr=8;AC_afr_female=5;AC_afr_male=3;AC_amr=0;AC_amr_female=0;AC_amr_male=0;AC_asj=0;AC_asj_female=0;AC_asj_male=0;AC_eas=0;AC_eas_female=0;AC_eas_jpn=0;AC_eas_kor=0;AC_eas_male=0;AC_eas_oea=0;AC_female=5;AC_fin=0;AC_fin_female=0;AC_fin_male=0;AC_male=5;AC_nfe=1;AC_nfe_bgr=0;AC_nfe_est=0;AC_nfe_female=0;AC_nfe_male=1;AC_nfe_nwe=1;AC_nfe_onf=0;AC_nfe_seu=0;AC_nfe_swe=0;AC_oth=0;AC_oth_fema…
chr9	104796420	rs1331346635	T	C	1265.17	PASS	4.01897e-06	AC=1;AC_afr=0;AC_afr_female=0;AC_afr_male=0;AC_amr=1;AC_amr_female=0;AC_amr_male=1;AC_asj=0;AC_asj_female=0;AC_asj_male=0;AC_eas=0;AC_eas_female=0;AC_eas_jpn=0;AC_eas_kor=0;AC_eas_male=0;AC_eas_oea=0;AC_female=0;AC_fin=0;AC_fin_female=0;AC_fin_male=0;AC_male=1;AC_nfe=0;AC_nfe_bgr=0;AC_nfe_est=0;AC_nfe_female=0;AC_nfe_male=0;AC_nfe_nwe=0;AC_nfe_onf=0;AC_nfe_seu=0;AC_nfe_swe=0;AC_oth=0;AC_oth_femal…
chr9	104798423	rs751834070	T	C	9251.93	PASS	1.99084e-05	AC=5;AC_afr=0;AC_afr_female=0;AC_afr_male=0;AC_amr=0;AC_amr_female=0;AC_amr_male=0;AC_asj=0;AC_asj_female=0;AC_asj_male=0;AC_eas=5;AC_eas_female=1;AC_eas_jpn=0;AC_eas_kor=0;AC_eas_male=4;AC_eas_oea=5;AC_female=1;AC_fin=0;AC_fin_female=0;AC_fin_male=0;AC_male=4;AC_nfe=0;AC_nfe_bgr=0;AC_nfe_est=0;AC_nfe_female=0;AC_nfe_male=0;AC_nfe_nwe=0;AC_nfe_onf=0;AC_nfe_seu=0;AC_nfe_swe=0;AC_oth=0;AC_oth_femal…
chr9	104798431	rs1323688798	A	C	2086.36	PASS	3.98105e-06	AC=1;AC_afr=0;AC_afr_female=0;AC_afr_male=0;AC_amr=0;AC_amr_female=0;AC_amr_male=0;AC_asj=0;AC_asj_female=0;AC_asj_male=0;AC_eas=0;AC_eas_female=0;AC_eas_jpn=0;AC_eas_kor=0;AC_eas_male=0;AC_eas_oea=0;AC_female=1;AC_fin=0;AC_fin_female=0;AC_fin_male=0;AC_male=0;AC_nfe=1;AC_nfe_bgr=0;AC_nfe_est=0;AC_nfe_female=1;AC_nfe_male=0;AC_nfe_nwe=0;AC_nfe_onf=1;AC_nfe_seu=0;AC_nfe_swe=0;AC_oth=0;AC_oth_femal…
chr9	104798432	rs1325763785	C	A	1297.36	PASS	3.98102e-06	AC=1;AC_afr=0;AC_afr_female=0;AC_afr_male=0;AC_amr=0;AC_amr_female=0;AC_amr_male=0;AC_asj=0;AC_asj_female=0;AC_asj_male=0;AC_eas=0;AC_eas_female=0;AC_eas_jpn=0;AC_eas_kor=0;AC_eas_male=0;AC_eas_oea=0;AC_female=0;AC_fin=0;AC_fin_female=0;AC_fin_male=0;AC_male=1;AC_nfe=1;AC_nfe_bgr=0;AC_nfe_est=0;AC_nfe_female=0;AC_nfe_male=1;AC_nfe_nwe=1;AC_nfe_onf=0;AC_nfe_seu=0;AC_nfe_swe=0;AC_oth=0;AC_oth_femal…
chr9	104798433	rs141826400	A	G	3153.37	PASS	3.98067e-06	AC=1;AC_afr=0;AC_afr_female=0;AC_afr_male=0;AC_amr=0;AC_amr_female=0;AC_amr_male=0;AC_asj=0;AC_asj_female=0;AC_asj_male=0;AC_eas=0;AC_eas_female=0;AC_eas_jpn=0;AC_eas_kor=0;AC_eas_male=0;AC_eas_oea=0;AC_female=1;AC_fin=0;AC_fin_female=0;AC_fin_male=0;AC_male=0;AC_nfe=1;AC_nfe_bgr=0;AC_nfe_est=0;AC_nfe_female=1;AC_nfe_male=0;AC_nfe_nwe=1;AC_nfe_onf=0;AC_nfe_seu=0;AC_nfe_swe=0;AC_oth=0;AC_oth_femal…
chr9	104798438	rs759551873	T	C	5732.16	PASS	1.19411e-05	AC=3;AC_afr=0;AC_afr_female=0;AC_afr_male=0;AC_amr=3;AC_amr_female=1;AC_amr_male=2;AC_asj=0;AC_asj_female=0;AC_asj_male=0;AC_eas=0;AC_eas_female=0;AC_eas_jpn=0;AC_eas_kor=0;AC_eas_male=0;AC_eas_oea=0;AC_female=1;AC_fin=0;AC_fin_female=0;AC_fin_male=0;AC_male=2;AC_nfe=0;AC_nfe_bgr=0;AC_nfe_est=0;AC_nfe_female=0;AC_nfe_male=0;AC_nfe_nwe=0;AC_nfe_onf=0;AC_nfe_seu=0;AC_nfe_swe=0;AC_oth=0;AC_oth_femal…
chr9	104798440	rs1342625921	G	C	3500.37	PASS	7.9609e-06	AC=2;AC_afr=0;AC_afr_female=0;AC_afr_male=0;AC_amr=0;AC_amr_female=0;AC_amr_male=0;AC_asj=0;AC_asj_female=0;AC_asj_male=0;AC_eas=0;AC_eas_female=0;AC_eas_jpn=0;AC_eas_kor=0;AC_eas_male=0;AC_eas_oea=0;AC_female=0;AC_fin=0;AC_fin_female=0;AC_fin_male=0;AC_male=2;AC_nfe=0;AC_nfe_bgr=0;AC_nfe_est=0;AC_nfe_female=0;AC_nfe_male=0;AC_nfe_nwe=0;AC_nfe_onf=0;AC_nfe_seu=0;AC_nfe_swe=0;AC_oth=0;AC_oth_femal…
chr9	104798445	rs146934490	C	A	9755.15	PASS	1.59196e-05	AC=4;AC_afr=0;AC_afr_female=0;AC_afr_male=0;AC_amr=0;AC_amr_female=0;AC_amr_male=0;AC_asj=0;AC_asj_female=0;AC_asj_male=0;AC_eas=0;AC_eas_female=0;AC_eas_jpn=0;AC_eas_kor=0;AC_eas_male=0;AC_eas_oea=0;AC_female=2;AC_fin=0;AC_fin_female=0;AC_fin_male=0;AC_male=2;AC_nfe=4;AC_nfe_bgr=0;AC_nfe_est=0;AC_nfe_female=2;AC_nfe_male=2;AC_nfe_nwe=2;AC_nfe_onf=2;AC_nfe_seu=0;AC_nfe_swe=0;AC_oth=0;AC_oth_femal…
chr9	104798448	rs147570976	G	A	49033.6	PASS	6.76558e-05	AC=17;AC_afr=17;AC_afr_female=8;AC_afr_male=9;AC_amr=0;AC_amr_female=0;AC_amr_male=0;AC_asj=0;AC_asj_female=0;AC_asj_male=0;AC_eas=0;AC_eas_female=0;AC_eas_jpn=0;AC_eas_kor=0;AC_eas_male=0;AC_eas_oea=0;AC_female=8;AC_fin=0;AC_fin_female=0;AC_fin_male=0;AC_male=9;AC_nfe=0;AC_nfe_bgr=0;AC_nfe_est=0;AC_nfe_female=0;AC_nfe_male=0;AC_nfe_nwe=0;AC_nfe_onf=0;AC_nfe_seu=0;AC_nfe_swe=0;AC_oth=0;AC_oth_fem…
chr9	104798453	rs756605282	T	C	2116.37	PASS	3.97937e-06	AC=1;AC_afr=0;AC_afr_female=0;AC_afr_male=0;AC_amr=0;AC_amr_female=0;AC_amr_male=0;AC_asj=0;AC_asj_female=0;AC_asj_male=0;AC_eas=0;AC_eas_female=0;AC_eas_jpn=0;AC_eas_kor=0;AC_eas_male=0;AC_eas_oea=0;AC_female=1;AC_fin=0;AC_fin_female=0;AC_fin_male=0;AC_male=0;AC_nfe=1;AC_nfe_bgr=0;AC_nfe_est=0;AC_nfe_female=1;AC_nfe_male=0;AC_nfe_nwe=1;AC_nfe_onf=0;AC_nfe_seu=0;AC_nfe_swe=0;AC_oth=0;AC_oth_femal…
chr9	104798454	rs778396370	G	A	3253.37	PASS	7.95893e-06	AC=2;AC_afr=2;AC_afr_female=0;AC_afr_male=2;AC_amr=0;AC_amr_female=0;AC_amr_male=0;AC_asj=0;AC_asj_female=0;AC_asj_male=0;AC_eas=0;AC_eas_female=0;AC_eas_jpn=0;AC_eas_kor=0;AC_eas_male=0;AC_eas_oea=0;AC_female=0;AC_fin=0;AC_fin_female=0;AC_fin_male=0;AC_male=2;AC_nfe=0;AC_nfe_bgr=0;AC_nfe_est=0;AC_nfe_female=0;AC_nfe_male=0;AC_nfe_nwe=0;AC_nfe_onf=0;AC_nfe_seu=0;AC_nfe_swe=0;AC_oth=0;AC_oth_femal…
chr9	104798458	rs754224474	G	A	1972.36	PASS	3.97943e-06	AC=1;AC_afr=0;AC_afr_female=0;AC_afr_male=0;AC_amr=0;AC_amr_female=0;AC_amr_male=0;AC_asj=0;AC_asj_female=0;AC_asj_male=0;AC_eas=0;AC_eas_female=0;AC_eas_jpn=0;AC_eas_kor=0;AC_eas_male=0;AC_eas_oea=0;AC_female=1;AC_fin=0;AC_fin_female=0;AC_fin_male=0;AC_male=0;AC_nfe=1;AC_nfe_bgr=0;AC_nfe_est=0;AC_nfe_female=1;AC_nfe_male=0;AC_nfe_nwe=0;AC_nfe_onf=0;AC_nfe_seu=1;AC_nfe_swe=0;AC_oth=0;AC_oth_femal…
chr9	104798459	rs757764323	G	A	4640.37	PASS	3.97934e-06	AC=1;AC_afr=0;AC_afr_female=0;AC_afr_male=0;AC_amr=0;AC_amr_female=0;AC_amr_male=0;AC_asj=0;AC_asj_female=0;AC_asj_male=0;AC_eas=0;AC_eas_female=0;AC_eas_jpn=0;AC_eas_kor=0;AC_eas_male=0;AC_eas_oea=0;AC_female=1;AC_fin=0;AC_fin_female=0;AC_fin_male=0;AC_male=0;AC_nfe=0;AC_nfe_bgr=0;AC_nfe_est=0;AC_nfe_female=0;AC_nfe_male=0;AC_nfe_nwe=0;AC_nfe_onf=0;AC_nfe_seu=0;AC_nfe_swe=0;AC_oth=0;AC_oth_femal…
chr9	104798459	rs757764323	G	C	4640.37	PASS	3.97934e-06	AC=1;AC_afr=0;AC_afr_female=0;AC_afr_male=0;AC_amr=0;AC_amr_female=0;AC_amr_male=0;AC_asj=0;AC_asj_female=0;AC_asj_male=0;AC_eas=0;AC_eas_female=0;AC_eas_jpn=0;AC_eas_kor=0;AC_eas_male=0;AC_eas_oea=0;AC_female=0;AC_fin=0;AC_fin_female=0;AC_fin_male=0;AC_male=1;AC_nfe=1;AC_nfe_bgr=0;AC_nfe_est=0;AC_nfe_female=0;AC_nfe_male=1;AC_nfe_nwe=1;AC_nfe_onf=0;AC_nfe_seu=0;AC_nfe_swe=0;AC_oth=0;AC_oth_femal…
chr9	104798463	rs778697159	C	T	10592.4	PASS	2.78543e-05	AC=7;AC_afr=0;AC_afr_female=0;AC_afr_male=0;AC_amr=6;AC_amr_female=4;AC_amr_male=2;AC_asj=0;AC_asj_female=0;AC_asj_male=0;AC_eas=0;AC_eas_female=0;AC_eas_jpn=0;AC_eas_kor=0;AC_eas_male=0;AC_eas_oea=0;AC_female=4;AC_fin=0;AC_fin_female=0;AC_fin_male=0;AC_male=3;AC_nfe=1;AC_nfe_bgr=0;AC_nfe_est=0;AC_nfe_female=0;AC_nfe_male=1;AC_nfe_nwe=0;AC_nfe_onf=0;AC_nfe_seu=1;AC_nfe_swe=0;AC_oth=0;AC_oth_femal…
chr9	104798474	rs745531474	T	C	4162.37	PASS	3.97858e-06	AC=1;AC_afr=0;AC_afr_female=0;AC_afr_male=0;AC_amr=0;AC_amr_female=0;AC_amr_male=0;AC_asj=0;AC_asj_female=0;AC_asj_male=0;AC_eas=1;AC_eas_female=1;AC_eas_jpn=0;AC_eas_kor=1;AC_eas_male=0;AC_eas_oea=0;AC_female=1;AC_fin=0;AC_fin_female=0;AC_fin_male=0;AC_male=0;AC_nfe=0;AC_nfe_bgr=0;AC_nfe_est=0;AC_nfe_female=0;AC_nfe_male=0;AC_nfe_nwe=0;AC_nfe_onf=0;AC_nfe_seu=0;AC_nfe_swe=0;AC_oth=0;AC_oth_femal…
chr9	104798481	rs771570521	C	T	1749.36	PASS	3.97848e-06	AC=1;AC_afr=0;AC_afr_female=0;AC_afr_male=0;AC_amr=1;AC_amr_female=1;AC_amr_male=0;AC_asj=0;AC_asj_female=0;AC_asj_male=0;AC_eas=0;AC_eas_female=0;AC_eas_jpn=0;AC_eas_kor=0;AC_eas_male=0;AC_eas_oea=0;AC_female=1;AC_fin=0;AC_fin_female=0;AC_fin_male=0;AC_male=0;AC_nfe=0;AC_nfe_bgr=0;AC_nfe_est=0;AC_nfe_female=0;AC_nfe_male=0;AC_nfe_nwe=0;AC_nfe_onf=0;AC_nfe_seu=0;AC_nfe_swe=0;AC_oth=0;AC_oth_femal…
chr9	104798491	rs779451589	G	C	978.36	PASS	3.97848e-06	AC=1;AC_afr=0;AC_afr_female=0;AC_afr_male=0;AC_amr=0;AC_amr_female=0;AC_amr_male=0;AC_asj=0;AC_asj_female=0;AC_asj_male=0;AC_eas=0;AC_eas_female=0;AC_eas_jpn=0;AC_eas_kor=0;AC_eas_male=0;AC_eas_oea=0;AC_female=1;AC_fin=0;AC_fin_female=0;AC_fin_male=0;AC_male=0;AC_nfe=1;AC_nfe_bgr=0;AC_nfe_est=0;AC_nfe_female=1;AC_nfe_male=0;AC_nfe_nwe=0;AC_nfe_onf=0;AC_nfe_seu=0;AC_nfe_swe=1;AC_oth=0;AC_oth_femal…
chr9	104798495	rs746577622	T	C	445.36	PASS	3.97845e-06	AC=1;AC_afr=0;AC_afr_female=0;AC_afr_male=0;AC_amr=0;AC_amr_female=0;AC_amr_male=0;AC_asj=0;AC_asj_female=0;AC_asj_male=0;AC_eas=0;AC_eas_female=0;AC_eas_jpn=0;AC_eas_kor=0;AC_eas_male=0;AC_eas_oea=0;AC_female=0;AC_fin=0;AC_fin_female=0;AC_fin_male=0;AC_male=1;AC_nfe=0;AC_nfe_bgr=0;AC_nfe_est=0;AC_nfe_female=0;AC_nfe_male=0;AC_nfe_nwe=0;AC_nfe_onf=0;AC_nfe_seu=0;AC_nfe_swe=0;AC_oth=0;AC_oth_femal…
chr9	104798496	rs900084382	G	T	1319.36	PASS	3.97848e-06	AC=1;AC_afr=1;AC_afr_female=1;AC_afr_male=0;AC_amr=0;AC_amr_female=0;AC_amr_male=0;AC_asj=0;AC_asj_female=0;AC_asj_male=0;AC_eas=0;AC_eas_female=0;AC_eas_jpn=0;AC_eas_kor=0;AC_eas_male=0;AC_eas_oea=0;AC_female=1;AC_fin=0;AC_fin_female=0;AC_fin_male=0;AC_male=0;AC_nfe=0;AC_nfe_bgr=0;AC_nfe_est=0;AC_nfe_female=0;AC_nfe_male=0;AC_nfe_nwe=0;AC_nfe_onf=0;AC_nfe_seu=0;AC_nfe_swe=0;AC_oth=0;AC_oth_femal…
chr9	104798503	rs150125857	C	T	202494	PASS	0.000326285	AC=82;AC_afr=2;AC_afr_female=1;AC_afr_male=1;AC_amr=4;AC_amr_female=3;AC_amr_male=1;AC_asj=0;AC_asj_female=0;AC_asj_male=0;AC_eas=1;AC_eas_female=0;AC_eas_jpn=0;AC_eas_kor=0;AC_eas_male=1;AC_eas_oea=1;AC_female=36;AC_fin=6;AC_fin_female=1;AC_fin_male=5;AC_male=46;AC_nfe=63;AC_nfe_bgr=0;AC_nfe_est=1;AC_nfe_female=29;AC_nfe_male=34;AC_nfe_nwe=34;AC_nfe_onf=16;AC_nfe_seu=4;AC_nfe_swe=8;AC_oth=4;AC_o…
chr9	104798504	rs137854498	G	A	9380.97	PASS	7.95779e-06	AC=2;AC_afr=0;AC_afr_female=0;AC_afr_male=0;AC_amr=1;AC_amr_female=1;AC_amr_male=0;AC_asj=0;AC_asj_female=0;AC_asj_male=0;AC_eas=0;AC_eas_female=0;AC_eas_jpn=0;AC_eas_kor=0;AC_eas_male=0;AC_eas_oea=0;AC_female=1;AC_fin=0;AC_fin_female=0;AC_fin_male=0;AC_male=1;AC_nfe=1;AC_nfe_bgr=0;AC_nfe_est=0;AC_nfe_female=0;AC_nfe_male=1;AC_nfe_nwe=0;AC_nfe_onf=1;AC_nfe_seu=0;AC_nfe_swe=0;AC_oth=0;AC_oth_femal…
chr9	104798504	rs137854498	G	T	9380.97	PASS	7.95779e-06	AC=2;AC_afr=0;AC_afr_female=0;AC_afr_male=0;AC_amr=0;AC_amr_female=0;AC_amr_male=0;AC_asj=0;AC_asj_female=0;AC_asj_male=0;AC_eas=0;AC_eas_female=0;AC_eas_jpn=0;AC_eas_kor=0;AC_eas_male=0;AC_eas_oea=0;AC_female=2;AC_fin=0;AC_fin_female=0;AC_fin_male=0;AC_male=0;AC_nfe=2;AC_nfe_bgr=0;AC_nfe_est=0;AC_nfe_female=2;AC_nfe_male=0;AC_nfe_nwe=2;AC_nfe_onf=0;AC_nfe_seu=0;AC_nfe_swe=0;AC_oth=0;AC_oth_femal…
chr9	104798508	rs13306075	C	T	295878	PASS	0.000545091	AC=137;AC_afr=0;AC_afr_female=0;AC_afr_male=0;AC_amr=0;AC_amr_female=0;AC_amr_male=0;AC_asj=0;AC_asj_female=0;AC_asj_male=0;AC_eas=134;AC_eas_female=70;AC_eas_jpn=0;AC_eas_kor=16;AC_eas_male=64;AC_eas_oea=118;AC_female=71;AC_fin=0;AC_fin_female=0;AC_fin_male=0;AC_male=66;AC_nfe=0;AC_nfe_bgr=0;AC_nfe_est=0;AC_nfe_female=0;AC_nfe_male=0;AC_nfe_nwe=0;AC_nfe_onf=0;AC_nfe_seu=0;AC_nfe_swe=0;AC_oth=1;A…
chr9	104798522	rs138422574	C	T	299339	PASS	0.000568955	AC=143;AC_afr=0;AC_afr_female=0;AC_afr_male=0;AC_amr=7;AC_amr_female=5;AC_amr_male=2;AC_asj=0;AC_asj_female=0;AC_asj_male=0;AC_eas=47;AC_eas_female=26;AC_eas_jpn=3;AC_eas_kor=26;AC_eas_male=21;AC_eas_oea=18;AC_female=73;AC_fin=26;AC_fin_female=12;AC_fin_male=14;AC_male=70;AC_nfe=48;AC_nfe_bgr=1;AC_nfe_est=0;AC_nfe_female=23;AC_nfe_male=25;AC_nfe_nwe=13;AC_nfe_onf=11;AC_nfe_seu=2;AC_nfe_swe=21;AC_…
chr9	104798523	rs371136175	G	A	54380.5	PASS	0.000119365	AC=30;AC_afr=0;AC_afr_female=0;AC_afr_male=0;AC_amr=5;AC_amr_female=5;AC_amr_male=0;AC_asj=0;AC_asj_female=0;AC_asj_male=0;AC_eas=18;AC_eas_female=8;AC_eas_jpn=0;AC_eas_kor=4;AC_eas_male=10;AC_eas_oea=14;AC_female=16;AC_fin=0;AC_fin_female=0;AC_fin_male=0;AC_male=14;AC_nfe=7;AC_nfe_bgr=0;AC_nfe_est=0;AC_nfe_female=3;AC_nfe_male=4;AC_nfe_nwe=5;AC_nfe_onf=1;AC_nfe_seu=1;AC_nfe_swe=0;AC_oth=0;AC_oth…
chr9	104798538	rs759711146	G	A	657.36	PASS	3.97814e-06	AC=1;AC_afr=0;AC_afr_female=0;AC_afr_male=0;AC_amr=0;AC_amr_female=0;AC_amr_male=0;AC_asj=0;AC_asj_female=0;AC_asj_male=0;AC_eas=0;AC_eas_female=0;AC_eas_jpn=0;AC_eas_kor=0;AC_eas_male=0;AC_eas_oea=0;AC_female=1;AC_fin=0;AC_fin_female=0;AC_fin_male=0;AC_male=0;AC_nfe=1;AC_nfe_bgr=0;AC_nfe_est=0;AC_nfe_female=1;AC_nfe_male=0;AC_nfe_nwe=0;AC_nfe_onf=0;AC_nfe_seu=1;AC_nfe_swe=0;AC_oth=0;AC_oth_femal…
chr9	104798540	rs767589350	C	T	16224.6	PASS	4.3764e-05	AC=11;AC_afr=0;AC_afr_female=0;AC_afr_male=0;AC_amr=0;AC_amr_female=0;AC_amr_male=0;AC_asj=0;AC_asj_female=0;AC_asj_male=0;AC_eas=10;AC_eas_female=5;AC_eas_jpn=0;AC_eas_kor=2;AC_eas_male=5;AC_eas_oea=8;AC_female=5;AC_fin=0;AC_fin_female=0;AC_fin_male=0;AC_male=6;AC_nfe=1;AC_nfe_bgr=0;AC_nfe_est=0;AC_nfe_female=0;AC_nfe_male=1;AC_nfe_nwe=0;AC_nfe_onf=1;AC_nfe_seu=0;AC_nfe_swe=0;AC_oth=0;AC_oth_fem…
chr9	104798541	rs752701914	G	A	11313.4	PASS	1.98908e-05	AC=5;AC_afr=0;AC_afr_female=0;AC_afr_male=0;AC_amr=1;AC_amr_female=1;AC_amr_male=0;AC_asj=0;AC_asj_female=0;AC_asj_male=0;AC_eas=0;AC_eas_female=0;AC_eas_jpn=0;AC_eas_kor=0;AC_eas_male=0;AC_eas_oea=0;AC_female=2;AC_fin=0;AC_fin_female=0;AC_fin_male=0;AC_male=3;AC_nfe=3;AC_nfe_bgr=1;AC_nfe_est=0;AC_nfe_female=1;AC_nfe_male=2;AC_nfe_nwe=1;AC_nfe_onf=1;AC_nfe_seu=0;AC_nfe_swe=0;AC_oth=0;AC_oth_femal…
chr9	104798547	rs780113819	C	CA	1787.37	PASS	3.97788e-06	AC=1;AC_afr=0;AC_afr_female=0;AC_afr_male=0;AC_amr=0;AC_amr_female=0;AC_amr_male=0;AC_asj=0;AC_asj_female=0;AC_asj_male=0;AC_eas=0;AC_eas_female=0;AC_eas_jpn=0;AC_eas_kor=0;AC_eas_male=0;AC_eas_oea=0;AC_female=1;AC_fin=1;AC_fin_female=1;AC_fin_male=0;AC_male=0;AC_nfe=0;AC_nfe_bgr=0;AC_nfe_est=0;AC_nfe_female=0;AC_nfe_male=0;AC_nfe_nwe=0;AC_nfe_onf=0;AC_nfe_seu=0;AC_nfe_swe=0;AC_oth=0;AC_oth_femal…
chr9	104798549	rs760849401	T	C	12231	PASS	3.18226e-05	AC=8;AC_afr=0;AC_afr_female=0;AC_afr_male=0;AC_amr=1;AC_amr_female=1;AC_amr_male=0;AC_asj=0;AC_asj_female=0;AC_asj_male=0;AC_eas=5;AC_eas_female=2;AC_eas_jpn=0;AC_eas_kor=0;AC_eas_male=3;AC_eas_oea=5;AC_female=5;AC_fin=0;AC_fin_female=0;AC_fin_male=0;AC_male=3;AC_nfe=1;AC_nfe_bgr=0;AC_nfe_est=0;AC_nfe_female=1;AC_nfe_male=0;AC_nfe_nwe=1;AC_nfe_onf=0;AC_nfe_seu=0;AC_nfe_swe=0;AC_oth=1;AC_oth_femal…
chr9	104798551	rs764504753	G	A	493.36	PASS	3.97785e-06	AC=1;AC_afr=0;AC_afr_female=0;AC_afr_male=0;AC_amr=0;AC_amr_female=0;AC_amr_male=0;AC_asj=0;AC_asj_female=0;AC_asj_male=0;AC_eas=0;AC_eas_female=0;AC_eas_jpn=0;AC_eas_kor=0;AC_eas_male=0;AC_eas_oea=0;AC_female=1;AC_fin=0;AC_fin_female=0;AC_fin_male=0;AC_male=0;AC_nfe=1;AC_nfe_bgr=0;AC_nfe_est=0;AC_nfe_female=1;AC_nfe_male=0;AC_nfe_nwe=0;AC_nfe_onf=1;AC_nfe_seu=0;AC_nfe_swe=0;AC_oth=0;AC_oth_femal…
chr9	104798557	rs754455355	A	G	4896.15	PASS	7.95551e-06	AC=2;AC_afr=0;AC_afr_female=0;AC_afr_male=0;AC_amr=2;AC_amr_female=2;AC_amr_male=0;AC_asj=0;AC_asj_female=0;AC_asj_male=0;AC_eas=0;AC_eas_female=0;AC_eas_jpn=0;AC_eas_kor=0;AC_eas_male=0;AC_eas_oea=0;AC_female=2;AC_fin=0;AC_fin_female=0;AC_fin_male=0;AC_male=0;AC_nfe=0;AC_nfe_bgr=0;AC_nfe_est=0;AC_nfe_female=0;AC_nfe_male=0;AC_nfe_nwe=0;AC_nfe_onf=0;AC_nfe_seu=0;AC_nfe_swe=0;AC_oth=0;AC_oth_femal…
chr9	104798560	rs1269313427	A	G	3053.14	PASS	3.97791e-06	AC=1;AC_afr=0;AC_afr_female=0;AC_afr_male=0;AC_amr=0;AC_amr_female=0;AC_amr_male=0;AC_asj=0;AC_asj_female=0;AC_asj_male=0;AC_eas=0;AC_eas_female=0;AC_eas_jpn=0;AC_eas_kor=0;AC_eas_male=0;AC_eas_oea=0;AC_female=0;AC_fin=0;AC_fin_female=0;AC_fin_male=0;AC_male=1;AC_nfe=1;AC_nfe_bgr=0;AC_nfe_est=0;AC_nfe_female=0;AC_nfe_male=1;AC_nfe_nwe=1;AC_nfe_onf=0;AC_nfe_seu=0;AC_nfe_swe=0;AC_oth=0;AC_oth_femal…
chr9	104798561	rs757639924	C	T	3415.37	PASS	7.95596e-06	AC=2;AC_afr=0;AC_afr_female=0;AC_afr_male=0;AC_amr=0;AC_amr_female=0;AC_amr_male=0;AC_asj=0;AC_asj_female=0;AC_asj_male=0;AC_eas=2;AC_eas_female=1;AC_eas_jpn=0;AC_eas_kor=0;AC_eas_male=1;AC_eas_oea=2;AC_female=1;AC_fin=0;AC_fin_female=0;AC_fin_male=0;AC_male=1;AC_nfe=0;AC_nfe_bgr=0;AC_nfe_est=0;AC_nfe_female=0;AC_nfe_male=0;AC_nfe_nwe=0;AC_nfe_onf=0;AC_nfe_seu=0;AC_nfe_swe=0;AC_oth=0;AC_oth_femal…
chr9	104798566	rs1182108398	A	C	1782.36	PASS	3.9776e-06	AC=1;AC_afr=0;AC_afr_female=0;AC_afr_male=0;AC_amr=0;AC_amr_female=0;AC_amr_male=0;AC_asj=0;AC_asj_female=0;AC_asj_male=0;AC_eas=0;AC_eas_female=0;AC_eas_jpn=0;AC_eas_kor=0;AC_eas_male=0;AC_eas_oea=0;AC_female=0;AC_fin=0;AC_fin_female=0;AC_fin_male=0;AC_male=1;AC_nfe=1;AC_nfe_bgr=0;AC_nfe_est=0;AC_nfe_female=0;AC_nfe_male=1;AC_nfe_nwe=0;AC_nfe_onf=1;AC_nfe_seu=0;AC_nfe_swe=0;AC_oth=0;AC_oth_femal…
chr9	104798584	rs1245378194	A	G	1200.36	PASS	3.98e-06	AC=1;AC_afr=0;AC_afr_female=0;AC_afr_male=0;AC_amr=0;AC_amr_female=0;AC_amr_male=0;AC_asj=0;AC_asj_female=0;AC_asj_male=0;AC_eas=0;AC_eas_female=0;AC_eas_jpn=0;AC_eas_kor=0;AC_eas_male=0;AC_eas_oea=0;AC_female=0;AC_fin=0;AC_fin_female=0;AC_fin_male=0;AC_male=1;AC_nfe=1;AC_nfe_bgr=0;AC_nfe_est=0;AC_nfe_female=0;AC_nfe_male=1;AC_nfe_nwe=0;AC_nfe_onf=1;AC_nfe_seu=0;AC_nfe_swe=0;AC_oth=0;AC_oth_femal…
chr9	104798585	rs1425144218	C	T	1304.47	PASS	3.98035e-06	AC=1;AC_afr=0;AC_afr_female=0;AC_afr_male=0;AC_amr=0;AC_amr_female=0;AC_amr_male=0;AC_asj=0;AC_asj_female=0;AC_asj_male=0;AC_eas=0;AC_eas_female=0;AC_eas_jpn=0;AC_eas_kor=0;AC_eas_male=0;AC_eas_oea=0;AC_female=1;AC_fin=0;AC_fin_female=0;AC_fin_male=0;AC_male=0;AC_nfe=1;AC_nfe_bgr=0;AC_nfe_est=0;AC_nfe_female=1;AC_nfe_male=0;AC_nfe_nwe=0;AC_nfe_onf=1;AC_nfe_seu=0;AC_nfe_swe=0;AC_oth=0;AC_oth_femal…
chr9	104798597	rs1187832791	T	C	2239.38	PASS	3.98622e-06	AC=1;AC_afr=0;AC_afr_female=0;AC_afr_male=0;AC_amr=1;AC_amr_female=1;AC_amr_male=0;AC_asj=0;AC_asj_female=0;AC_asj_male=0;AC_eas=0;AC_eas_female=0;AC_eas_jpn=0;AC_eas_kor=0;AC_eas_male=0;AC_eas_oea=0;AC_female=1;AC_fin=0;AC_fin_female=0;AC_fin_male=0;AC_male=0;AC_nfe=0;AC_nfe_bgr=0;AC_nfe_est=0;AC_nfe_female=0;AC_nfe_male=0;AC_nfe_nwe=0;AC_nfe_onf=0;AC_nfe_seu=0;AC_nfe_swe=0;AC_oth=0;AC_oth_femal…
chr9	104799823	rs764283065	C	T	7280.16	PASS	1.1933e-05	AC=3;AC_afr=0;AC_afr_female=0;AC_afr_male=0;AC_amr=2;AC_amr_female=2;AC_amr_male=0;AC_asj=0;AC_asj_female=0;AC_asj_male=0;AC_eas=0;AC_eas_female=0;AC_eas_jpn=0;AC_eas_kor=0;AC_eas_male=0;AC_eas_oea=0;AC_female=3;AC_fin=0;AC_fin_female=0;AC_fin_male=0;AC_male=0;AC_nfe=0;AC_nfe_bgr=0;AC_nfe_est=0;AC_nfe_female=0;AC_nfe_male=0;AC_nfe_nwe=0;AC_nfe_onf=0;AC_nfe_seu=0;AC_nfe_swe=0;AC_oth=1;AC_oth_femal…
chr9	104799827	rs777214019	C	A	9063.16	PASS	7.95513e-06	AC=2;AC_afr=0;AC_afr_female=0;AC_afr_male=0;AC_amr=1;AC_amr_female=0;AC_amr_male=1;AC_asj=0;AC_asj_female=0;AC_asj_male=0;AC_eas=0;AC_eas_female=0;AC_eas_jpn=0;AC_eas_kor=0;AC_eas_male=0;AC_eas_oea=0;AC_female=0;AC_fin=0;AC_fin_female=0;AC_fin_male=0;AC_male=2;AC_nfe=1;AC_nfe_bgr=0;AC_nfe_est=0;AC_nfe_female=0;AC_nfe_male=1;AC_nfe_nwe=0;AC_nfe_onf=0;AC_nfe_seu=1;AC_nfe_swe=0;AC_oth=0;AC_oth_femal…
chr9	104799827	rs777214019	C	T	9063.16	PASS	7.95513e-06	AC=2;AC_afr=0;AC_afr_female=0;AC_afr_male=0;AC_amr=0;AC_amr_female=0;AC_amr_male=0;AC_asj=0;AC_asj_female=0;AC_asj_male=0;AC_eas=1;AC_eas_female=1;AC_eas_jpn=0;AC_eas_kor=0;AC_eas_male=0;AC_eas_oea=1;AC_female=2;AC_fin=0;AC_fin_female=0;AC_fin_male=0;AC_male=0;AC_nfe=1;AC_nfe_bgr=0;AC_nfe_est=0;AC_nfe_female=1;AC_nfe_male=0;AC_nfe_nwe=1;AC_nfe_onf=0;AC_nfe_seu=0;AC_nfe_swe=0;AC_oth=0;AC_oth_femal…
chr9	104799831	rs1360878993	G	A	2203.36	PASS	3.9776e-06	AC=1;AC_afr=0;AC_afr_female=0;AC_afr_male=0;AC_amr=0;AC_amr_female=0;AC_amr_male=0;AC_asj=0;AC_asj_female=0;AC_asj_male=0;AC_eas=0;AC_eas_female=0;AC_eas_jpn=0;AC_eas_kor=0;AC_eas_male=0;AC_eas_oea=0;AC_female=1;AC_fin=0;AC_fin_female=0;AC_fin_male=0;AC_male=0;AC_nfe=0;AC_nfe_bgr=0;AC_nfe_est=0;AC_nfe_female=0;AC_nfe_male=0;AC_nfe_nwe=0;AC_nfe_onf=0;AC_nfe_seu=0;AC_nfe_swe=0;AC_oth=0;AC_oth_femal…
chr9	104799842	rs765892508	C	T	1222.36	PASS	3.97753e-06	AC=1;AC_afr=0;AC_afr_female=0;AC_afr_male=0;AC_amr=0;AC_amr_female=0;AC_amr_male=0;AC_asj=0;AC_asj_female=0;AC_asj_male=0;AC_eas=0;AC_eas_female=0;AC_eas_jpn=0;AC_eas_kor=0;AC_eas_male=0;AC_eas_oea=0;AC_female=0;AC_fin=0;AC_fin_female=0;AC_fin_male=0;AC_male=1;AC_nfe=1;AC_nfe_bgr=0;AC_nfe_est=0;AC_nfe_female=0;AC_nfe_male=1;AC_nfe_nwe=0;AC_nfe_onf=0;AC_nfe_seu=0;AC_nfe_swe=1;AC_oth=0;AC_oth_femal…
chr9	104799854	rs554523812	C	T	1100.35	PASS	3.97725e-06	AC=1;AC_afr=0;AC_afr_female=0;AC_afr_male=0;AC_amr=0;AC_amr_female=0;AC_amr_male=0;AC_asj=0;AC_asj_female=0;AC_asj_male=0;AC_eas=0;AC_eas_female=0;AC_eas_jpn=0;AC_eas_kor=0;AC_eas_male=0;AC_eas_oea=0;AC_female=1;AC_fin=0;AC_fin_female=0;AC_fin_male=0;AC_male=0;AC_nfe=1;AC_nfe_bgr=0;AC_nfe_est=0;AC_nfe_female=1;AC_nfe_male=0;AC_nfe_nwe=0;AC_nfe_onf=0;AC_nfe_seu=0;AC_nfe_swe=1;AC_oth=0;AC_oth_femal…
chr9	104799864	rs765930445	T	C	5944.14	PASS	7.95456e-06	AC=2;AC_afr=0;AC_afr_female=0;AC_afr_male=0;AC_amr=0;AC_amr_female=0;AC_amr_male=0;AC_asj=0;AC_asj_female=0;AC_asj_male=0;AC_eas=0;AC_eas_female=0;AC_eas_jpn=0;AC_eas_kor=0;AC_eas_male=0;AC_eas_oea=0;AC_female=2;AC_fin=0;AC_fin_female=0;AC_fin_male=0;AC_male=0;AC_nfe=2;AC_nfe_bgr=0;AC_nfe_est=0;AC_nfe_female=2;AC_nfe_male=0;AC_nfe_nwe=0;AC_nfe_onf=2;AC_nfe_seu=0;AC_nfe_swe=0;AC_oth=0;AC_oth_femal…
chr9	104799870	rs143536569	G	A	32572.2	PASS	4.77266e-05	AC=12;AC_afr=1;AC_afr_female=0;AC_afr_male=1;AC_amr=0;AC_amr_female=0;AC_amr_male=0;AC_asj=0;AC_asj_female=0;AC_asj_male=0;AC_eas=0;AC_eas_female=0;AC_eas_jpn=0;AC_eas_kor=0;AC_eas_male=0;AC_eas_oea=0;AC_female=9;AC_fin=0;AC_fin_female=0;AC_fin_male=0;AC_male=3;AC_nfe=8;AC_nfe_bgr=0;AC_nfe_est=0;AC_nfe_female=7;AC_nfe_male=1;AC_nfe_nwe=6;AC_nfe_onf=1;AC_nfe_seu=0;AC_nfe_swe=1;AC_oth=0;AC_oth_fema…
chr9	104799879	rs754377058	C	G	2721.37	PASS	3.977e-06	AC=1;AC_afr=0;AC_afr_female=0;AC_afr_male=0;AC_amr=0;AC_amr_female=0;AC_amr_male=0;AC_asj=0;AC_asj_female=0;AC_asj_male=0;AC_eas=1;AC_eas_female=0;AC_eas_jpn=0;AC_eas_kor=0;AC_eas_male=1;AC_eas_oea=1;AC_female=0;AC_fin=0;AC_fin_female=0;AC_fin_male=0;AC_male=1;AC_nfe=0;AC_nfe_bgr=0;AC_nfe_est=0;AC_nfe_female=0;AC_nfe_male=0;AC_nfe_nwe=0;AC_nfe_onf=0;AC_nfe_seu=0;AC_nfe_swe=0;AC_oth=0;AC_oth_femal…
chr9	104799883	rs1221825339	A	G	89.35	PASS	3.97697e-06	AC=1;AC_afr=0;AC_afr_female=0;AC_afr_male=0;AC_amr=0;AC_amr_female=0;AC_amr_male=0;AC_asj=0;AC_asj_female=0;AC_asj_male=0;AC_eas=0;AC_eas_female=0;AC_eas_jpn=0;AC_eas_kor=0;AC_eas_male=0;AC_eas_oea=0;AC_female=0;AC_fin=0;AC_fin_female=0;AC_fin_male=0;AC_male=1;AC_nfe=1;AC_nfe_bgr=0;AC_nfe_est=0;AC_nfe_female=0;AC_nfe_male=1;AC_nfe_nwe=1;AC_nfe_onf=0;AC_nfe_seu=0;AC_nfe_swe=0;AC_oth=0;AC_oth_femal…
chr9	104799891	rs780714138	G	T	21698.6	PASS	7.9687e-06	AC=2;AC_afr=0;AC_afr_female=0;AC_afr_male=0;AC_amr=0;AC_amr_female=0;AC_amr_male=0;AC_asj=0;AC_asj_female=0;AC_asj_male=0;AC_eas=0;AC_eas_female=0;AC_eas_jpn=0;AC_eas_kor=0;AC_eas_male=0;AC_eas_oea=0;AC_female=0;AC_fin=0;AC_fin_female=0;AC_fin_male=0;AC_male=2;AC_nfe=0;AC_nfe_bgr=0;AC_nfe_est=0;AC_nfe_female=0;AC_nfe_male=0;AC_nfe_nwe=0;AC_nfe_onf=0;AC_nfe_seu=0;AC_nfe_swe=0;AC_oth=0;AC_oth_femal…
chr9	104799893	rs756027130	G	C	10404.1	PASS	7.95418e-06	AC=2;AC_afr=0;AC_afr_female=0;AC_afr_male=0;AC_amr=0;AC_amr_female=0;AC_amr_male=0;AC_asj=0;AC_asj_female=0;AC_asj_male=0;AC_eas=0;AC_eas_female=0;AC_eas_jpn=0;AC_eas_kor=0;AC_eas_male=0;AC_eas_oea=0;AC_female=1;AC_fin=0;AC_fin_female=0;AC_fin_male=0;AC_male=1;AC_nfe=2;AC_nfe_bgr=0;AC_nfe_est=0;AC_nfe_female=1;AC_nfe_male=1;AC_nfe_nwe=0;AC_nfe_onf=0;AC_nfe_seu=0;AC_nfe_swe=2;AC_oth=0;AC_oth_femal…
chr9	104799900	rs1250000967	C	T	5264.37	PASS	3.977e-06	AC=1;AC_afr=0;AC_afr_female=0;AC_afr_male=0;AC_amr=0;AC_amr_female=0;AC_amr_male=0;AC_asj=0;AC_asj_female=0;AC_asj_male=0;AC_eas=1;AC_eas_female=0;AC_eas_jpn=0;AC_eas_kor=0;AC_eas_male=1;AC_eas_oea=1;AC_female=0;AC_fin=0;AC_fin_female=0;AC_fin_male=0;AC_male=1;AC_nfe=0;AC_nfe_bgr=0;AC_nfe_est=0;AC_nfe_female=0;AC_nfe_male=0;AC_nfe_nwe=0;AC_nfe_onf=0;AC_nfe_seu=0;AC_nfe_swe=0;AC_oth=0;AC_oth_femal…
chr9	104799901	rs1479432684	C	T	4089.37	PASS	3.97719e-06	AC=1;AC_afr=0;AC_afr_female=0;AC_afr_male=0;AC_amr=0;AC_amr_female=0;AC_amr_male=0;AC_asj=0;AC_asj_female=0;AC_asj_male=0;AC_eas=1;AC_eas_female=1;AC_eas_jpn=0;AC_eas_kor=0;AC_eas_male=0;AC_eas_oea=1;AC_female=1;AC_fin=0;AC_fin_female=0;AC_fin_male=0;AC_male=0;AC_nfe=0;AC_nfe_bgr=0;AC_nfe_est=0;AC_nfe_female=0;AC_nfe_male=0;AC_nfe_nwe=0;AC_nfe_onf=0;AC_nfe_seu=0;AC_nfe_swe=0;AC_oth=0;AC_oth_femal…
chr9	104799904	rs1206863473	T	C	2111.35	PASS	3.97728e-06	AC=1;AC_afr=0;AC_afr_female=0;AC_afr_male=0;AC_amr=0;AC_amr_female=0;AC_amr_male=0;AC_asj=0;AC_asj_female=0;AC_asj_male=0;AC_eas=1;AC_eas_female=1;AC_eas_jpn=0;AC_eas_kor=1;AC_eas_male=0;AC_eas_oea=0;AC_female=1;AC_fin=0;AC_fin_female=0;AC_fin_male=0;AC_male=0;AC_nfe=0;AC_nfe_bgr=0;AC_nfe_est=0;AC_nfe_female=0;AC_nfe_male=0;AC_nfe_nwe=0;AC_nfe_onf=0;AC_nfe_seu=0;AC_nfe_swe=0;AC_oth=0;AC_oth_femal…
chr9	104799915	rs749033378	G	A	5782.37	PASS	3.97738e-06	AC=1;AC_afr=0;AC_afr_female=0;AC_afr_male=0;AC_amr=0;AC_amr_female=0;AC_amr_male=0;AC_asj=0;AC_asj_female=0;AC_asj_male=0;AC_eas=0;AC_eas_female=0;AC_eas_jpn=0;AC_eas_kor=0;AC_eas_male=0;AC_eas_oea=0;AC_female=1;AC_fin=0;AC_fin_female=0;AC_fin_male=0;AC_male=0;AC_nfe=0;AC_nfe_bgr=0;AC_nfe_est=0;AC_nfe_female=0;AC_nfe_male=0;AC_nfe_nwe=0;AC_nfe_onf=0;AC_nfe_seu=0;AC_nfe_swe=0;AC_oth=1;AC_oth_femal…
chr9	104799918	rs1251839800	C	T	3097.35	PASS	3.97757e-06	AC=1;AC_afr=0;AC_afr_female=0;AC_afr_male=0;AC_amr=0;AC_amr_female=0;AC_amr_male=0;AC_asj=0;AC_asj_female=0;AC_asj_male=0;AC_eas=0;AC_eas_female=0;AC_eas_jpn=0;AC_eas_kor=0;AC_eas_male=0;AC_eas_oea=0;AC_female=0;AC_fin=0;AC_fin_female=0;AC_fin_male=0;AC_male=1;AC_nfe=1;AC_nfe_bgr=0;AC_nfe_est=0;AC_nfe_female=0;AC_nfe_male=1;AC_nfe_nwe=1;AC_nfe_onf=0;AC_nfe_seu=0;AC_nfe_swe=0;AC_oth=0;AC_oth_femal…
chr9	104799919	rs770818503	G	A	7805.16	PASS	1.19328e-05	AC=3;AC_afr=0;AC_afr_female=0;AC_afr_male=0;AC_amr=0;AC_amr_female=0;AC_amr_male=0;AC_asj=0;AC_asj_female=0;AC_asj_male=0;AC_eas=0;AC_eas_female=0;AC_eas_jpn=0;AC_eas_kor=0;AC_eas_male=0;AC_eas_oea=0;AC_female=2;AC_fin=0;AC_fin_female=0;AC_fin_male=0;AC_male=1;AC_nfe=3;AC_nfe_bgr=0;AC_nfe_est=0;AC_nfe_female=2;AC_nfe_male=1;AC_nfe_nwe=0;AC_nfe_onf=1;AC_nfe_seu=2;AC_nfe_swe=0;AC_oth=0;AC_oth_femal…
chr9	104799923	rs1055214558	A	G	8068.16	PASS	1.19334e-05	AC=3;AC_afr=3;AC_afr_female=1;AC_afr_male=2;AC_amr=0;AC_amr_female=0;AC_amr_male=0;AC_asj=0;AC_asj_female=0;AC_asj_male=0;AC_eas=0;AC_eas_female=0;AC_eas_jpn=0;AC_eas_kor=0;AC_eas_male=0;AC_eas_oea=0;AC_female=1;AC_fin=0;AC_fin_female=0;AC_fin_male=0;AC_male=2;AC_nfe=0;AC_nfe_bgr=0;AC_nfe_est=0;AC_nfe_female=0;AC_nfe_male=0;AC_nfe_nwe=0;AC_nfe_onf=0;AC_nfe_seu=0;AC_nfe_swe=0;AC_oth=0;AC_oth_femal…
chr9	104799927	rs1427138461	G	A	2047.36	PASS	3.97776e-06	AC=1;AC_afr=0;AC_afr_female=0;AC_afr_male=0;AC_amr=0;AC_amr_female=0;AC_amr_male=0;AC_asj=0;AC_asj_female=0;AC_asj_male=0;AC_eas=0;AC_eas_female=0;AC_eas_jpn=0;AC_eas_kor=0;AC_eas_male=0;AC_eas_oea=0;AC_female=0;AC_fin=0;AC_fin_female=0;AC_fin_male=0;AC_male=1;AC_nfe=1;AC_nfe_bgr=0;AC_nfe_est=0;AC_nfe_female=0;AC_nfe_male=1;AC_nfe_nwe=0;AC_nfe_onf=1;AC_nfe_seu=0;AC_nfe_swe=0;AC_oth=0;AC_oth_femal…
chr9	104799950	rs775519455	A	G	1485.36	PASS	3.97807e-06	AC=1;AC_afr=0;AC_afr_female=0;AC_afr_male=0;AC_amr=1;AC_amr_female=1;AC_amr_male=0;AC_asj=0;AC_asj_female=0;AC_asj_male=0;AC_eas=0;AC_eas_female=0;AC_eas_jpn=0;AC_eas_kor=0;AC_eas_male=0;AC_eas_oea=0;AC_female=1;AC_fin=0;AC_fin_female=0;AC_fin_male=0;AC_male=0;AC_nfe=0;AC_nfe_bgr=0;AC_nfe_est=0;AC_nfe_female=0;AC_nfe_male=0;AC_nfe_nwe=0;AC_nfe_onf=0;AC_nfe_seu=0;AC_nfe_swe=0;AC_oth=0;AC_oth_femal…
chr9	104799953	rs747262706	G	A	2390.14	PASS	3.97848e-06	AC=1;AC_afr=0;AC_afr_female=0;AC_afr_male=0;AC_amr=0;AC_amr_female=0;AC_amr_male=0;AC_asj=0;AC_asj_female=0;AC_asj_male=0;AC_eas=0;AC_eas_female=0;AC_eas_jpn=0;AC_eas_kor=0;AC_eas_male=0;AC_eas_oea=0;AC_female=0;AC_fin=0;AC_fin_female=0;AC_fin_male=0;AC_male=1;AC_nfe=1;AC_nfe_bgr=1;AC_nfe_est=0;AC_nfe_female=0;AC_nfe_male=1;AC_nfe_nwe=0;AC_nfe_onf=0;AC_nfe_seu=0;AC_nfe_swe=0;AC_oth=0;AC_oth_femal…
chr9	104799955	rs1371157712	T	C	2279.36	PASS	3.97823e-06	AC=1;AC_afr=0;AC_afr_female=0;AC_afr_male=0;AC_amr=0;AC_amr_female=0;AC_amr_male=0;AC_asj=0;AC_asj_female=0;AC_asj_male=0;AC_eas=0;AC_eas_female=0;AC_eas_jpn=0;AC_eas_kor=0;AC_eas_male=0;AC_eas_oea=0;AC_female=1;AC_fin=0;AC_fin_female=0;AC_fin_male=0;AC_male=0;AC_nfe=1;AC_nfe_bgr=0;AC_nfe_est=0;AC_nfe_female=1;AC_nfe_male=0;AC_nfe_nwe=0;AC_nfe_onf=1;AC_nfe_seu=0;AC_nfe_swe=0;AC_oth=0;AC_oth_femal…
chr9	104799958	rs768805357	T	C	18882	PASS	3.18274e-05	AC=8;AC_afr=0;AC_afr_female=0;AC_afr_male=0;AC_amr=1;AC_amr_female=0;AC_amr_male=1;AC_asj=0;AC_asj_female=0;AC_asj_male=0;AC_eas=0;AC_eas_female=0;AC_eas_jpn=0;AC_eas_kor=0;AC_eas_male=0;AC_eas_oea=0;AC_female=3;AC_fin=0;AC_fin_female=0;AC_fin_male=0;AC_male=5;AC_nfe=1;AC_nfe_bgr=0;AC_nfe_est=0;AC_nfe_female=1;AC_nfe_male=0;AC_nfe_nwe=0;AC_nfe_onf=0;AC_nfe_seu=1;AC_nfe_swe=0;AC_oth=0;AC_oth_femal…
chr9	104799959	rs1169480497	T	C	12550.9	PASS	1.98926e-05	AC=5;AC_afr=0;AC_afr_female=0;AC_afr_male=0;AC_amr=0;AC_amr_female=0;AC_amr_male=0;AC_asj=0;AC_asj_female=0;AC_asj_male=0;AC_eas=0;AC_eas_female=0;AC_eas_jpn=0;AC_eas_kor=0;AC_eas_male=0;AC_eas_oea=0;AC_female=2;AC_fin=0;AC_fin_female=0;AC_fin_male=0;AC_male=3;AC_nfe=0;AC_nfe_bgr=0;AC_nfe_est=0;AC_nfe_female=0;AC_nfe_male=0;AC_nfe_nwe=0;AC_nfe_onf=0;AC_nfe_seu=0;AC_nfe_swe=0;AC_oth=0;AC_oth_femal…
chr9	104799960	rs776829326	G	A	1671.36	PASS	3.97867e-06	AC=1;AC_afr=0;AC_afr_female=0;AC_afr_male=0;AC_amr=0;AC_amr_female=0;AC_amr_male=0;AC_asj=0;AC_asj_female=0;AC_asj_male=0;AC_eas=0;AC_eas_female=0;AC_eas_jpn=0;AC_eas_kor=0;AC_eas_male=0;AC_eas_oea=0;AC_female=0;AC_fin=0;AC_fin_female=0;AC_fin_male=0;AC_male=1;AC_nfe=1;AC_nfe_bgr=0;AC_nfe_est=0;AC_nfe_female=0;AC_nfe_male=1;AC_nfe_nwe=0;AC_nfe_onf=0;AC_nfe_seu=0;AC_nfe_swe=1;AC_oth=0;AC_oth_femal…
chr9	104799961	rs762022906	C	T	1132.36	PASS	3.97864e-06	AC=1;AC_afr=0;AC_afr_female=0;AC_afr_male=0;AC_amr=0;AC_amr_female=0;AC_amr_male=0;AC_asj=0;AC_asj_female=0;AC_asj_male=0;AC_eas=0;AC_eas_female=0;AC_eas_jpn=0;AC_eas_kor=0;AC_eas_male=0;AC_eas_oea=0;AC_female=0;AC_fin=0;AC_fin_female=0;AC_fin_male=0;AC_male=1;AC_nfe=0;AC_nfe_bgr=0;AC_nfe_est=0;AC_nfe_female=0;AC_nfe_male=0;AC_nfe_nwe=0;AC_nfe_onf=0;AC_nfe_seu=0;AC_nfe_swe=0;AC_oth=0;AC_oth_femal…
chr9	104799983	rs1305088181	C	G	1423.36	PASS	3.98004e-06	AC=1;AC_afr=0;AC_afr_female=0;AC_afr_male=0;AC_amr=0;AC_amr_female=0;AC_amr_male=0;AC_asj=0;AC_asj_female=0;AC_asj_male=0;AC_eas=0;AC_eas_female=0;AC_eas_jpn=0;AC_eas_kor=0;AC_eas_male=0;AC_eas_oea=0;AC_female=0;AC_fin=0;AC_fin_female=0;AC_fin_male=0;AC_male=1;AC_nfe=1;AC_nfe_bgr=0;AC_nfe_est=0;AC_nfe_female=0;AC_nfe_male=1;AC_nfe_nwe=0;AC_nfe_onf=1;AC_nfe_seu=0;AC_nfe_swe=0;AC_oth=0;AC_oth_femal…
chr9	104799988	rs765833937	C	A	9557.46	PASS	7.96134e-06	AC=2;AC_afr=0;AC_afr_female=0;AC_afr_male=0;AC_amr=0;AC_amr_female=0;AC_amr_male=0;AC_asj=0;AC_asj_female=0;AC_asj_male=0;AC_eas=0;AC_eas_female=0;AC_eas_jpn=0;AC_eas_kor=0;AC_eas_male=0;AC_eas_oea=0;AC_female=1;AC_fin=0;AC_fin_female=0;AC_fin_male=0;AC_male=1;AC_nfe=2;AC_nfe_bgr=0;AC_nfe_est=0;AC_nfe_female=1;AC_nfe_male=1;AC_nfe_nwe=1;AC_nfe_onf=0;AC_nfe_seu=0;AC_nfe_swe=1;AC_oth=0;AC_oth_femal…
chr9	104799988	rs765833937	C	T	9557.46	PASS	1.1942e-05	AC=3;AC_afr=0;AC_afr_female=0;AC_afr_male=0;AC_amr=1;AC_amr_female=0;AC_amr_male=1;AC_asj=0;AC_asj_female=0;AC_asj_male=0;AC_eas=0;AC_eas_female=0;AC_eas_jpn=0;AC_eas_kor=0;AC_eas_male=0;AC_eas_oea=0;AC_female=1;AC_fin=0;AC_fin_female=0;AC_fin_male=0;AC_male=2;AC_nfe=2;AC_nfe_bgr=0;AC_nfe_est=0;AC_nfe_female=1;AC_nfe_male=1;AC_nfe_nwe=1;AC_nfe_onf=1;AC_nfe_seu=0;AC_nfe_swe=0;AC_oth=0;AC_oth_femal…
chr9	104800519	rs9282547	A	G	31186.4	PASS	3.18208e-05	AC=8;AC_afr=7;AC_afr_female=5;AC_afr_male=2;AC_amr=0;AC_amr_female=0;AC_amr_male=0;AC_asj=0;AC_asj_female=0;AC_asj_male=0;AC_eas=1;AC_eas_female=0;AC_eas_jpn=0;AC_eas_kor=0;AC_eas_male=1;AC_eas_oea=1;AC_female=5;AC_fin=0;AC_fin_female=0;AC_fin_male=0;AC_male=3;AC_nfe=0;AC_nfe_bgr=0;AC_nfe_est=0;AC_nfe_female=0;AC_nfe_male=0;AC_nfe_nwe=0;AC_nfe_onf=0;AC_nfe_seu=0;AC_nfe_swe=0;AC_oth=0;AC_oth_femal…
chr9	104800523	rs2230808	T	C	5.62889e+08	PASS	0.292521	AC=177856;AC_afr=3387;AC_afr_female=2182;AC_afr_male=1205;AC_amr=27328;AC_amr_female=16034;AC_amr_male=11294;AC_asj=7496;AC_asj_female=3651;AC_asj_male=3845;AC_eas=10864;AC_eas_female=5528;AC_eas_jpn=99;AC_eas_kor=2491;AC_eas_male=5336;AC_eas_oea=8274;AC_female=81325;AC_fin=18228;AC_fin_female=8749;AC_fin_male=9479;AC_male=96531;AC_nfe=86463;AC_nfe_bgr=1963;AC_nfe_est=192;AC_nfe_female=38199;AC_n…
chr9	104800524	rs757194699	T	G	4532.15	PASS	1.19322e-05	AC=3;AC_afr=0;AC_afr_female=0;AC_afr_male=0;AC_amr=0;AC_amr_female=0;AC_amr_male=0;AC_asj=0;AC_asj_female=0;AC_asj_male=0;AC_eas=0;AC_eas_female=0;AC_eas_jpn=0;AC_eas_kor=0;AC_eas_male=0;AC_eas_oea=0;AC_female=2;AC_fin=0;AC_fin_female=0;AC_fin_male=0;AC_male=1;AC_nfe=3;AC_nfe_bgr=0;AC_nfe_est=0;AC_nfe_female=2;AC_nfe_male=1;AC_nfe_nwe=1;AC_nfe_onf=1;AC_nfe_seu=0;AC_nfe_swe=1;AC_oth=0;AC_oth_femal…
chr9	104800525	rs1418568210	G	C	1369.36	PASS	3.97747e-06	AC=1;AC_afr=0;AC_afr_female=0;AC_afr_male=0;AC_amr=0;AC_amr_female=0;AC_amr_male=0;AC_asj=0;AC_asj_female=0;AC_asj_male=0;AC_eas=0;AC_eas_female=0;AC_eas_jpn=0;AC_eas_kor=0;AC_eas_male=0;AC_eas_oea=0;AC_female=0;AC_fin=0;AC_fin_female=0;AC_fin_male=0;AC_male=1;AC_nfe=1;AC_nfe_bgr=0;AC_nfe_est=0;AC_nfe_female=0;AC_nfe_male=1;AC_nfe_nwe=1;AC_nfe_onf=0;AC_nfe_seu=0;AC_nfe_swe=0;AC_oth=0;AC_oth_femal…
chr9	104800530	rs778755161	C	A	1603.36	PASS	3.97741e-06	AC=1;AC_afr=0;AC_afr_female=0;AC_afr_male=0;AC_amr=0;AC_amr_female=0;AC_amr_male=0;AC_asj=0;AC_asj_female=0;AC_asj_male=0;AC_eas=0;AC_eas_female=0;AC_eas_jpn=0;AC_eas_kor=0;AC_eas_male=0;AC_eas_oea=0;AC_female=0;AC_fin=0;AC_fin_female=0;AC_fin_male=0;AC_male=1;AC_nfe=0;AC_nfe_bgr=0;AC_nfe_est=0;AC_nfe_female=0;AC_nfe_male=0;AC_nfe_nwe=0;AC_nfe_onf=0;AC_nfe_seu=0;AC_nfe_swe=0;AC_oth=0;AC_oth_femal…
chr9	104800542	rs1391437630	T	C	971.36	PASS	3.97738e-06	AC=1;AC_afr=0;AC_afr_female=0;AC_afr_male=0;AC_amr=1;AC_amr_female=0;AC_amr_male=1;AC_asj=0;AC_asj_female=0;AC_asj_male=0;AC_eas=0;AC_eas_female=0;AC_eas_jpn=0;AC_eas_kor=0;AC_eas_male=0;AC_eas_oea=0;AC_female=0;AC_fin=0;AC_fin_female=0;AC_fin_male=0;AC_male=1;AC_nfe=0;AC_nfe_bgr=0;AC_nfe_est=0;AC_nfe_female=0;AC_nfe_male=0;AC_nfe_nwe=0;AC_nfe_onf=0;AC_nfe_seu=0;AC_nfe_swe=0;AC_oth=0;AC_oth_femal…
chr9	104800550	rs750237993	C	T	7576.15	PASS	3.97763e-06	AC=1;AC_afr=0;AC_afr_female=0;AC_afr_male=0;AC_amr=0;AC_amr_female=0;AC_amr_male=0;AC_asj=0;AC_asj_female=0;AC_asj_male=0;AC_eas=0;AC_eas_female=0;AC_eas_jpn=0;AC_eas_kor=0;AC_eas_male=0;AC_eas_oea=0;AC_female=1;AC_fin=0;AC_fin_female=0;AC_fin_male=0;AC_male=0;AC_nfe=1;AC_nfe_bgr=0;AC_nfe_est=0;AC_nfe_female=1;AC_nfe_male=0;AC_nfe_nwe=0;AC_nfe_onf=1;AC_nfe_seu=0;AC_nfe_swe=0;AC_oth=0;AC_oth_femal…
chr9	104800558	rs781503368	G	T	1233.36	PASS	3.97807e-06	AC=1;AC_afr=0;AC_afr_female=0;AC_afr_male=0;AC_amr=0;AC_amr_female=0;AC_amr_male=0;AC_asj=0;AC_asj_female=0;AC_asj_male=0;AC_eas=1;AC_eas_female=1;AC_eas_jpn=0;AC_eas_kor=0;AC_eas_male=0;AC_eas_oea=1;AC_female=1;AC_fin=0;AC_fin_female=0;AC_fin_male=0;AC_male=0;AC_nfe=0;AC_nfe_bgr=0;AC_nfe_est=0;AC_nfe_female=0;AC_nfe_male=0;AC_nfe_nwe=0;AC_nfe_onf=0;AC_nfe_seu=0;AC_nfe_swe=0;AC_oth=0;AC_oth_femal…
chr9	104800559	rs1404367011	T	C	5638.14	PASS	3.97785e-06	AC=1;AC_afr=0;AC_afr_female=0;AC_afr_male=0;AC_amr=0;AC_amr_female=0;AC_amr_male=0;AC_asj=0;AC_asj_female=0;AC_asj_male=0;AC_eas=0;AC_eas_female=0;AC_eas_jpn=0;AC_eas_kor=0;AC_eas_male=0;AC_eas_oea=0;AC_female=1;AC_fin=0;AC_fin_female=0;AC_fin_male=0;AC_male=0;AC_nfe=1;AC_nfe_bgr=1;AC_nfe_est=0;AC_nfe_female=1;AC_nfe_male=0;AC_nfe_nwe=0;AC_nfe_onf=0;AC_nfe_seu=0;AC_nfe_swe=0;AC_oth=0;AC_oth_femal…
chr9	104800565	rs146024599	A	G	3641.35	PASS	3.97798e-06	AC=1;AC_afr=1;AC_afr_female=1;AC_afr_male=0;AC_amr=0;AC_amr_female=0;AC_amr_male=0;AC_asj=0;AC_asj_female=0;AC_asj_male=0;AC_eas=0;AC_eas_female=0;AC_eas_jpn=0;AC_eas_kor=0;AC_eas_male=0;AC_eas_oea=0;AC_female=1;AC_fin=0;AC_fin_female=0;AC_fin_male=0;AC_male=0;AC_nfe=0;AC_nfe_bgr=0;AC_nfe_est=0;AC_nfe_female=0;AC_nfe_male=0;AC_nfe_nwe=0;AC_nfe_onf=0;AC_nfe_seu=0;AC_nfe_swe=0;AC_oth=0;AC_oth_femal…
chr9	104800568	rs769951411	C	T	8619.93	PASS	7.95602e-06	AC=2;AC_afr=0;AC_afr_female=0;AC_afr_male=0;AC_amr=0;AC_amr_female=0;AC_amr_male=0;AC_asj=0;AC_asj_female=0;AC_asj_male=0;AC_eas=0;AC_eas_female=0;AC_eas_jpn=0;AC_eas_kor=0;AC_eas_male=0;AC_eas_oea=0;AC_female=1;AC_fin=0;AC_fin_female=0;AC_fin_male=0;AC_male=1;AC_nfe=2;AC_nfe_bgr=0;AC_nfe_est=0;AC_nfe_female=1;AC_nfe_male=1;AC_nfe_nwe=0;AC_nfe_onf=1;AC_nfe_seu=1;AC_nfe_swe=0;AC_oth=0;AC_oth_femal…
chr9	104800568	rs769951411	C	A	8619.93	PASS	1.1934e-05	AC=3;AC_afr=0;AC_afr_female=0;AC_afr_male=0;AC_amr=3;AC_amr_female=2;AC_amr_male=1;AC_asj=0;AC_asj_female=0;AC_asj_male=0;AC_eas=0;AC_eas_female=0;AC_eas_jpn=0;AC_eas_kor=0;AC_eas_male=0;AC_eas_oea=0;AC_female=2;AC_fin=0;AC_fin_female=0;AC_fin_male=0;AC_male=1;AC_nfe=0;AC_nfe_bgr=0;AC_nfe_est=0;AC_nfe_female=0;AC_nfe_male=0;AC_nfe_nwe=0;AC_nfe_onf=0;AC_nfe_seu=0;AC_nfe_swe=0;AC_oth=0;AC_oth_femal…
chr9	104800569	rs1285576587	G	A	1365.36	PASS	3.97826e-06	AC=1;AC_afr=0;AC_afr_female=0;AC_afr_male=0;AC_amr=1;AC_amr_female=1;AC_amr_male=0;AC_asj=0;AC_asj_female=0;AC_asj_male=0;AC_eas=0;AC_eas_female=0;AC_eas_jpn=0;AC_eas_kor=0;AC_eas_male=0;AC_eas_oea=0;AC_female=1;AC_fin=0;AC_fin_female=0;AC_fin_male=0;AC_male=0;AC_nfe=0;AC_nfe_bgr=0;AC_nfe_est=0;AC_nfe_female=0;AC_nfe_male=0;AC_nfe_nwe=0;AC_nfe_onf=0;AC_nfe_seu=0;AC_nfe_swe=0;AC_oth=0;AC_oth_femal…
chr9	104800573	rs777928184	T	C	1230.35	PASS	3.97814e-06	AC=1;AC_afr=0;AC_afr_female=0;AC_afr_male=0;AC_amr=0;AC_amr_female=0;AC_amr_male=0;AC_asj=0;AC_asj_female=0;AC_asj_male=0;AC_eas=0;AC_eas_female=0;AC_eas_jpn=0;AC_eas_kor=0;AC_eas_male=0;AC_eas_oea=0;AC_female=1;AC_fin=0;AC_fin_female=0;AC_fin_male=0;AC_male=0;AC_nfe=1;AC_nfe_bgr=0;AC_nfe_est=0;AC_nfe_female=1;AC_nfe_male=0;AC_nfe_nwe=0;AC_nfe_onf=1;AC_nfe_seu=0;AC_nfe_swe=0;AC_oth=0;AC_oth_femal…
chr9	104800575	rs528884234	C	T	1372.35	PASS	3.97845e-06	AC=1;AC_afr=0;AC_afr_female=0;AC_afr_male=0;AC_amr=0;AC_amr_female=0;AC_amr_male=0;AC_asj=0;AC_asj_female=0;AC_asj_male=0;AC_eas=0;AC_eas_female=0;AC_eas_jpn=0;AC_eas_kor=0;AC_eas_male=0;AC_eas_oea=0;AC_female=1;AC_fin=0;AC_fin_female=0;AC_fin_male=0;AC_male=0;AC_nfe=0;AC_nfe_bgr=0;AC_nfe_est=0;AC_nfe_female=0;AC_nfe_male=0;AC_nfe_nwe=0;AC_nfe_onf=0;AC_nfe_seu=0;AC_nfe_swe=0;AC_oth=0;AC_oth_femal…
chr9	104802054	rs749383560	C	G	7140.16	PASS	1.19339e-05	AC=3;AC_afr=1;AC_afr_female=1;AC_afr_male=0;AC_amr=0;AC_amr_female=0;AC_amr_male=0;AC_asj=0;AC_asj_female=0;AC_asj_male=0;AC_eas=0;AC_eas_female=0;AC_eas_jpn=0;AC_eas_kor=0;AC_eas_male=0;AC_eas_oea=0;AC_female=1;AC_fin=0;AC_fin_female=0;AC_fin_male=0;AC_male=2;AC_nfe=2;AC_nfe_bgr=0;AC_nfe_est=0;AC_nfe_female=0;AC_nfe_male=2;AC_nfe_nwe=0;AC_nfe_onf=2;AC_nfe_seu=0;AC_nfe_swe=0;AC_oth=0;AC_oth_femal…
chr9	104802056	rs757339416	T	C	556.36	PASS	3.97807e-06	AC=1;AC_afr=0;AC_afr_female=0;AC_afr_male=0;AC_amr=0;AC_amr_female=0;AC_amr_male=0;AC_asj=0;AC_asj_female=0;AC_asj_male=0;AC_eas=0;AC_eas_female=0;AC_eas_jpn=0;AC_eas_kor=0;AC_eas_male=0;AC_eas_oea=0;AC_female=1;AC_fin=0;AC_fin_female=0;AC_fin_male=0;AC_male=0;AC_nfe=0;AC_nfe_bgr=0;AC_nfe_est=0;AC_nfe_female=0;AC_nfe_male=0;AC_nfe_nwe=0;AC_nfe_onf=0;AC_nfe_seu=0;AC_nfe_swe=0;AC_oth=0;AC_oth_femal…
chr9	104802061	rs779422267	A	G	636.36	PASS	3.97788e-06	AC=1;AC_afr=0;AC_afr_female=0;AC_afr_male=0;AC_amr=1;AC_amr_female=1;AC_amr_male=0;AC_asj=0;AC_asj_female=0;AC_asj_male=0;AC_eas=0;AC_eas_female=0;AC_eas_jpn=0;AC_eas_kor=0;AC_eas_male=0;AC_eas_oea=0;AC_female=1;AC_fin=0;AC_fin_female=0;AC_fin_male=0;AC_male=0;AC_nfe=0;AC_nfe_bgr=0;AC_nfe_est=0;AC_nfe_female=0;AC_nfe_male=0;AC_nfe_nwe=0;AC_nfe_onf=0;AC_nfe_seu=0;AC_nfe_swe=0;AC_oth=0;AC_oth_femal…
chr9	104802072	rs1483414980	T	C	3086.35	PASS	3.97728e-06	AC=1;AC_afr=0;AC_afr_female=0;AC_afr_male=0;AC_amr=1;AC_amr_female=0;AC_amr_male=1;AC_asj=0;AC_asj_female=0;AC_asj_male=0;AC_eas=0;AC_eas_female=0;AC_eas_jpn=0;AC_eas_kor=0;AC_eas_male=0;AC_eas_oea=0;AC_female=0;AC_fin=0;AC_fin_female=0;AC_fin_male=0;AC_male=1;AC_nfe=0;AC_nfe_bgr=0;AC_nfe_est=0;AC_nfe_female=0;AC_nfe_male=0;AC_nfe_nwe=0;AC_nfe_onf=0;AC_nfe_seu=0;AC_nfe_swe=0;AC_oth=0;AC_oth_femal…
chr9	104802077	rs543919713	T	G	2380.36	PASS	3.97747e-06	AC=1;AC_afr=0;AC_afr_female=0;AC_afr_male=0;AC_amr=1;AC_amr_female=1;AC_amr_male=0;AC_asj=0;AC_asj_female=0;AC_asj_male=0;AC_eas=0;AC_eas_female=0;AC_eas_jpn=0;AC_eas_kor=0;AC_eas_male=0;AC_eas_oea=0;AC_female=1;AC_fin=0;AC_fin_female=0;AC_fin_male=0;AC_male=0;AC_nfe=0;AC_nfe_bgr=0;AC_nfe_est=0;AC_nfe_female=0;AC_nfe_male=0;AC_nfe_nwe=0;AC_nfe_onf=0;AC_nfe_seu=0;AC_nfe_swe=0;AC_oth=0;AC_oth_femal…
chr9	104802081	rs746382120	T	C	9197.15	PASS	3.97716e-06	AC=1;AC_afr=0;AC_afr_female=0;AC_afr_male=0;AC_amr=0;AC_amr_female=0;AC_amr_male=0;AC_asj=0;AC_asj_female=0;AC_asj_male=0;AC_eas=1;AC_eas_female=1;AC_eas_jpn=0;AC_eas_kor=0;AC_eas_male=0;AC_eas_oea=1;AC_female=1;AC_fin=0;AC_fin_female=0;AC_fin_male=0;AC_male=0;AC_nfe=0;AC_nfe_bgr=0;AC_nfe_est=0;AC_nfe_female=0;AC_nfe_male=0;AC_nfe_nwe=0;AC_nfe_onf=0;AC_nfe_seu=0;AC_nfe_swe=0;AC_oth=0;AC_oth_femal…
chr9	104802093	rs139564637	A	G	12569	PASS	7.95482e-06	AC=2;AC_afr=0;AC_afr_female=0;AC_afr_male=0;AC_amr=0;AC_amr_female=0;AC_amr_male=0;AC_asj=0;AC_asj_female=0;AC_asj_male=0;AC_eas=0;AC_eas_female=0;AC_eas_jpn=0;AC_eas_kor=0;AC_eas_male=0;AC_eas_oea=0;AC_female=0;AC_fin=0;AC_fin_female=0;AC_fin_male=0;AC_male=2;AC_nfe=2;AC_nfe_bgr=0;AC_nfe_est=0;AC_nfe_female=0;AC_nfe_male=2;AC_nfe_nwe=0;AC_nfe_onf=0;AC_nfe_seu=2;AC_nfe_swe=0;AC_oth=0;AC_oth_femal…
chr9	104802093	rs139564637	A	T	12569	PASS	1.19322e-05	AC=3;AC_afr=2;AC_afr_female=1;AC_afr_male=1;AC_amr=0;AC_amr_female=0;AC_amr_male=0;AC_asj=0;AC_asj_female=0;AC_asj_male=0;AC_eas=0;AC_eas_female=0;AC_eas_jpn=0;AC_eas_kor=0;AC_eas_male=0;AC_eas_oea=0;AC_female=2;AC_fin=0;AC_fin_female=0;AC_fin_male=0;AC_male=1;AC_nfe=1;AC_nfe_bgr=0;AC_nfe_est=0;AC_nfe_female=1;AC_nfe_male=0;AC_nfe_nwe=0;AC_nfe_onf=0;AC_nfe_seu=0;AC_nfe_swe=1;AC_oth=0;AC_oth_femal…
chr9	104802095	rs942230085	C	G	1858.36	PASS	3.97744e-06	AC=1;AC_afr=0;AC_afr_female=0;AC_afr_male=0;AC_amr=0;AC_amr_female=0;AC_amr_male=0;AC_asj=0;AC_asj_female=0;AC_asj_male=0;AC_eas=0;AC_eas_female=0;AC_eas_jpn=0;AC_eas_kor=0;AC_eas_male=0;AC_eas_oea=0;AC_female=1;AC_fin=0;AC_fin_female=0;AC_fin_male=0;AC_male=0;AC_nfe=1;AC_nfe_bgr=0;AC_nfe_est=0;AC_nfe_female=1;AC_nfe_male=0;AC_nfe_nwe=0;AC_nfe_onf=1;AC_nfe_seu=0;AC_nfe_swe=0;AC_oth=0;AC_oth_femal…
chr9	104802111	rs536422051	C	T	7634.94	PASS	3.97814e-06	AC=1;AC_afr=0;AC_afr_female=0;AC_afr_male=0;AC_amr=1;AC_amr_female=1;AC_amr_male=0;AC_asj=0;AC_asj_female=0;AC_asj_male=0;AC_eas=0;AC_eas_female=0;AC_eas_jpn=0;AC_eas_kor=0;AC_eas_male=0;AC_eas_oea=0;AC_female=1;AC_fin=0;AC_fin_female=0;AC_fin_male=0;AC_male=0;AC_nfe=0;AC_nfe_bgr=0;AC_nfe_est=0;AC_nfe_female=0;AC_nfe_male=0;AC_nfe_nwe=0;AC_nfe_onf=0;AC_nfe_seu=0;AC_nfe_swe=0;AC_oth=0;AC_oth_femal…
chr9	104802112	rs768348083	G	A	12450.2	PASS	2.38692e-05	AC=6;AC_afr=1;AC_afr_female=0;AC_afr_male=1;AC_amr=1;AC_amr_female=1;AC_amr_male=0;AC_asj=0;AC_asj_female=0;AC_asj_male=0;AC_eas=1;AC_eas_female=1;AC_eas_jpn=0;AC_eas_kor=0;AC_eas_male=0;AC_eas_oea=1;AC_female=3;AC_fin=0;AC_fin_female=0;AC_fin_male=0;AC_male=3;AC_nfe=2;AC_nfe_bgr=0;AC_nfe_est=0;AC_nfe_female=1;AC_nfe_male=1;AC_nfe_nwe=0;AC_nfe_onf=0;AC_nfe_seu=0;AC_nfe_swe=2;AC_oth=0;AC_oth_femal…
chr9	104802116	rs776200971	G	T	1442.37	PASS	3.9776e-06	AC=1;AC_afr=0;AC_afr_female=0;AC_afr_male=0;AC_amr=0;AC_amr_female=0;AC_amr_male=0;AC_asj=0;AC_asj_female=0;AC_asj_male=0;AC_eas=0;AC_eas_female=0;AC_eas_jpn=0;AC_eas_kor=0;AC_eas_male=0;AC_eas_oea=0;AC_female=0;AC_fin=0;AC_fin_female=0;AC_fin_male=0;AC_male=1;AC_nfe=1;AC_nfe_bgr=0;AC_nfe_est=0;AC_nfe_female=0;AC_nfe_male=1;AC_nfe_nwe=0;AC_nfe_onf=0;AC_nfe_seu=1;AC_nfe_swe=0;AC_oth=0;AC_oth_femal…
chr9	104802127	rs1166320596	G	C	2585.36	PASS	3.97795e-06	AC=1;AC_afr=0;AC_afr_female=0;AC_afr_male=0;AC_amr=0;AC_amr_female=0;AC_amr_male=0;AC_asj=0;AC_asj_female=0;AC_asj_male=0;AC_eas=0;AC_eas_female=0;AC_eas_jpn=0;AC_eas_kor=0;AC_eas_male=0;AC_eas_oea=0;AC_female=0;AC_fin=0;AC_fin_female=0;AC_fin_male=0;AC_male=1;AC_nfe=0;AC_nfe_bgr=0;AC_nfe_est=0;AC_nfe_female=0;AC_nfe_male=0;AC_nfe_nwe=0;AC_nfe_onf=0;AC_nfe_seu=0;AC_nfe_swe=0;AC_oth=0;AC_oth_femal…
chr9	104802133	rs761324727	C	T	14904.4	PASS	1.19337e-05	AC=3;AC_afr=0;AC_afr_female=0;AC_afr_male=0;AC_amr=0;AC_amr_female=0;AC_amr_male=0;AC_asj=0;AC_asj_female=0;AC_asj_male=0;AC_eas=0;AC_eas_female=0;AC_eas_jpn=0;AC_eas_kor=0;AC_eas_male=0;AC_eas_oea=0;AC_female=1;AC_fin=0;AC_fin_female=0;AC_fin_male=0;AC_male=2;AC_nfe=3;AC_nfe_bgr=0;AC_nfe_est=0;AC_nfe_female=1;AC_nfe_male=2;AC_nfe_nwe=0;AC_nfe_onf=0;AC_nfe_seu=0;AC_nfe_swe=3;AC_oth=0;AC_oth_femal…
chr9	104802135	rs374389503	G	A	7143.16	PASS	1.98916e-05	AC=5;AC_afr=2;AC_afr_female=1;AC_afr_male=1;AC_amr=0;AC_amr_female=0;AC_amr_male=0;AC_asj=0;AC_asj_female=0;AC_asj_male=0;AC_eas=0;AC_eas_female=0;AC_eas_jpn=0;AC_eas_kor=0;AC_eas_male=0;AC_eas_oea=0;AC_female=1;AC_fin=0;AC_fin_female=0;AC_fin_male=0;AC_male=4;AC_nfe=3;AC_nfe_bgr=0;AC_nfe_est=0;AC_nfe_female=0;AC_nfe_male=3;AC_nfe_nwe=3;AC_nfe_onf=0;AC_nfe_seu=0;AC_nfe_swe=0;AC_oth=0;AC_oth_femal…
chr9	104802149	rs766466742	A	G	2290.24	PASS	3.98245e-06	AC=1;AC_afr=0;AC_afr_female=0;AC_afr_male=0;AC_amr=0;AC_amr_female=0;AC_amr_male=0;AC_asj=0;AC_asj_female=0;AC_asj_male=0;AC_eas=0;AC_eas_female=0;AC_eas_jpn=0;AC_eas_kor=0;AC_eas_male=0;AC_eas_oea=0;AC_female=1;AC_fin=1;AC_fin_female=1;AC_fin_male=0;AC_male=0;AC_nfe=0;AC_nfe_bgr=0;AC_nfe_est=0;AC_nfe_female=0;AC_nfe_male=0;AC_nfe_nwe=0;AC_nfe_onf=0;AC_nfe_seu=0;AC_nfe_swe=0;AC_oth=0;AC_oth_femal…
chr9	104802153	rs202141617	G	A	21177.6	PASS	3.97899e-05	AC=10;AC_afr=10;AC_afr_female=7;AC_afr_male=3;AC_amr=0;AC_amr_female=0;AC_amr_male=0;AC_asj=0;AC_asj_female=0;AC_asj_male=0;AC_eas=0;AC_eas_female=0;AC_eas_jpn=0;AC_eas_kor=0;AC_eas_male=0;AC_eas_oea=0;AC_female=7;AC_fin=0;AC_fin_female=0;AC_fin_male=0;AC_male=3;AC_nfe=0;AC_nfe_bgr=0;AC_nfe_est=0;AC_nfe_female=0;AC_nfe_male=0;AC_nfe_nwe=0;AC_nfe_onf=0;AC_nfe_seu=0;AC_nfe_swe=0;AC_oth=0;AC_oth_fem…
chr9	104802157	rs1225973801	T	C	6226.14	PASS	3.97877e-06	AC=1;AC_afr=0;AC_afr_female=0;AC_afr_male=0;AC_amr=0;AC_amr_female=0;AC_amr_male=0;AC_asj=0;AC_asj_female=0;AC_asj_male=0;AC_eas=0;AC_eas_female=0;AC_eas_jpn=0;AC_eas_kor=0;AC_eas_male=0;AC_eas_oea=0;AC_female=1;AC_fin=0;AC_fin_female=0;AC_fin_male=0;AC_male=0;AC_nfe=1;AC_nfe_bgr=0;AC_nfe_est=0;AC_nfe_female=1;AC_nfe_male=0;AC_nfe_nwe=0;AC_nfe_onf=1;AC_nfe_seu=0;AC_nfe_swe=0;AC_oth=0;AC_oth_femal…
chr9	104802158	rs1277030968	A	G	2133.36	PASS	3.97909e-06	AC=1;AC_afr=0;AC_afr_female=0;AC_afr_male=0;AC_amr=0;AC_amr_female=0;AC_amr_male=0;AC_asj=0;AC_asj_female=0;AC_asj_male=0;AC_eas=0;AC_eas_female=0;AC_eas_jpn=0;AC_eas_kor=0;AC_eas_male=0;AC_eas_oea=0;AC_female=1;AC_fin=0;AC_fin_female=0;AC_fin_male=0;AC_male=0;AC_nfe=1;AC_nfe_bgr=0;AC_nfe_est=0;AC_nfe_female=1;AC_nfe_male=0;AC_nfe_nwe=1;AC_nfe_onf=0;AC_nfe_seu=0;AC_nfe_swe=0;AC_oth=0;AC_oth_femal…
chr9	104803289	rs1449629720	C	T	949.35	PASS	3.97681e-06	AC=1;AC_afr=0;AC_afr_female=0;AC_afr_male=0;AC_amr=1;AC_amr_female=0;AC_amr_male=1;AC_asj=0;AC_asj_female=0;AC_asj_male=0;AC_eas=0;AC_eas_female=0;AC_eas_jpn=0;AC_eas_kor=0;AC_eas_male=0;AC_eas_oea=0;AC_female=0;AC_fin=0;AC_fin_female=0;AC_fin_male=0;AC_male=1;AC_nfe=0;AC_nfe_bgr=0;AC_nfe_est=0;AC_nfe_female=0;AC_nfe_male=0;AC_nfe_nwe=0;AC_nfe_onf=0;AC_nfe_seu=0;AC_nfe_swe=0;AC_oth=0;AC_oth_femal…
chr9	104803298	rs780478732	C	T	1757.35	PASS	3.97693e-06	AC=1;AC_afr=0;AC_afr_female=0;AC_afr_male=0;AC_amr=0;AC_amr_female=0;AC_amr_male=0;AC_asj=0;AC_asj_female=0;AC_asj_male=0;AC_eas=0;AC_eas_female=0;AC_eas_jpn=0;AC_eas_kor=0;AC_eas_male=0;AC_eas_oea=0;AC_female=0;AC_fin=0;AC_fin_female=0;AC_fin_male=0;AC_male=1;AC_nfe=1;AC_nfe_bgr=0;AC_nfe_est=0;AC_nfe_female=0;AC_nfe_male=1;AC_nfe_nwe=0;AC_nfe_onf=1;AC_nfe_seu=0;AC_nfe_swe=0;AC_oth=0;AC_oth_femal…
chr9	104803299	.	C	T	439.36	PASS	3.97697e-06	AC=1;AC_afr=0;AC_afr_female=0;AC_afr_male=0;AC_amr=1;AC_amr_female=0;AC_amr_male=1;AC_asj=0;AC_asj_female=0;AC_asj_male=0;AC_eas=0;AC_eas_female=0;AC_eas_jpn=0;AC_eas_kor=0;AC_eas_male=0;AC_eas_oea=0;AC_female=0;AC_fin=0;AC_fin_female=0;AC_fin_male=0;AC_male=1;AC_nfe=0;AC_nfe_bgr=0;AC_nfe_est=0;AC_nfe_female=0;AC_nfe_male=0;AC_nfe_nwe=0;AC_nfe_onf=0;AC_nfe_seu=0;AC_nfe_swe=0;AC_oth=0;AC_oth_femal…
chr9	104803316	rs752010488	G	C	479.35	PASS	3.97709e-06	AC=1;AC_afr=1;AC_afr_female=1;AC_afr_male=0;AC_amr=0;AC_amr_female=0;AC_amr_male=0;AC_asj=0;AC_asj_female=0;AC_asj_male=0;AC_eas=0;AC_eas_female=0;AC_eas_jpn=0;AC_eas_kor=0;AC_eas_male=0;AC_eas_oea=0;AC_female=1;AC_fin=0;AC_fin_female=0;AC_fin_male=0;AC_male=0;AC_nfe=0;AC_nfe_bgr=0;AC_nfe_est=0;AC_nfe_female=0;AC_nfe_male=0;AC_nfe_nwe=0;AC_nfe_onf=0;AC_nfe_seu=0;AC_nfe_swe=0;AC_oth=0;AC_oth_femal…
chr9	104804647	rs763399865	T	TA	2444.35	PASS	3.9776e-06	AC=1;AC_afr=0;AC_afr_female=0;AC_afr_male=0;AC_amr=0;AC_amr_female=0;AC_amr_male=0;AC_asj=0;AC_asj_female=0;AC_asj_male=0;AC_eas=0;AC_eas_female=0;AC_eas_jpn=0;AC_eas_kor=0;AC_eas_male=0;AC_eas_oea=0;AC_female=0;AC_fin=0;AC_fin_female=0;AC_fin_male=0;AC_male=1;AC_nfe=1;AC_nfe_bgr=0;AC_nfe_est=0;AC_nfe_female=0;AC_nfe_male=1;AC_nfe_nwe=0;AC_nfe_onf=0;AC_nfe_seu=0;AC_nfe_swe=1;AC_oth=0;AC_oth_femal…
chr9	104804649	rs41277763	C	T	1.01486e+07	PASS	2.38663e-05	AC=6;AC_afr=0;AC_afr_female=0;AC_afr_male=0;AC_amr=0;AC_amr_female=0;AC_amr_male=0;AC_asj=0;AC_asj_female=0;AC_asj_male=0;AC_eas=0;AC_eas_female=0;AC_eas_jpn=0;AC_eas_kor=0;AC_eas_male=0;AC_eas_oea=0;AC_female=0;AC_fin=0;AC_fin_female=0;AC_fin_male=0;AC_male=6;AC_nfe=2;AC_nfe_bgr=0;AC_nfe_est=0;AC_nfe_female=0;AC_nfe_male=2;AC_nfe_nwe=0;AC_nfe_onf=0;AC_nfe_seu=2;AC_nfe_swe=0;AC_oth=0;AC_oth_femal…
chr9	104804649	rs41277763	C	A	1.01486e+07	PASS	0.0140095	AC=3522;AC_afr=58;AC_afr_female=36;AC_afr_male=22;AC_amr=423;AC_amr_female=248;AC_amr_male=175;AC_asj=23;AC_asj_female=9;AC_asj_male=14;AC_eas=0;AC_eas_female=0;AC_eas_jpn=0;AC_eas_kor=0;AC_eas_male=0;AC_eas_oea=0;AC_female=1630;AC_fin=664;AC_fin_female=336;AC_fin_male=328;AC_male=1892;AC_nfe=2098;AC_nfe_bgr=36;AC_nfe_est=2;AC_nfe_female=917;AC_nfe_male=1181;AC_nfe_nwe=864;AC_nfe_onf=514;AC_nfe_s…
chr9	104804650	rs762950948	G	A	7110.15	PASS	1.59117e-05	AC=4;AC_afr=1;AC_afr_female=1;AC_afr_male=0;AC_amr=1;AC_amr_female=1;AC_amr_male=0;AC_asj=0;AC_asj_female=0;AC_asj_male=0;AC_eas=1;AC_eas_female=1;AC_eas_jpn=0;AC_eas_kor=0;AC_eas_male=0;AC_eas_oea=1;AC_female=3;AC_fin=0;AC_fin_female=0;AC_fin_male=0;AC_male=1;AC_nfe=1;AC_nfe_bgr=0;AC_nfe_est=0;AC_nfe_female=0;AC_nfe_male=1;AC_nfe_nwe=1;AC_nfe_onf=0;AC_nfe_seu=0;AC_nfe_swe=0;AC_oth=0;AC_oth_femal…
chr9	104804658	rs766473066	C	T	1883.36	PASS	3.97804e-06	AC=1;AC_afr=0;AC_afr_female=0;AC_afr_male=0;AC_amr=0;AC_amr_female=0;AC_amr_male=0;AC_asj=0;AC_asj_female=0;AC_asj_male=0;AC_eas=0;AC_eas_female=0;AC_eas_jpn=0;AC_eas_kor=0;AC_eas_male=0;AC_eas_oea=0;AC_female=1;AC_fin=0;AC_fin_female=0;AC_fin_male=0;AC_male=0;AC_nfe=1;AC_nfe_bgr=0;AC_nfe_est=0;AC_nfe_female=1;AC_nfe_male=0;AC_nfe_nwe=1;AC_nfe_onf=0;AC_nfe_seu=0;AC_nfe_swe=0;AC_oth=0;AC_oth_femal…
chr9	104804660	rs752056503	G	C	6360.16	PASS	7.95621e-06	AC=2;AC_afr=0;AC_afr_female=0;AC_afr_male=0;AC_amr=0;AC_amr_female=0;AC_amr_male=0;AC_asj=0;AC_asj_female=0;AC_asj_male=0;AC_eas=0;AC_eas_female=0;AC_eas_jpn=0;AC_eas_kor=0;AC_eas_male=0;AC_eas_oea=0;AC_female=1;AC_fin=0;AC_fin_female=0;AC_fin_male=0;AC_male=1;AC_nfe=0;AC_nfe_bgr=0;AC_nfe_est=0;AC_nfe_female=0;AC_nfe_male=0;AC_nfe_nwe=0;AC_nfe_onf=0;AC_nfe_seu=0;AC_nfe_swe=0;AC_oth=0;AC_oth_femal…
chr9	104804661	rs1289523276	A	G	1299.35	PASS	3.97798e-06	AC=1;AC_afr=0;AC_afr_female=0;AC_afr_male=0;AC_amr=1;AC_amr_female=1;AC_amr_male=0;AC_asj=0;AC_asj_female=0;AC_asj_male=0;AC_eas=0;AC_eas_female=0;AC_eas_jpn=0;AC_eas_kor=0;AC_eas_male=0;AC_eas_oea=0;AC_female=1;AC_fin=0;AC_fin_female=0;AC_fin_male=0;AC_male=0;AC_nfe=0;AC_nfe_bgr=0;AC_nfe_est=0;AC_nfe_female=0;AC_nfe_male=0;AC_nfe_nwe=0;AC_nfe_onf=0;AC_nfe_seu=0;AC_nfe_swe=0;AC_oth=0;AC_oth_femal…
chr9	104804667	rs201151724	C	T	35535.6	PASS	2.38694e-05	AC=6;AC_afr=0;AC_afr_female=0;AC_afr_male=0;AC_amr=0;AC_amr_female=0;AC_amr_male=0;AC_asj=0;AC_asj_female=0;AC_asj_male=0;AC_eas=0;AC_eas_female=0;AC_eas_jpn=0;AC_eas_kor=0;AC_eas_male=0;AC_eas_oea=0;AC_female=4;AC_fin=0;AC_fin_female=0;AC_fin_male=0;AC_male=2;AC_nfe=5;AC_nfe_bgr=0;AC_nfe_est=0;AC_nfe_female=3;AC_nfe_male=2;AC_nfe_nwe=3;AC_nfe_onf=0;AC_nfe_seu=0;AC_nfe_swe=2;AC_oth=0;AC_oth_femal…
chr9	104804668	rs137854497	G	A	3346.37	PASS	3.97817e-06	AC=1;AC_afr=0;AC_afr_female=0;AC_afr_male=0;AC_amr=0;AC_amr_female=0;AC_amr_male=0;AC_asj=0;AC_asj_female=0;AC_asj_male=0;AC_eas=0;AC_eas_female=0;AC_eas_jpn=0;AC_eas_kor=0;AC_eas_male=0;AC_eas_oea=0;AC_female=1;AC_fin=0;AC_fin_female=0;AC_fin_male=0;AC_male=0;AC_nfe=1;AC_nfe_bgr=0;AC_nfe_est=0;AC_nfe_female=1;AC_nfe_male=0;AC_nfe_nwe=1;AC_nfe_onf=0;AC_nfe_seu=0;AC_nfe_swe=0;AC_oth=0;AC_oth_femal…
chr9	104804676	rs781741350	T	A	4594.35	PASS	3.97817e-06	AC=1;AC_afr=0;AC_afr_female=0;AC_afr_male=0;AC_amr=0;AC_amr_female=0;AC_amr_male=0;AC_asj=0;AC_asj_female=0;AC_asj_male=0;AC_eas=0;AC_eas_female=0;AC_eas_jpn=0;AC_eas_kor=0;AC_eas_male=0;AC_eas_oea=0;AC_female=0;AC_fin=0;AC_fin_female=0;AC_fin_male=0;AC_male=1;AC_nfe=1;AC_nfe_bgr=0;AC_nfe_est=0;AC_nfe_female=0;AC_nfe_male=1;AC_nfe_nwe=0;AC_nfe_onf=1;AC_nfe_seu=0;AC_nfe_swe=0;AC_oth=0;AC_oth_femal…
chr9	104804687	rs753002266	G	A	6063.14	PASS	1.19355e-05	AC=3;AC_afr=0;AC_afr_female=0;AC_afr_male=0;AC_amr=0;AC_amr_female=0;AC_amr_male=0;AC_asj=0;AC_asj_female=0;AC_asj_male=0;AC_eas=0;AC_eas_female=0;AC_eas_jpn=0;AC_eas_kor=0;AC_eas_male=0;AC_eas_oea=0;AC_female=1;AC_fin=0;AC_fin_female=0;AC_fin_male=0;AC_male=2;AC_nfe=3;AC_nfe_bgr=0;AC_nfe_est=0;AC_nfe_female=1;AC_nfe_male=2;AC_nfe_nwe=1;AC_nfe_onf=0;AC_nfe_seu=0;AC_nfe_swe=2;AC_oth=0;AC_oth_femal…
chr9	104804698	rs1200689743	A	G	861.36	PASS	3.97909e-06	AC=1;AC_afr=0;AC_afr_female=0;AC_afr_male=0;AC_amr=0;AC_amr_female=0;AC_amr_male=0;AC_asj=0;AC_asj_female=0;AC_asj_male=0;AC_eas=0;AC_eas_female=0;AC_eas_jpn=0;AC_eas_kor=0;AC_eas_male=0;AC_eas_oea=0;AC_female=0;AC_fin=0;AC_fin_female=0;AC_fin_male=0;AC_male=1;AC_nfe=0;AC_nfe_bgr=0;AC_nfe_est=0;AC_nfe_female=0;AC_nfe_male=0;AC_nfe_nwe=0;AC_nfe_onf=0;AC_nfe_seu=0;AC_nfe_swe=0;AC_oth=0;AC_oth_femal…
chr9	104804703	rs1250688041	T	C	2381.37	PASS	3.97928e-06	AC=1;AC_afr=0;AC_afr_female=0;AC_afr_male=0;AC_amr=0;AC_amr_female=0;AC_amr_male=0;AC_asj=0;AC_asj_female=0;AC_asj_male=0;AC_eas=0;AC_eas_female=0;AC_eas_jpn=0;AC_eas_kor=0;AC_eas_male=0;AC_eas_oea=0;AC_female=1;AC_fin=0;AC_fin_female=0;AC_fin_male=0;AC_male=0;AC_nfe=1;AC_nfe_bgr=0;AC_nfe_est=0;AC_nfe_female=1;AC_nfe_male=0;AC_nfe_nwe=1;AC_nfe_onf=0;AC_nfe_seu=0;AC_nfe_swe=0;AC_oth=0;AC_oth_femal…
chr9	104804705	rs756606070	C	A	2026.36	PASS	3.97931e-06	AC=1;AC_afr=0;AC_afr_female=0;AC_afr_male=0;AC_amr=0;AC_amr_female=0;AC_amr_male=0;AC_asj=0;AC_asj_female=0;AC_asj_male=0;AC_eas=0;AC_eas_female=0;AC_eas_jpn=0;AC_eas_kor=0;AC_eas_male=0;AC_eas_oea=0;AC_female=0;AC_fin=0;AC_fin_female=0;AC_fin_male=0;AC_male=1;AC_nfe=1;AC_nfe_bgr=0;AC_nfe_est=0;AC_nfe_female=0;AC_nfe_male=1;AC_nfe_nwe=0;AC_nfe_onf=0;AC_nfe_seu=1;AC_nfe_swe=0;AC_oth=0;AC_oth_femal…
chr9	104804712	rs777510579	T	C	1875.36	PASS	3.9795e-06	AC=1;AC_afr=0;AC_afr_female=0;AC_afr_male=0;AC_amr=0;AC_amr_female=0;AC_amr_male=0;AC_asj=0;AC_asj_female=0;AC_asj_male=0;AC_eas=0;AC_eas_female=0;AC_eas_jpn=0;AC_eas_kor=0;AC_eas_male=0;AC_eas_oea=0;AC_female=0;AC_fin=0;AC_fin_female=0;AC_fin_male=0;AC_male=1;AC_nfe=0;AC_nfe_bgr=0;AC_nfe_est=0;AC_nfe_female=0;AC_nfe_male=0;AC_nfe_nwe=0;AC_nfe_onf=0;AC_nfe_seu=0;AC_nfe_swe=0;AC_oth=0;AC_oth_femal…
chr9	104804718	rs748954107	T	C	7461.14	PASS	1.19393e-05	AC=3;AC_afr=0;AC_afr_female=0;AC_afr_male=0;AC_amr=3;AC_amr_female=2;AC_amr_male=1;AC_asj=0;AC_asj_female=0;AC_asj_male=0;AC_eas=0;AC_eas_female=0;AC_eas_jpn=0;AC_eas_kor=0;AC_eas_male=0;AC_eas_oea=0;AC_female=2;AC_fin=0;AC_fin_female=0;AC_fin_male=0;AC_male=1;AC_nfe=0;AC_nfe_bgr=0;AC_nfe_est=0;AC_nfe_female=0;AC_nfe_male=0;AC_nfe_nwe=0;AC_nfe_onf=0;AC_nfe_seu=0;AC_nfe_swe=0;AC_oth=0;AC_oth_femal…
chr9	104804721	rs1432541388	C	G	918.36	PASS	3.98038e-06	AC=1;AC_afr=0;AC_afr_female=0;AC_afr_male=0;AC_amr=0;AC_amr_female=0;AC_amr_male=0;AC_asj=0;AC_asj_female=0;AC_asj_male=0;AC_eas=0;AC_eas_female=0;AC_eas_jpn=0;AC_eas_kor=0;AC_eas_male=0;AC_eas_oea=0;AC_female=1;AC_fin=0;AC_fin_female=0;AC_fin_male=0;AC_male=0;AC_nfe=1;AC_nfe_bgr=0;AC_nfe_est=0;AC_nfe_female=1;AC_nfe_male=0;AC_nfe_nwe=1;AC_nfe_onf=0;AC_nfe_seu=0;AC_nfe_swe=0;AC_oth=0;AC_oth_femal…
chr9	104804726	rs1173644428	A	G	4847.15	PASS	3.98089e-06	AC=1;AC_afr=0;AC_afr_female=0;AC_afr_male=0;AC_amr=0;AC_amr_female=0;AC_amr_male=0;AC_asj=0;AC_asj_female=0;AC_asj_male=0;AC_eas=0;AC_eas_female=0;AC_eas_jpn=0;AC_eas_kor=0;AC_eas_male=0;AC_eas_oea=0;AC_female=1;AC_fin=0;AC_fin_female=0;AC_fin_male=0;AC_male=0;AC_nfe=1;AC_nfe_bgr=0;AC_nfe_est=0;AC_nfe_female=1;AC_nfe_male=0;AC_nfe_nwe=0;AC_nfe_onf=1;AC_nfe_seu=0;AC_nfe_swe=0;AC_oth=0;AC_oth_femal…
chr9	104804728	rs756792047	C	T	1918.36	PASS	3.98118e-06	AC=1;AC_afr=0;AC_afr_female=0;AC_afr_male=0;AC_amr=0;AC_amr_female=0;AC_amr_male=0;AC_asj=0;AC_asj_female=0;AC_asj_male=0;AC_eas=0;AC_eas_female=0;AC_eas_jpn=0;AC_eas_kor=0;AC_eas_male=0;AC_eas_oea=0;AC_female=0;AC_fin=0;AC_fin_female=0;AC_fin_male=0;AC_male=1;AC_nfe=0;AC_nfe_bgr=0;AC_nfe_est=0;AC_nfe_female=0;AC_nfe_male=0;AC_nfe_nwe=0;AC_nfe_onf=0;AC_nfe_seu=0;AC_nfe_swe=0;AC_oth=0;AC_oth_femal…
chr9	104804730	rs778311922	C	T	9604.16	PASS	7.9628e-06	AC=2;AC_afr=0;AC_afr_female=0;AC_afr_male=0;AC_amr=0;AC_amr_female=0;AC_amr_male=0;AC_asj=0;AC_asj_female=0;AC_asj_male=0;AC_eas=1;AC_eas_female=1;AC_eas_jpn=0;AC_eas_kor=0;AC_eas_male=0;AC_eas_oea=1;AC_female=2;AC_fin=0;AC_fin_female=0;AC_fin_male=0;AC_male=0;AC_nfe=1;AC_nfe_bgr=1;AC_nfe_est=0;AC_nfe_female=1;AC_nfe_male=0;AC_nfe_nwe=0;AC_nfe_onf=0;AC_nfe_seu=0;AC_nfe_swe=0;AC_oth=0;AC_oth_femal…
chr9	104804742	rs1167547450	G	A	1332.37	PASS	3.98257e-06	AC=1;AC_afr=0;AC_afr_female=0;AC_afr_male=0;AC_amr=0;AC_amr_female=0;AC_amr_male=0;AC_asj=1;AC_asj_female=0;AC_asj_male=1;AC_eas=0;AC_eas_female=0;AC_eas_jpn=0;AC_eas_kor=0;AC_eas_male=0;AC_eas_oea=0;AC_female=0;AC_fin=0;AC_fin_female=0;AC_fin_male=0;AC_male=1;AC_nfe=0;AC_nfe_bgr=0;AC_nfe_est=0;AC_nfe_female=0;AC_nfe_male=0;AC_nfe_nwe=0;AC_nfe_onf=0;AC_nfe_seu=0;AC_nfe_swe=0;AC_oth=0;AC_oth_femal…
chr9	104804744	rs745435556	A	C	1613.36	PASS	3.98292e-06	AC=1;AC_afr=0;AC_afr_female=0;AC_afr_male=0;AC_amr=0;AC_amr_female=0;AC_amr_male=0;AC_asj=0;AC_asj_female=0;AC_asj_male=0;AC_eas=1;AC_eas_female=0;AC_eas_jpn=0;AC_eas_kor=0;AC_eas_male=1;AC_eas_oea=1;AC_female=0;AC_fin=0;AC_fin_female=0;AC_fin_male=0;AC_male=1;AC_nfe=0;AC_nfe_bgr=0;AC_nfe_est=0;AC_nfe_female=0;AC_nfe_male=0;AC_nfe_nwe=0;AC_nfe_onf=0;AC_nfe_seu=0;AC_nfe_swe=0;AC_oth=0;AC_oth_femal…
chr9	104804747	rs369764610	C	T	30062.7	PASS	4.78175e-05	AC=12;AC_afr=0;AC_afr_female=0;AC_afr_male=0;AC_amr=1;AC_amr_female=1;AC_amr_male=0;AC_asj=0;AC_asj_female=0;AC_asj_male=0;AC_eas=0;AC_eas_female=0;AC_eas_jpn=0;AC_eas_kor=0;AC_eas_male=0;AC_eas_oea=0;AC_female=5;AC_fin=0;AC_fin_female=0;AC_fin_male=0;AC_male=7;AC_nfe=5;AC_nfe_bgr=1;AC_nfe_est=0;AC_nfe_female=2;AC_nfe_male=3;AC_nfe_nwe=1;AC_nfe_onf=1;AC_nfe_seu=0;AC_nfe_swe=2;AC_oth=1;AC_oth_fema…
chr9	104804748	rs775553782	G	A	6515.17	PASS	1.59402e-05	AC=4;AC_afr=1;AC_afr_female=1;AC_afr_male=0;AC_amr=0;AC_amr_female=0;AC_amr_male=0;AC_asj=0;AC_asj_female=0;AC_asj_male=0;AC_eas=0;AC_eas_female=0;AC_eas_jpn=0;AC_eas_kor=0;AC_eas_male=0;AC_eas_oea=0;AC_female=1;AC_fin=0;AC_fin_female=0;AC_fin_male=0;AC_male=3;AC_nfe=1;AC_nfe_bgr=0;AC_nfe_est=0;AC_nfe_female=0;AC_nfe_male=1;AC_nfe_nwe=1;AC_nfe_onf=0;AC_nfe_seu=0;AC_nfe_swe=0;AC_oth=0;AC_oth_femal…
chr9	104804749	rs1345381805	G	A	1319.36	PASS	3.98533e-06	AC=1;AC_afr=0;AC_afr_female=0;AC_afr_male=0;AC_amr=0;AC_amr_female=0;AC_amr_male=0;AC_asj=0;AC_asj_female=0;AC_asj_male=0;AC_eas=0;AC_eas_female=0;AC_eas_jpn=0;AC_eas_kor=0;AC_eas_male=0;AC_eas_oea=0;AC_female=0;AC_fin=0;AC_fin_female=0;AC_fin_male=0;AC_male=1;AC_nfe=0;AC_nfe_bgr=0;AC_nfe_est=0;AC_nfe_female=0;AC_nfe_male=0;AC_nfe_nwe=0;AC_nfe_onf=0;AC_nfe_seu=0;AC_nfe_swe=0;AC_oth=0;AC_oth_femal…
chr9	104804750	rs1385597598	G	GTTTTCATTTCATT	1849.36	PASS	3.98575e-06	AC=1;AC_afr=0;AC_afr_female=0;AC_afr_male=0;AC_amr=0;AC_amr_female=0;AC_amr_male=0;AC_asj=0;AC_asj_female=0;AC_asj_male=0;AC_eas=0;AC_eas_female=0;AC_eas_jpn=0;AC_eas_kor=0;AC_eas_male=0;AC_eas_oea=0;AC_female=0;AC_fin=0;AC_fin_female=0;AC_fin_male=0;AC_male=1;AC_nfe=1;AC_nfe_bgr=0;AC_nfe_est=0;AC_nfe_female=0;AC_nfe_male=1;AC_nfe_nwe=0;AC_nfe_onf=1;AC_nfe_seu=0;AC_nfe_swe=0;AC_oth=0;AC_oth_femal…
chr9	104806243	rs777143059	G	A	725.36	PASS	3.9808e-06	AC=1;AC_afr=1;AC_afr_female=0;AC_afr_male=1;AC_amr=0;AC_amr_female=0;AC_amr_male=0;AC_asj=0;AC_asj_female=0;AC_asj_male=0;AC_eas=0;AC_eas_female=0;AC_eas_jpn=0;AC_eas_kor=0;AC_eas_male=0;AC_eas_oea=0;AC_female=0;AC_fin=0;AC_fin_female=0;AC_fin_male=0;AC_male=1;AC_nfe=0;AC_nfe_bgr=0;AC_nfe_est=0;AC_nfe_female=0;AC_nfe_male=0;AC_nfe_nwe=0;AC_nfe_onf=0;AC_nfe_seu=0;AC_nfe_swe=0;AC_oth=0;AC_oth_femal…
chr9	104806244	rs1218829866	T	C	2485.16	PASS	3.98086e-06	AC=1;AC_afr=0;AC_afr_female=0;AC_afr_male=0;AC_amr=0;AC_amr_female=0;AC_amr_male=0;AC_asj=0;AC_asj_female=0;AC_asj_male=0;AC_eas=0;AC_eas_female=0;AC_eas_jpn=0;AC_eas_kor=0;AC_eas_male=0;AC_eas_oea=0;AC_female=0;AC_fin=0;AC_fin_female=0;AC_fin_male=0;AC_male=1;AC_nfe=0;AC_nfe_bgr=0;AC_nfe_est=0;AC_nfe_female=0;AC_nfe_male=0;AC_nfe_nwe=0;AC_nfe_onf=0;AC_nfe_seu=0;AC_nfe_swe=0;AC_oth=1;AC_oth_femal…
chr9	104806256	rs756951539	C	T	12000.8	PASS	3.98149e-06	AC=1;AC_afr=0;AC_afr_female=0;AC_afr_male=0;AC_amr=0;AC_amr_female=0;AC_amr_male=0;AC_asj=0;AC_asj_female=0;AC_asj_male=0;AC_eas=0;AC_eas_female=0;AC_eas_jpn=0;AC_eas_kor=0;AC_eas_male=0;AC_eas_oea=0;AC_female=1;AC_fin=0;AC_fin_female=0;AC_fin_male=0;AC_male=0;AC_nfe=1;AC_nfe_bgr=0;AC_nfe_est=0;AC_nfe_female=1;AC_nfe_male=0;AC_nfe_nwe=0;AC_nfe_onf=1;AC_nfe_seu=0;AC_nfe_swe=0;AC_oth=0;AC_oth_femal…
chr9	104806256	rs756951539	C	A	12000.8	PASS	3.1852e-05	AC=8;AC_afr=0;AC_afr_female=0;AC_afr_male=0;AC_amr=8;AC_amr_female=3;AC_amr_male=5;AC_asj=0;AC_asj_female=0;AC_asj_male=0;AC_eas=0;AC_eas_female=0;AC_eas_jpn=0;AC_eas_kor=0;AC_eas_male=0;AC_eas_oea=0;AC_female=3;AC_fin=0;AC_fin_female=0;AC_fin_male=0;AC_male=5;AC_nfe=0;AC_nfe_bgr=0;AC_nfe_est=0;AC_nfe_female=0;AC_nfe_male=0;AC_nfe_nwe=0;AC_nfe_onf=0;AC_nfe_seu=0;AC_nfe_swe=0;AC_oth=0;AC_oth_femal…
chr9	104806260	rs1488795944	C	T	868.36	PASS	3.97896e-06	AC=1;AC_afr=0;AC_afr_female=0;AC_afr_male=0;AC_amr=0;AC_amr_female=0;AC_amr_male=0;AC_asj=0;AC_asj_female=0;AC_asj_male=0;AC_eas=0;AC_eas_female=0;AC_eas_jpn=0;AC_eas_kor=0;AC_eas_male=0;AC_eas_oea=0;AC_female=0;AC_fin=0;AC_fin_female=0;AC_fin_male=0;AC_male=1;AC_nfe=0;AC_nfe_bgr=0;AC_nfe_est=0;AC_nfe_female=0;AC_nfe_male=0;AC_nfe_nwe=0;AC_nfe_onf=0;AC_nfe_seu=0;AC_nfe_swe=0;AC_oth=0;AC_oth_femal…
chr9	104806263	rs1207826284	G	C	699.37	PASS	3.97867e-06	AC=1;AC_afr=0;AC_afr_female=0;AC_afr_male=0;AC_amr=0;AC_amr_female=0;AC_amr_male=0;AC_asj=0;AC_asj_female=0;AC_asj_male=0;AC_eas=0;AC_eas_female=0;AC_eas_jpn=0;AC_eas_kor=0;AC_eas_male=0;AC_eas_oea=0;AC_female=0;AC_fin=0;AC_fin_female=0;AC_fin_male=0;AC_male=1;AC_nfe=1;AC_nfe_bgr=0;AC_nfe_est=0;AC_nfe_female=0;AC_nfe_male=1;AC_nfe_nwe=1;AC_nfe_onf=0;AC_nfe_seu=0;AC_nfe_swe=0;AC_oth=0;AC_oth_femal…
chr9	104806265	rs41494750	C	A	2.22209e+06	PASS	0.00582034	AC=1463;AC_afr=1280;AC_afr_female=788;AC_afr_male=492;AC_amr=117;AC_amr_female=63;AC_amr_male=54;AC_asj=13;AC_asj_female=8;AC_asj_male=5;AC_eas=0;AC_eas_female=0;AC_eas_jpn=0;AC_eas_kor=0;AC_eas_male=0;AC_eas_oea=0;AC_female=886;AC_fin=0;AC_fin_female=0;AC_fin_male=0;AC_male=577;AC_nfe=34;AC_nfe_bgr=0;AC_nfe_est=0;AC_nfe_female=20;AC_nfe_male=14;AC_nfe_nwe=14;AC_nfe_onf=12;AC_nfe_seu=6;AC_nfe_swe…
chr9	104806266	rs779786833	C	G	4791.95	PASS	1.19343e-05	AC=3;AC_afr=1;AC_afr_female=1;AC_afr_male=0;AC_amr=0;AC_amr_female=0;AC_amr_male=0;AC_asj=0;AC_asj_female=0;AC_asj_male=0;AC_eas=0;AC_eas_female=0;AC_eas_jpn=0;AC_eas_kor=0;AC_eas_male=0;AC_eas_oea=0;AC_female=2;AC_fin=0;AC_fin_female=0;AC_fin_male=0;AC_male=1;AC_nfe=2;AC_nfe_bgr=0;AC_nfe_est=0;AC_nfe_female=1;AC_nfe_male=1;AC_nfe_nwe=2;AC_nfe_onf=0;AC_nfe_seu=0;AC_nfe_swe=0;AC_oth=0;AC_oth_femal…
chr9	104806272	rs962976305	G	A	673.36	PASS	3.97766e-06	AC=1;AC_afr=0;AC_afr_female=0;AC_afr_male=0;AC_amr=1;AC_amr_female=1;AC_amr_male=0;AC_asj=0;AC_asj_female=0;AC_asj_male=0;AC_eas=0;AC_eas_female=0;AC_eas_jpn=0;AC_eas_kor=0;AC_eas_male=0;AC_eas_oea=0;AC_female=1;AC_fin=0;AC_fin_female=0;AC_fin_male=0;AC_male=0;AC_nfe=0;AC_nfe_bgr=0;AC_nfe_est=0;AC_nfe_female=0;AC_nfe_male=0;AC_nfe_nwe=0;AC_nfe_onf=0;AC_nfe_seu=0;AC_nfe_swe=0;AC_oth=0;AC_oth_femal…
chr9	104806282	rs373661735	G	A	1691.36	PASS	3.97741e-06	AC=1;AC_afr=0;AC_afr_female=0;AC_afr_male=0;AC_amr=0;AC_amr_female=0;AC_amr_male=0;AC_asj=0;AC_asj_female=0;AC_asj_male=0;AC_eas=0;AC_eas_female=0;AC_eas_jpn=0;AC_eas_kor=0;AC_eas_male=0;AC_eas_oea=0;AC_female=0;AC_fin=0;AC_fin_female=0;AC_fin_male=0;AC_male=1;AC_nfe=1;AC_nfe_bgr=0;AC_nfe_est=0;AC_nfe_female=0;AC_nfe_male=1;AC_nfe_nwe=0;AC_nfe_onf=1;AC_nfe_seu=0;AC_nfe_swe=0;AC_oth=0;AC_oth_femal…
chr9	104806285	rs541557115	G	A	1147.36	PASS	3.97716e-06	AC=1;AC_afr=0;AC_afr_female=0;AC_afr_male=0;AC_amr=0;AC_amr_female=0;AC_amr_male=0;AC_asj=0;AC_asj_female=0;AC_asj_male=0;AC_eas=0;AC_eas_female=0;AC_eas_jpn=0;AC_eas_kor=0;AC_eas_male=0;AC_eas_oea=0;AC_female=0;AC_fin=0;AC_fin_female=0;AC_fin_male=0;AC_male=1;AC_nfe=0;AC_nfe_bgr=0;AC_nfe_est=0;AC_nfe_female=0;AC_nfe_male=0;AC_nfe_nwe=0;AC_nfe_onf=0;AC_nfe_seu=0;AC_nfe_swe=0;AC_oth=0;AC_oth_femal…
chr9	104806296	rs776388741	A	G	1849.37	PASS	7.95475e-06	AC=2;AC_afr=0;AC_afr_female=0;AC_afr_male=0;AC_amr=0;AC_amr_female=0;AC_amr_male=0;AC_asj=0;AC_asj_female=0;AC_asj_male=0;AC_eas=0;AC_eas_female=0;AC_eas_jpn=0;AC_eas_kor=0;AC_eas_male=0;AC_eas_oea=0;AC_female=1;AC_fin=0;AC_fin_female=0;AC_fin_male=0;AC_male=1;AC_nfe=0;AC_nfe_bgr=0;AC_nfe_est=0;AC_nfe_female=0;AC_nfe_male=0;AC_nfe_nwe=0;AC_nfe_onf=0;AC_nfe_seu=0;AC_nfe_swe=0;AC_oth=0;AC_oth_femal…
chr9	104806300	rs747976432	T	C	892.36	PASS	3.97731e-06	AC=1;AC_afr=0;AC_afr_female=0;AC_afr_male=0;AC_amr=0;AC_amr_female=0;AC_amr_male=0;AC_asj=0;AC_asj_female=0;AC_asj_male=0;AC_eas=1;AC_eas_female=1;AC_eas_jpn=0;AC_eas_kor=1;AC_eas_male=0;AC_eas_oea=0;AC_female=1;AC_fin=0;AC_fin_female=0;AC_fin_male=0;AC_male=0;AC_nfe=0;AC_nfe_bgr=0;AC_nfe_est=0;AC_nfe_female=0;AC_nfe_male=0;AC_nfe_nwe=0;AC_nfe_onf=0;AC_nfe_seu=0;AC_nfe_swe=0;AC_oth=0;AC_oth_femal…
chr9	104806301	rs771051253	G	A	1417.38	PASS	3.97757e-06	AC=1;AC_afr=0;AC_afr_female=0;AC_afr_male=0;AC_amr=0;AC_amr_female=0;AC_amr_male=0;AC_asj=0;AC_asj_female=0;AC_asj_male=0;AC_eas=0;AC_eas_female=0;AC_eas_jpn=0;AC_eas_kor=0;AC_eas_male=0;AC_eas_oea=0;AC_female=0;AC_fin=0;AC_fin_female=0;AC_fin_male=0;AC_male=1;AC_nfe=1;AC_nfe_bgr=0;AC_nfe_est=0;AC_nfe_female=0;AC_nfe_male=1;AC_nfe_nwe=0;AC_nfe_onf=0;AC_nfe_seu=1;AC_nfe_swe=0;AC_oth=0;AC_oth_femal…
chr9	104806304	rs774694753	G	A	12208.3	PASS	1.98885e-05	AC=5;AC_afr=0;AC_afr_female=0;AC_afr_male=0;AC_amr=0;AC_amr_female=0;AC_amr_male=0;AC_asj=1;AC_asj_female=0;AC_asj_male=1;AC_eas=0;AC_eas_female=0;AC_eas_jpn=0;AC_eas_kor=0;AC_eas_male=0;AC_eas_oea=0;AC_female=2;AC_fin=0;AC_fin_female=0;AC_fin_male=0;AC_male=3;AC_nfe=2;AC_nfe_bgr=0;AC_nfe_est=0;AC_nfe_female=2;AC_nfe_male=0;AC_nfe_nwe=0;AC_nfe_onf=2;AC_nfe_seu=0;AC_nfe_swe=0;AC_oth=0;AC_oth_femal…
chr9	104806305	rs553579368	C	T	11961	PASS	3.97766e-05	AC=10;AC_afr=0;AC_afr_female=0;AC_afr_male=0;AC_amr=0;AC_amr_female=0;AC_amr_male=0;AC_asj=0;AC_asj_female=0;AC_asj_male=0;AC_eas=0;AC_eas_female=0;AC_eas_jpn=0;AC_eas_kor=0;AC_eas_male=0;AC_eas_oea=0;AC_female=2;AC_fin=0;AC_fin_female=0;AC_fin_male=0;AC_male=8;AC_nfe=0;AC_nfe_bgr=0;AC_nfe_est=0;AC_nfe_female=0;AC_nfe_male=0;AC_nfe_nwe=0;AC_nfe_onf=0;AC_nfe_seu=0;AC_nfe_swe=0;AC_oth=0;AC_oth_fema…
chr9	104806314	rs767640497	T	C	2676.14	PASS	3.97753e-06	AC=1;AC_afr=0;AC_afr_female=0;AC_afr_male=0;AC_amr=0;AC_amr_female=0;AC_amr_male=0;AC_asj=0;AC_asj_female=0;AC_asj_male=0;AC_eas=0;AC_eas_female=0;AC_eas_jpn=0;AC_eas_kor=0;AC_eas_male=0;AC_eas_oea=0;AC_female=1;AC_fin=0;AC_fin_female=0;AC_fin_male=0;AC_male=0;AC_nfe=1;AC_nfe_bgr=0;AC_nfe_est=0;AC_nfe_female=1;AC_nfe_male=0;AC_nfe_nwe=0;AC_nfe_onf=1;AC_nfe_seu=0;AC_nfe_swe=0;AC_oth=0;AC_oth_femal…
chr9	104806317	rs776100923	C	T	1632.36	PASS	3.97738e-06	AC=1;AC_afr=0;AC_afr_female=0;AC_afr_male=0;AC_amr=0;AC_amr_female=0;AC_amr_male=0;AC_asj=0;AC_asj_female=0;AC_asj_male=0;AC_eas=0;AC_eas_female=0;AC_eas_jpn=0;AC_eas_kor=0;AC_eas_male=0;AC_eas_oea=0;AC_female=1;AC_fin=0;AC_fin_female=0;AC_fin_male=0;AC_male=0;AC_nfe=1;AC_nfe_bgr=0;AC_nfe_est=0;AC_nfe_female=1;AC_nfe_male=0;AC_nfe_nwe=0;AC_nfe_onf=1;AC_nfe_seu=0;AC_nfe_swe=0;AC_oth=0;AC_oth_femal…
chr9	104806320	rs1378046534	G	A	462.36	PASS	3.9775e-06	AC=1;AC_afr=0;AC_afr_female=0;AC_afr_male=0;AC_amr=0;AC_amr_female=0;AC_amr_male=0;AC_asj=0;AC_asj_female=0;AC_asj_male=0;AC_eas=0;AC_eas_female=0;AC_eas_jpn=0;AC_eas_kor=0;AC_eas_male=0;AC_eas_oea=0;AC_female=0;AC_fin=0;AC_fin_female=0;AC_fin_male=0;AC_male=1;AC_nfe=0;AC_nfe_bgr=0;AC_nfe_est=0;AC_nfe_female=0;AC_nfe_male=0;AC_nfe_nwe=0;AC_nfe_onf=0;AC_nfe_seu=0;AC_nfe_swe=0;AC_oth=1;AC_oth_femal…
chr9	104806324	rs1226096634	G	A	1984.36	PASS	3.97747e-06	AC=1;AC_afr=0;AC_afr_female=0;AC_afr_male=0;AC_amr=0;AC_amr_female=0;AC_amr_male=0;AC_asj=0;AC_asj_female=0;AC_asj_male=0;AC_eas=0;AC_eas_female=0;AC_eas_jpn=0;AC_eas_kor=0;AC_eas_male=0;AC_eas_oea=0;AC_female=0;AC_fin=0;AC_fin_female=0;AC_fin_male=0;AC_male=1;AC_nfe=1;AC_nfe_bgr=1;AC_nfe_est=0;AC_nfe_female=0;AC_nfe_male=1;AC_nfe_nwe=0;AC_nfe_onf=0;AC_nfe_seu=0;AC_nfe_swe=0;AC_oth=0;AC_oth_femal…
chr9	104806326	rs761290835	G	A	1609.36	PASS	3.97763e-06	AC=1;AC_afr=0;AC_afr_female=0;AC_afr_male=0;AC_amr=0;AC_amr_female=0;AC_amr_male=0;AC_asj=0;AC_asj_female=0;AC_asj_male=0;AC_eas=0;AC_eas_female=0;AC_eas_jpn=0;AC_eas_kor=0;AC_eas_male=0;AC_eas_oea=0;AC_female=0;AC_fin=0;AC_fin_female=0;AC_fin_male=0;AC_male=1;AC_nfe=1;AC_nfe_bgr=0;AC_nfe_est=0;AC_nfe_female=0;AC_nfe_male=1;AC_nfe_nwe=0;AC_nfe_onf=0;AC_nfe_seu=0;AC_nfe_swe=1;AC_oth=0;AC_oth_femal…
chr9	104806328	rs1322212554	A	G	4356.14	PASS	7.95551e-06	AC=2;AC_afr=0;AC_afr_female=0;AC_afr_male=0;AC_amr=1;AC_amr_female=1;AC_amr_male=0;AC_asj=0;AC_asj_female=0;AC_asj_male=0;AC_eas=0;AC_eas_female=0;AC_eas_jpn=0;AC_eas_kor=0;AC_eas_male=0;AC_eas_oea=0;AC_female=1;AC_fin=0;AC_fin_female=0;AC_fin_male=0;AC_male=1;AC_nfe=1;AC_nfe_bgr=0;AC_nfe_est=0;AC_nfe_female=0;AC_nfe_male=1;AC_nfe_nwe=0;AC_nfe_onf=0;AC_nfe_seu=1;AC_nfe_swe=0;AC_oth=0;AC_oth_femal…
chr9	104806337	rs1227715579	CA	C	828.36	PASS	3.97804e-06	AC=1;AC_afr=0;AC_afr_female=0;AC_afr_male=0;AC_amr=0;AC_amr_female=0;AC_amr_male=0;AC_asj=0;AC_asj_female=0;AC_asj_male=0;AC_eas=0;AC_eas_female=0;AC_eas_jpn=0;AC_eas_kor=0;AC_eas_male=0;AC_eas_oea=0;AC_female=0;AC_fin=0;AC_fin_female=0;AC_fin_male=0;AC_male=1;AC_nfe=1;AC_nfe_bgr=0;AC_nfe_est=0;AC_nfe_female=0;AC_nfe_male=1;AC_nfe_nwe=1;AC_nfe_onf=0;AC_nfe_seu=0;AC_nfe_swe=0;AC_oth=0;AC_oth_femal…
chr9	104806339	rs764750977	T	C	2867.3	PASS	7.95551e-06	AC=2;AC_afr=2;AC_afr_female=1;AC_afr_male=1;AC_amr=0;AC_amr_female=0;AC_amr_male=0;AC_asj=0;AC_asj_female=0;AC_asj_male=0;AC_eas=0;AC_eas_female=0;AC_eas_jpn=0;AC_eas_kor=0;AC_eas_male=0;AC_eas_oea=0;AC_female=1;AC_fin=0;AC_fin_female=0;AC_fin_male=0;AC_male=1;AC_nfe=0;AC_nfe_bgr=0;AC_nfe_est=0;AC_nfe_female=0;AC_nfe_male=0;AC_nfe_nwe=0;AC_nfe_onf=0;AC_nfe_seu=0;AC_nfe_swe=0;AC_oth=0;AC_oth_femal…
chr9	104806346	rs776008828	G	C	691.36	PASS	3.9781e-06	AC=1;AC_afr=0;AC_afr_female=0;AC_afr_male=0;AC_amr=0;AC_amr_female=0;AC_amr_male=0;AC_asj=0;AC_asj_female=0;AC_asj_male=0;AC_eas=0;AC_eas_female=0;AC_eas_jpn=0;AC_eas_kor=0;AC_eas_male=0;AC_eas_oea=0;AC_female=1;AC_fin=0;AC_fin_female=0;AC_fin_male=0;AC_male=0;AC_nfe=1;AC_nfe_bgr=0;AC_nfe_est=0;AC_nfe_female=1;AC_nfe_male=0;AC_nfe_nwe=0;AC_nfe_onf=0;AC_nfe_seu=0;AC_nfe_swe=1;AC_oth=0;AC_oth_femal…
chr9	104806353	rs757766515	T	A	2186.41	PASS	7.95646e-06	AC=2;AC_afr=0;AC_afr_female=0;AC_afr_male=0;AC_amr=0;AC_amr_female=0;AC_amr_male=0;AC_asj=0;AC_asj_female=0;AC_asj_male=0;AC_eas=0;AC_eas_female=0;AC_eas_jpn=0;AC_eas_kor=0;AC_eas_male=0;AC_eas_oea=0;AC_female=0;AC_fin=0;AC_fin_female=0;AC_fin_male=0;AC_male=2;AC_nfe=0;AC_nfe_bgr=0;AC_nfe_est=0;AC_nfe_female=0;AC_nfe_male=0;AC_nfe_nwe=0;AC_nfe_onf=0;AC_nfe_seu=0;AC_nfe_swe=0;AC_oth=0;AC_oth_femal…
chr9	104806363	rs1237094942	G	T	1379.36	PASS	3.97874e-06	AC=1;AC_afr=0;AC_afr_female=0;AC_afr_male=0;AC_amr=0;AC_amr_female=0;AC_amr_male=0;AC_asj=0;AC_asj_female=0;AC_asj_male=0;AC_eas=0;AC_eas_female=0;AC_eas_jpn=0;AC_eas_kor=0;AC_eas_male=0;AC_eas_oea=0;AC_female=1;AC_fin=0;AC_fin_female=0;AC_fin_male=0;AC_male=0;AC_nfe=1;AC_nfe_bgr=0;AC_nfe_est=0;AC_nfe_female=1;AC_nfe_male=0;AC_nfe_nwe=1;AC_nfe_onf=0;AC_nfe_seu=0;AC_nfe_swe=0;AC_oth=0;AC_oth_femal…
chr9	104806365	rs1482410122	T	A	1261.37	PASS	3.97836e-06	AC=1;AC_afr=0;AC_afr_female=0;AC_afr_male=0;AC_amr=0;AC_amr_female=0;AC_amr_male=0;AC_asj=0;AC_asj_female=0;AC_asj_male=0;AC_eas=0;AC_eas_female=0;AC_eas_jpn=0;AC_eas_kor=0;AC_eas_male=0;AC_eas_oea=0;AC_female=0;AC_fin=0;AC_fin_female=0;AC_fin_male=0;AC_male=1;AC_nfe=1;AC_nfe_bgr=1;AC_nfe_est=0;AC_nfe_female=0;AC_nfe_male=1;AC_nfe_nwe=0;AC_nfe_onf=0;AC_nfe_seu=0;AC_nfe_swe=0;AC_oth=0;AC_oth_femal…
chr9	104806368	rs764735216	A	G	777.36	PASS	3.97829e-06	AC=1;AC_afr=0;AC_afr_female=0;AC_afr_male=0;AC_amr=0;AC_amr_female=0;AC_amr_male=0;AC_asj=0;AC_asj_female=0;AC_asj_male=0;AC_eas=0;AC_eas_female=0;AC_eas_jpn=0;AC_eas_kor=0;AC_eas_male=0;AC_eas_oea=0;AC_female=0;AC_fin=0;AC_fin_female=0;AC_fin_male=0;AC_male=1;AC_nfe=1;AC_nfe_bgr=0;AC_nfe_est=0;AC_nfe_female=0;AC_nfe_male=1;AC_nfe_nwe=0;AC_nfe_onf=0;AC_nfe_seu=1;AC_nfe_swe=0;AC_oth=0;AC_oth_femal…
chr9	104806369	rs750093144	T	C	1935.37	PASS	7.95672e-06	AC=2;AC_afr=0;AC_afr_female=0;AC_afr_male=0;AC_amr=0;AC_amr_female=0;AC_amr_male=0;AC_asj=0;AC_asj_female=0;AC_asj_male=0;AC_eas=0;AC_eas_female=0;AC_eas_jpn=0;AC_eas_kor=0;AC_eas_male=0;AC_eas_oea=0;AC_female=1;AC_fin=0;AC_fin_female=0;AC_fin_male=0;AC_male=1;AC_nfe=0;AC_nfe_bgr=0;AC_nfe_est=0;AC_nfe_female=0;AC_nfe_male=0;AC_nfe_nwe=0;AC_nfe_onf=0;AC_nfe_seu=0;AC_nfe_swe=0;AC_oth=1;AC_oth_femal…
chr9	104806372	rs1472515157	T	A	1278.37	PASS	7.95634e-06	AC=2;AC_afr=0;AC_afr_female=0;AC_afr_male=0;AC_amr=0;AC_amr_female=0;AC_amr_male=0;AC_asj=0;AC_asj_female=0;AC_asj_male=0;AC_eas=0;AC_eas_female=0;AC_eas_jpn=0;AC_eas_kor=0;AC_eas_male=0;AC_eas_oea=0;AC_female=0;AC_fin=0;AC_fin_female=0;AC_fin_male=0;AC_male=2;AC_nfe=2;AC_nfe_bgr=0;AC_nfe_est=0;AC_nfe_female=0;AC_nfe_male=2;AC_nfe_nwe=2;AC_nfe_onf=0;AC_nfe_seu=0;AC_nfe_swe=0;AC_oth=0;AC_oth_femal…
chr9	104806373	rs1157576156	G	A	3233.06	PASS	3.97836e-06	AC=1;AC_afr=0;AC_afr_female=0;AC_afr_male=0;AC_amr=0;AC_amr_female=0;AC_amr_male=0;AC_asj=0;AC_asj_female=0;AC_asj_male=0;AC_eas=0;AC_eas_female=0;AC_eas_jpn=0;AC_eas_kor=0;AC_eas_male=0;AC_eas_oea=0;AC_female=0;AC_fin=0;AC_fin_female=0;AC_fin_male=0;AC_male=1;AC_nfe=1;AC_nfe_bgr=0;AC_nfe_est=0;AC_nfe_female=0;AC_nfe_male=1;AC_nfe_nwe=1;AC_nfe_onf=0;AC_nfe_seu=0;AC_nfe_swe=0;AC_oth=0;AC_oth_femal…
chr9	104806373	rs1157576156	G	T	3233.06	PASS	3.97836e-06	AC=1;AC_afr=0;AC_afr_female=0;AC_afr_male=0;AC_amr=0;AC_amr_female=0;AC_amr_male=0;AC_asj=0;AC_asj_female=0;AC_asj_male=0;AC_eas=0;AC_eas_female=0;AC_eas_jpn=0;AC_eas_kor=0;AC_eas_male=0;AC_eas_oea=0;AC_female=0;AC_fin=0;AC_fin_female=0;AC_fin_male=0;AC_male=1;AC_nfe=1;AC_nfe_bgr=0;AC_nfe_est=0;AC_nfe_female=0;AC_nfe_male=1;AC_nfe_nwe=1;AC_nfe_onf=0;AC_nfe_seu=0;AC_nfe_swe=0;AC_oth=0;AC_oth_femal…
chr9	104806375	rs1414927886	T	C	1668.36	PASS	3.97836e-06	AC=1;AC_afr=0;AC_afr_female=0;AC_afr_male=0;AC_amr=0;AC_amr_female=0;AC_amr_male=0;AC_asj=0;AC_asj_female=0;AC_asj_male=0;AC_eas=0;AC_eas_female=0;AC_eas_jpn=0;AC_eas_kor=0;AC_eas_male=0;AC_eas_oea=0;AC_female=0;AC_fin=0;AC_fin_female=0;AC_fin_male=0;AC_male=1;AC_nfe=0;AC_nfe_bgr=0;AC_nfe_est=0;AC_nfe_female=0;AC_nfe_male=0;AC_nfe_nwe=0;AC_nfe_onf=0;AC_nfe_seu=0;AC_nfe_swe=0;AC_oth=0;AC_oth_femal…
chr9	104806380	rs1458069413	G	A	1446.15	PASS	3.97893e-06	AC=1;AC_afr=0;AC_afr_female=0;AC_afr_male=0;AC_amr=0;AC_amr_female=0;AC_amr_male=0;AC_asj=0;AC_asj_female=0;AC_asj_male=0;AC_eas=0;AC_eas_female=0;AC_eas_jpn=0;AC_eas_kor=0;AC_eas_male=0;AC_eas_oea=0;AC_female=1;AC_fin=0;AC_fin_female=0;AC_fin_male=0;AC_male=0;AC_nfe=0;AC_nfe_bgr=0;AC_nfe_est=0;AC_nfe_female=0;AC_nfe_male=0;AC_nfe_nwe=0;AC_nfe_onf=0;AC_nfe_seu=0;AC_nfe_swe=0;AC_oth=0;AC_oth_femal…
chr9	104806382	rs1358169393	A	T	1900.37	PASS	7.9576e-06	AC=2;AC_afr=0;AC_afr_female=0;AC_afr_male=0;AC_amr=0;AC_amr_female=0;AC_amr_male=0;AC_asj=0;AC_asj_female=0;AC_asj_male=0;AC_eas=0;AC_eas_female=0;AC_eas_jpn=0;AC_eas_kor=0;AC_eas_male=0;AC_eas_oea=0;AC_female=0;AC_fin=0;AC_fin_female=0;AC_fin_male=0;AC_male=2;AC_nfe=2;AC_nfe_bgr=0;AC_nfe_est=0;AC_nfe_female=0;AC_nfe_male=2;AC_nfe_nwe=2;AC_nfe_onf=0;AC_nfe_seu=0;AC_nfe_swe=0;AC_oth=0;AC_oth_femal…
chr9	104806385	rs779634773	T	C	768.83	PASS	3.97886e-06	AC=1;AC_afr=0;AC_afr_female=0;AC_afr_male=0;AC_amr=0;AC_amr_female=0;AC_amr_male=0;AC_asj=0;AC_asj_female=0;AC_asj_male=0;AC_eas=0;AC_eas_female=0;AC_eas_jpn=0;AC_eas_kor=0;AC_eas_male=0;AC_eas_oea=0;AC_female=1;AC_fin=0;AC_fin_female=0;AC_fin_male=0;AC_male=0;AC_nfe=1;AC_nfe_bgr=0;AC_nfe_est=0;AC_nfe_female=1;AC_nfe_male=0;AC_nfe_nwe=0;AC_nfe_onf=1;AC_nfe_seu=0;AC_nfe_swe=0;AC_oth=0;AC_oth_femal…
chr9	104806387	.	G	A	1158.83	PASS	3.97921e-06	AC=1;AC_afr=0;AC_afr_female=0;AC_afr_male=0;AC_amr=0;AC_amr_female=0;AC_amr_male=0;AC_asj=0;AC_asj_female=0;AC_asj_male=0;AC_eas=0;AC_eas_female=0;AC_eas_jpn=0;AC_eas_kor=0;AC_eas_male=0;AC_eas_oea=0;AC_female=1;AC_fin=0;AC_fin_female=0;AC_fin_male=0;AC_male=0;AC_nfe=1;AC_nfe_bgr=0;AC_nfe_est=0;AC_nfe_female=1;AC_nfe_male=0;AC_nfe_nwe=1;AC_nfe_onf=0;AC_nfe_seu=0;AC_nfe_swe=0;AC_oth=0;AC_oth_femal…
chr9	104806395	rs751118009	G	A	1492.38	PASS	7.95729e-06	AC=2;AC_afr=0;AC_afr_female=0;AC_afr_male=0;AC_amr=0;AC_amr_female=0;AC_amr_male=0;AC_asj=0;AC_asj_female=0;AC_asj_male=0;AC_eas=0;AC_eas_female=0;AC_eas_jpn=0;AC_eas_kor=0;AC_eas_male=0;AC_eas_oea=0;AC_female=1;AC_fin=0;AC_fin_female=0;AC_fin_male=0;AC_male=1;AC_nfe=2;AC_nfe_bgr=0;AC_nfe_est=0;AC_nfe_female=1;AC_nfe_male=1;AC_nfe_nwe=2;AC_nfe_onf=0;AC_nfe_seu=0;AC_nfe_swe=0;AC_oth=0;AC_oth_femal…
chr9	104806396	rs754879215	T	C	2337.16	PASS	7.95735e-06	AC=2;AC_afr=0;AC_afr_female=0;AC_afr_male=0;AC_amr=0;AC_amr_female=0;AC_amr_male=0;AC_asj=0;AC_asj_female=0;AC_asj_male=0;AC_eas=2;AC_eas_female=2;AC_eas_jpn=0;AC_eas_kor=0;AC_eas_male=0;AC_eas_oea=2;AC_female=2;AC_fin=0;AC_fin_female=0;AC_fin_male=0;AC_male=0;AC_nfe=0;AC_nfe_bgr=0;AC_nfe_est=0;AC_nfe_female=0;AC_nfe_male=0;AC_nfe_nwe=0;AC_nfe_onf=0;AC_nfe_seu=0;AC_nfe_swe=0;AC_oth=0;AC_oth_femal…
chr9	104806399	rs937982677	A	G	1766.38	PASS	3.97912e-06	AC=1;AC_afr=1;AC_afr_female=1;AC_afr_male=0;AC_amr=0;AC_amr_female=0;AC_amr_male=0;AC_asj=0;AC_asj_female=0;AC_asj_male=0;AC_eas=0;AC_eas_female=0;AC_eas_jpn=0;AC_eas_kor=0;AC_eas_male=0;AC_eas_oea=0;AC_female=1;AC_fin=0;AC_fin_female=0;AC_fin_male=0;AC_male=0;AC_nfe=0;AC_nfe_bgr=0;AC_nfe_est=0;AC_nfe_female=0;AC_nfe_male=0;AC_nfe_nwe=0;AC_nfe_onf=0;AC_nfe_seu=0;AC_nfe_swe=0;AC_oth=0;AC_oth_femal…
chr9	104806408	rs578220693	C	T	2251.38	PASS	7.95931e-06	AC=2;AC_afr=0;AC_afr_female=0;AC_afr_male=0;AC_amr=0;AC_amr_female=0;AC_amr_male=0;AC_asj=0;AC_asj_female=0;AC_asj_male=0;AC_eas=0;AC_eas_female=0;AC_eas_jpn=0;AC_eas_kor=0;AC_eas_male=0;AC_eas_oea=0;AC_female=0;AC_fin=0;AC_fin_female=0;AC_fin_male=0;AC_male=2;AC_nfe=2;AC_nfe_bgr=0;AC_nfe_est=0;AC_nfe_female=0;AC_nfe_male=2;AC_nfe_nwe=1;AC_nfe_onf=0;AC_nfe_seu=1;AC_nfe_swe=0;AC_oth=0;AC_oth_femal…
chr9	104806411	rs781170564	C	G	3275.16	PASS	7.95969e-06	AC=2;AC_afr=0;AC_afr_female=0;AC_afr_male=0;AC_amr=0;AC_amr_female=0;AC_amr_male=0;AC_asj=0;AC_asj_female=0;AC_asj_male=0;AC_eas=0;AC_eas_female=0;AC_eas_jpn=0;AC_eas_kor=0;AC_eas_male=0;AC_eas_oea=0;AC_female=0;AC_fin=0;AC_fin_female=0;AC_fin_male=0;AC_male=2;AC_nfe=0;AC_nfe_bgr=0;AC_nfe_est=0;AC_nfe_female=0;AC_nfe_male=0;AC_nfe_nwe=0;AC_nfe_onf=0;AC_nfe_seu=0;AC_nfe_swe=0;AC_oth=0;AC_oth_femal…
chr9	104806413	rs1228724794	G	A	1182.36	PASS	3.98032e-06	AC=1;AC_afr=0;AC_afr_female=0;AC_afr_male=0;AC_amr=0;AC_amr_female=0;AC_amr_male=0;AC_asj=0;AC_asj_female=0;AC_asj_male=0;AC_eas=0;AC_eas_female=0;AC_eas_jpn=0;AC_eas_kor=0;AC_eas_male=0;AC_eas_oea=0;AC_female=0;AC_fin=0;AC_fin_female=0;AC_fin_male=0;AC_male=1;AC_nfe=1;AC_nfe_bgr=0;AC_nfe_est=0;AC_nfe_female=0;AC_nfe_male=1;AC_nfe_nwe=1;AC_nfe_onf=0;AC_nfe_seu=0;AC_nfe_swe=0;AC_oth=0;AC_oth_femal…
chr9	104806415	rs747924509	C	T	12321.8	PASS	5.17454e-05	AC=13;AC_afr=12;AC_afr_female=5;AC_afr_male=7;AC_amr=0;AC_amr_female=0;AC_amr_male=0;AC_asj=0;AC_asj_female=0;AC_asj_male=0;AC_eas=0;AC_eas_female=0;AC_eas_jpn=0;AC_eas_kor=0;AC_eas_male=0;AC_eas_oea=0;AC_female=6;AC_fin=0;AC_fin_female=0;AC_fin_male=0;AC_male=7;AC_nfe=0;AC_nfe_bgr=0;AC_nfe_est=0;AC_nfe_female=0;AC_nfe_male=0;AC_nfe_nwe=0;AC_nfe_onf=0;AC_nfe_seu=0;AC_nfe_swe=0;AC_oth=1;AC_oth_fem…
chr9	104806418	rs769646176	G	A	629.36	PASS	3.9813e-06	AC=1;AC_afr=0;AC_afr_female=0;AC_afr_male=0;AC_amr=0;AC_amr_female=0;AC_amr_male=0;AC_asj=0;AC_asj_female=0;AC_asj_male=0;AC_eas=0;AC_eas_female=0;AC_eas_jpn=0;AC_eas_kor=0;AC_eas_male=0;AC_eas_oea=0;AC_female=1;AC_fin=0;AC_fin_female=0;AC_fin_male=0;AC_male=0;AC_nfe=1;AC_nfe_bgr=0;AC_nfe_est=0;AC_nfe_female=1;AC_nfe_male=0;AC_nfe_nwe=0;AC_nfe_onf=0;AC_nfe_seu=1;AC_nfe_swe=0;AC_oth=0;AC_oth_femal…
chr9	104806422	rs1212523072	G	A	1344.36	PASS	3.98096e-06	AC=1;AC_afr=0;AC_afr_female=0;AC_afr_male=0;AC_amr=0;AC_amr_female=0;AC_amr_male=0;AC_asj=0;AC_asj_female=0;AC_asj_male=0;AC_eas=0;AC_eas_female=0;AC_eas_jpn=0;AC_eas_kor=0;AC_eas_male=0;AC_eas_oea=0;AC_female=0;AC_fin=0;AC_fin_female=0;AC_fin_male=0;AC_male=1;AC_nfe=0;AC_nfe_bgr=0;AC_nfe_est=0;AC_nfe_female=0;AC_nfe_male=0;AC_nfe_nwe=0;AC_nfe_onf=0;AC_nfe_seu=0;AC_nfe_swe=0;AC_oth=0;AC_oth_femal…
chr9	104806424	rs2066716	C	T	3.9851e+07	PASS	0.114368	AC=28704;AC_afr=507;AC_afr_female=346;AC_afr_male=161;AC_amr=8299;AC_amr_female=4901;AC_amr_male=3398;AC_asj=1364;AC_asj_female=657;AC_asj_male=707;AC_eas=5269;AC_eas_female=2709;AC_eas_jpn=49;AC_eas_kor=1226;AC_eas_male=2560;AC_eas_oea=3994;AC_female=14109;AC_fin=1221;AC_fin_female=573;AC_fin_male=648;AC_male=14595;AC_nfe=9781;AC_nfe_bgr=195;AC_nfe_est=13;AC_nfe_female=4252;AC_nfe_male=5529;AC_n…
chr9	104806425	rs199544035	G	A	13373.2	PASS	6.37146e-05	AC=16;AC_afr=6;AC_afr_female=3;AC_afr_male=3;AC_amr=4;AC_amr_female=3;AC_amr_male=1;AC_asj=0;AC_asj_female=0;AC_asj_male=0;AC_eas=0;AC_eas_female=0;AC_eas_jpn=0;AC_eas_kor=0;AC_eas_male=0;AC_eas_oea=0;AC_female=8;AC_fin=0;AC_fin_female=0;AC_fin_male=0;AC_male=8;AC_nfe=4;AC_nfe_bgr=0;AC_nfe_est=0;AC_nfe_female=2;AC_nfe_male=2;AC_nfe_nwe=1;AC_nfe_onf=2;AC_nfe_seu=0;AC_nfe_swe=1;AC_oth=0;AC_oth_fema…
chr9	104806427	rs1042205538	G	A	2295.37	PASS	7.96369e-06	AC=2;AC_afr=0;AC_afr_female=0;AC_afr_male=0;AC_amr=0;AC_amr_female=0;AC_amr_male=0;AC_asj=0;AC_asj_female=0;AC_asj_male=0;AC_eas=0;AC_eas_female=0;AC_eas_jpn=0;AC_eas_kor=0;AC_eas_male=0;AC_eas_oea=0;AC_female=0;AC_fin=0;AC_fin_female=0;AC_fin_male=0;AC_male=2;AC_nfe=2;AC_nfe_bgr=0;AC_nfe_est=0;AC_nfe_female=0;AC_nfe_male=2;AC_nfe_nwe=0;AC_nfe_onf=2;AC_nfe_seu=0;AC_nfe_swe=0;AC_oth=0;AC_oth_femal…
chr9	104809466	rs755825383	G	A	5712.15	PASS	1.59136e-05	AC=4;AC_afr=0;AC_afr_female=0;AC_afr_male=0;AC_amr=2;AC_amr_female=0;AC_amr_male=2;AC_asj=0;AC_asj_female=0;AC_asj_male=0;AC_eas=0;AC_eas_female=0;AC_eas_jpn=0;AC_eas_kor=0;AC_eas_male=0;AC_eas_oea=0;AC_female=0;AC_fin=0;AC_fin_female=0;AC_fin_male=0;AC_male=4;AC_nfe=2;AC_nfe_bgr=0;AC_nfe_est=0;AC_nfe_female=0;AC_nfe_male=2;AC_nfe_nwe=0;AC_nfe_onf=1;AC_nfe_seu=1;AC_nfe_swe=0;AC_oth=0;AC_oth_femal…
chr9	104809490	rs116034780	C	T	55322.1	PASS	0.000167063	AC=42;AC_afr=34;AC_afr_female=20;AC_afr_male=14;AC_amr=3;AC_amr_female=2;AC_amr_male=1;AC_asj=0;AC_asj_female=0;AC_asj_male=0;AC_eas=0;AC_eas_female=0;AC_eas_jpn=0;AC_eas_kor=0;AC_eas_male=0;AC_eas_oea=0;AC_female=23;AC_fin=0;AC_fin_female=0;AC_fin_male=0;AC_male=19;AC_nfe=3;AC_nfe_bgr=0;AC_nfe_est=0;AC_nfe_female=0;AC_nfe_male=3;AC_nfe_nwe=1;AC_nfe_onf=0;AC_nfe_seu=1;AC_nfe_swe=1;AC_oth=1;AC_oth…
chr9	104809491	rs749089795	G	A	15049	PASS	2.78458e-05	AC=7;AC_afr=0;AC_afr_female=0;AC_afr_male=0;AC_amr=3;AC_amr_female=3;AC_amr_male=0;AC_asj=0;AC_asj_female=0;AC_asj_male=0;AC_eas=0;AC_eas_female=0;AC_eas_jpn=0;AC_eas_kor=0;AC_eas_male=0;AC_eas_oea=0;AC_female=3;AC_fin=0;AC_fin_female=0;AC_fin_male=0;AC_male=4;AC_nfe=1;AC_nfe_bgr=0;AC_nfe_est=0;AC_nfe_female=0;AC_nfe_male=1;AC_nfe_nwe=0;AC_nfe_onf=1;AC_nfe_seu=0;AC_nfe_swe=0;AC_oth=1;AC_oth_femal…
chr9	104809497	rs1438323919	C	T	997.36	PASS	3.97785e-06	AC=1;AC_afr=0;AC_afr_female=0;AC_afr_male=0;AC_amr=0;AC_amr_female=0;AC_amr_male=0;AC_asj=0;AC_asj_female=0;AC_asj_male=0;AC_eas=1;AC_eas_female=1;AC_eas_jpn=0;AC_eas_kor=0;AC_eas_male=0;AC_eas_oea=1;AC_female=1;AC_fin=0;AC_fin_female=0;AC_fin_male=0;AC_male=0;AC_nfe=0;AC_nfe_bgr=0;AC_nfe_est=0;AC_nfe_female=0;AC_nfe_male=0;AC_nfe_nwe=0;AC_nfe_onf=0;AC_nfe_seu=0;AC_nfe_swe=0;AC_oth=0;AC_oth_femal…
chr9	104809498	rs772310772	G	A	2288.37	PASS	7.95513e-06	AC=2;AC_afr=0;AC_afr_female=0;AC_afr_male=0;AC_amr=0;AC_amr_female=0;AC_amr_male=0;AC_asj=0;AC_asj_female=0;AC_asj_male=0;AC_eas=0;AC_eas_female=0;AC_eas_jpn=0;AC_eas_kor=0;AC_eas_male=0;AC_eas_oea=0;AC_female=0;AC_fin=0;AC_fin_female=0;AC_fin_male=0;AC_male=2;AC_nfe=1;AC_nfe_bgr=0;AC_nfe_est=0;AC_nfe_female=0;AC_nfe_male=1;AC_nfe_nwe=0;AC_nfe_onf=1;AC_nfe_seu=0;AC_nfe_swe=0;AC_oth=0;AC_oth_femal…
chr9	104809501	rs1364680282	G	A	1438.35	PASS	3.97735e-06	AC=1;AC_afr=0;AC_afr_female=0;AC_afr_male=0;AC_amr=0;AC_amr_female=0;AC_amr_male=0;AC_asj=0;AC_asj_female=0;AC_asj_male=0;AC_eas=0;AC_eas_female=0;AC_eas_jpn=0;AC_eas_kor=0;AC_eas_male=0;AC_eas_oea=0;AC_female=0;AC_fin=0;AC_fin_female=0;AC_fin_male=0;AC_male=1;AC_nfe=1;AC_nfe_bgr=1;AC_nfe_est=0;AC_nfe_female=0;AC_nfe_male=1;AC_nfe_nwe=0;AC_nfe_onf=0;AC_nfe_seu=0;AC_nfe_swe=0;AC_oth=0;AC_oth_femal…
chr9	104809502	rs780493639	C	G	862.37	PASS	3.97735e-06	AC=1;AC_afr=0;AC_afr_female=0;AC_afr_male=0;AC_amr=0;AC_amr_female=0;AC_amr_male=0;AC_asj=0;AC_asj_female=0;AC_asj_male=0;AC_eas=0;AC_eas_female=0;AC_eas_jpn=0;AC_eas_kor=0;AC_eas_male=0;AC_eas_oea=0;AC_female=0;AC_fin=1;AC_fin_female=0;AC_fin_male=1;AC_male=1;AC_nfe=0;AC_nfe_bgr=0;AC_nfe_est=0;AC_nfe_female=0;AC_nfe_male=0;AC_nfe_nwe=0;AC_nfe_onf=0;AC_nfe_seu=0;AC_nfe_swe=0;AC_oth=0;AC_oth_femal…
chr9	104809511	rs768858325	T	C	2099.14	PASS	7.95526e-06	AC=2;AC_afr=0;AC_afr_female=0;AC_afr_male=0;AC_amr=0;AC_amr_female=0;AC_amr_male=0;AC_asj=0;AC_asj_female=0;AC_asj_male=0;AC_eas=0;AC_eas_female=0;AC_eas_jpn=0;AC_eas_kor=0;AC_eas_male=0;AC_eas_oea=0;AC_female=0;AC_fin=0;AC_fin_female=0;AC_fin_male=0;AC_male=2;AC_nfe=1;AC_nfe_bgr=0;AC_nfe_est=0;AC_nfe_female=0;AC_nfe_male=1;AC_nfe_nwe=0;AC_nfe_onf=1;AC_nfe_seu=0;AC_nfe_swe=0;AC_oth=0;AC_oth_femal…
chr9	104809513	rs1340141502	G	A	23488.2	PASS	3.97772e-06	AC=1;AC_afr=0;AC_afr_female=0;AC_afr_male=0;AC_amr=0;AC_amr_female=0;AC_amr_male=0;AC_asj=0;AC_asj_female=0;AC_asj_male=0;AC_eas=1;AC_eas_female=1;AC_eas_jpn=0;AC_eas_kor=0;AC_eas_male=0;AC_eas_oea=1;AC_female=1;AC_fin=0;AC_fin_female=0;AC_fin_male=0;AC_male=0;AC_nfe=0;AC_nfe_bgr=0;AC_nfe_est=0;AC_nfe_female=0;AC_nfe_male=0;AC_nfe_nwe=0;AC_nfe_onf=0;AC_nfe_seu=0;AC_nfe_swe=0;AC_oth=0;AC_oth_femal…
chr9	104809518	rs201879964	G	A	167382	PASS	0.000425613	AC=107;AC_afr=0;AC_afr_female=0;AC_afr_male=0;AC_amr=106;AC_amr_female=68;AC_amr_male=38;AC_asj=0;AC_asj_female=0;AC_asj_male=0;AC_eas=0;AC_eas_female=0;AC_eas_jpn=0;AC_eas_kor=0;AC_eas_male=0;AC_eas_oea=0;AC_female=68;AC_fin=0;AC_fin_female=0;AC_fin_male=0;AC_male=39;AC_nfe=0;AC_nfe_bgr=0;AC_nfe_est=0;AC_nfe_female=0;AC_nfe_male=0;AC_nfe_nwe=0;AC_nfe_onf=0;AC_nfe_seu=0;AC_nfe_swe=0;AC_oth=1;AC_o…
chr9	104809521	rs189206655	C	T	6530.5	PASS	3.97779e-06	AC=1;AC_afr=0;AC_afr_female=0;AC_afr_male=0;AC_amr=0;AC_amr_female=0;AC_amr_male=0;AC_asj=0;AC_asj_female=0;AC_asj_male=0;AC_eas=0;AC_eas_female=0;AC_eas_jpn=0;AC_eas_kor=0;AC_eas_male=0;AC_eas_oea=0;AC_female=1;AC_fin=0;AC_fin_female=0;AC_fin_male=0;AC_male=0;AC_nfe=0;AC_nfe_bgr=0;AC_nfe_est=0;AC_nfe_female=0;AC_nfe_male=0;AC_nfe_nwe=0;AC_nfe_onf=0;AC_nfe_seu=0;AC_nfe_swe=0;AC_oth=1;AC_oth_femal…
chr9	104809522	rs147920726	G	A	13351.8	PASS	7.95545e-06	AC=2;AC_afr=0;AC_afr_female=0;AC_afr_male=0;AC_amr=0;AC_amr_female=0;AC_amr_male=0;AC_asj=0;AC_asj_female=0;AC_asj_male=0;AC_eas=0;AC_eas_female=0;AC_eas_jpn=0;AC_eas_kor=0;AC_eas_male=0;AC_eas_oea=0;AC_female=1;AC_fin=0;AC_fin_female=0;AC_fin_male=0;AC_male=1;AC_nfe=2;AC_nfe_bgr=0;AC_nfe_est=0;AC_nfe_female=1;AC_nfe_male=1;AC_nfe_nwe=0;AC_nfe_onf=0;AC_nfe_seu=1;AC_nfe_swe=1;AC_oth=0;AC_oth_femal…
chr9	104809522	rs147920726	G	C	13351.8	PASS	2.78441e-05	AC=7;AC_afr=6;AC_afr_female=3;AC_afr_male=3;AC_amr=1;AC_amr_female=0;AC_amr_male=1;AC_asj=0;AC_asj_female=0;AC_asj_male=0;AC_eas=0;AC_eas_female=0;AC_eas_jpn=0;AC_eas_kor=0;AC_eas_male=0;AC_eas_oea=0;AC_female=3;AC_fin=0;AC_fin_female=0;AC_fin_male=0;AC_male=4;AC_nfe=0;AC_nfe_bgr=0;AC_nfe_est=0;AC_nfe_female=0;AC_nfe_male=0;AC_nfe_nwe=0;AC_nfe_onf=0;AC_nfe_seu=0;AC_nfe_swe=0;AC_oth=0;AC_oth_femal…
chr9	104809526	rs1247799077	A	G	727.36	PASS	3.97741e-06	AC=1;AC_afr=0;AC_afr_female=0;AC_afr_male=0;AC_amr=0;AC_amr_female=0;AC_amr_male=0;AC_asj=0;AC_asj_female=0;AC_asj_male=0;AC_eas=0;AC_eas_female=0;AC_eas_jpn=0;AC_eas_kor=0;AC_eas_male=0;AC_eas_oea=0;AC_female=1;AC_fin=0;AC_fin_female=0;AC_fin_male=0;AC_male=0;AC_nfe=1;AC_nfe_bgr=1;AC_nfe_est=0;AC_nfe_female=1;AC_nfe_male=0;AC_nfe_nwe=0;AC_nfe_onf=0;AC_nfe_seu=0;AC_nfe_swe=0;AC_oth=0;AC_oth_femal…
chr9	104809531	rs1448437654	T	C	7329.15	PASS	1.59099e-05	AC=4;AC_afr=0;AC_afr_female=0;AC_afr_male=0;AC_amr=4;AC_amr_female=2;AC_amr_male=2;AC_asj=0;AC_asj_female=0;AC_asj_male=0;AC_eas=0;AC_eas_female=0;AC_eas_jpn=0;AC_eas_kor=0;AC_eas_male=0;AC_eas_oea=0;AC_female=2;AC_fin=0;AC_fin_female=0;AC_fin_male=0;AC_male=2;AC_nfe=0;AC_nfe_bgr=0;AC_nfe_est=0;AC_nfe_female=0;AC_nfe_male=0;AC_nfe_nwe=0;AC_nfe_onf=0;AC_nfe_seu=0;AC_nfe_swe=0;AC_oth=0;AC_oth_femal…
chr9	104809532	rs1186261927	T	C	2584.37	PASS	3.97738e-06	AC=1;AC_afr=0;AC_afr_female=0;AC_afr_male=0;AC_amr=1;AC_amr_female=1;AC_amr_male=0;AC_asj=0;AC_asj_female=0;AC_asj_male=0;AC_eas=0;AC_eas_female=0;AC_eas_jpn=0;AC_eas_kor=0;AC_eas_male=0;AC_eas_oea=0;AC_female=1;AC_fin=0;AC_fin_female=0;AC_fin_male=0;AC_male=0;AC_nfe=0;AC_nfe_bgr=0;AC_nfe_est=0;AC_nfe_female=0;AC_nfe_male=0;AC_nfe_nwe=0;AC_nfe_onf=0;AC_nfe_seu=0;AC_nfe_swe=0;AC_oth=0;AC_oth_femal…
chr9	104809534	rs1391701005	C	T	4038.16	PASS	1.19324e-05	AC=3;AC_afr=0;AC_afr_female=0;AC_afr_male=0;AC_amr=0;AC_amr_female=0;AC_amr_male=0;AC_asj=0;AC_asj_female=0;AC_asj_male=0;AC_eas=3;AC_eas_female=1;AC_eas_jpn=0;AC_eas_kor=3;AC_eas_male=2;AC_eas_oea=0;AC_female=1;AC_fin=0;AC_fin_female=0;AC_fin_male=0;AC_male=2;AC_nfe=0;AC_nfe_bgr=0;AC_nfe_est=0;AC_nfe_female=0;AC_nfe_male=0;AC_nfe_nwe=0;AC_nfe_onf=0;AC_nfe_seu=0;AC_nfe_swe=0;AC_oth=0;AC_oth_femal…
chr9	104809538	rs372821558	G	T	11996.4	PASS	3.9776e-06	AC=1;AC_afr=1;AC_afr_female=1;AC_afr_male=0;AC_amr=0;AC_amr_female=0;AC_amr_male=0;AC_asj=0;AC_asj_female=0;AC_asj_male=0;AC_eas=0;AC_eas_female=0;AC_eas_jpn=0;AC_eas_kor=0;AC_eas_male=0;AC_eas_oea=0;AC_female=1;AC_fin=0;AC_fin_female=0;AC_fin_male=0;AC_male=0;AC_nfe=0;AC_nfe_bgr=0;AC_nfe_est=0;AC_nfe_female=0;AC_nfe_male=0;AC_nfe_nwe=0;AC_nfe_onf=0;AC_nfe_seu=0;AC_nfe_swe=0;AC_oth=0;AC_oth_femal…
chr9	104809538	rs372821558	G	A	11996.4	PASS	2.78432e-05	AC=7;AC_afr=6;AC_afr_female=6;AC_afr_male=0;AC_amr=0;AC_amr_female=0;AC_amr_male=0;AC_asj=0;AC_asj_female=0;AC_asj_male=0;AC_eas=0;AC_eas_female=0;AC_eas_jpn=0;AC_eas_kor=0;AC_eas_male=0;AC_eas_oea=0;AC_female=6;AC_fin=0;AC_fin_female=0;AC_fin_male=0;AC_male=1;AC_nfe=1;AC_nfe_bgr=0;AC_nfe_est=0;AC_nfe_female=0;AC_nfe_male=1;AC_nfe_nwe=1;AC_nfe_onf=0;AC_nfe_seu=0;AC_nfe_swe=0;AC_oth=0;AC_oth_femal…
chr9	104809542	rs766001148	C	T	683.36	PASS	3.97788e-06	AC=1;AC_afr=0;AC_afr_female=0;AC_afr_male=0;AC_amr=0;AC_amr_female=0;AC_amr_male=0;AC_asj=0;AC_asj_female=0;AC_asj_male=0;AC_eas=0;AC_eas_female=0;AC_eas_jpn=0;AC_eas_kor=0;AC_eas_male=0;AC_eas_oea=0;AC_female=1;AC_fin=0;AC_fin_female=0;AC_fin_male=0;AC_male=0;AC_nfe=1;AC_nfe_bgr=0;AC_nfe_est=0;AC_nfe_female=1;AC_nfe_male=0;AC_nfe_nwe=0;AC_nfe_onf=0;AC_nfe_seu=0;AC_nfe_swe=1;AC_oth=0;AC_oth_femal…
chr9	104809543	rs73663551	C	T	41741.8	PASS	9.54836e-05	AC=24;AC_afr=20;AC_afr_female=14;AC_afr_male=6;AC_amr=1;AC_amr_female=1;AC_amr_male=0;AC_asj=0;AC_asj_female=0;AC_asj_male=0;AC_eas=0;AC_eas_female=0;AC_eas_jpn=0;AC_eas_kor=0;AC_eas_male=0;AC_eas_oea=0;AC_female=16;AC_fin=0;AC_fin_female=0;AC_fin_male=0;AC_male=8;AC_nfe=2;AC_nfe_bgr=0;AC_nfe_est=0;AC_nfe_female=1;AC_nfe_male=1;AC_nfe_nwe=2;AC_nfe_onf=0;AC_nfe_seu=0;AC_nfe_swe=0;AC_oth=0;AC_oth_f…
chr9	104809544	rs199668464	G	A	7154.94	PASS	1.59122e-05	AC=4;AC_afr=0;AC_afr_female=0;AC_afr_male=0;AC_amr=0;AC_amr_female=0;AC_amr_male=0;AC_asj=0;AC_asj_female=0;AC_asj_male=0;AC_eas=0;AC_eas_female=0;AC_eas_jpn=0;AC_eas_kor=0;AC_eas_male=0;AC_eas_oea=0;AC_female=0;AC_fin=0;AC_fin_female=0;AC_fin_male=0;AC_male=4;AC_nfe=4;AC_nfe_bgr=0;AC_nfe_est=0;AC_nfe_female=0;AC_nfe_male=4;AC_nfe_nwe=2;AC_nfe_onf=0;AC_nfe_seu=2;AC_nfe_swe=0;AC_oth=0;AC_oth_femal…
chr9	104809545	rs538614702	T	A	83712.8	PASS	0.00021878	AC=55;AC_afr=1;AC_afr_female=1;AC_afr_male=0;AC_amr=0;AC_amr_female=0;AC_amr_male=0;AC_asj=0;AC_asj_female=0;AC_asj_male=0;AC_eas=0;AC_eas_female=0;AC_eas_jpn=0;AC_eas_kor=0;AC_eas_male=0;AC_eas_oea=0;AC_female=16;AC_fin=0;AC_fin_female=0;AC_fin_male=0;AC_male=39;AC_nfe=0;AC_nfe_bgr=0;AC_nfe_est=0;AC_nfe_female=0;AC_nfe_male=0;AC_nfe_nwe=0;AC_nfe_onf=0;AC_nfe_seu=0;AC_nfe_swe=0;AC_oth=0;AC_oth_fe…
chr9	104809546	rs752528416	G	A	2333.14	PASS	3.97817e-06	AC=1;AC_afr=0;AC_afr_female=0;AC_afr_male=0;AC_amr=0;AC_amr_female=0;AC_amr_male=0;AC_asj=0;AC_asj_female=0;AC_asj_male=0;AC_eas=0;AC_eas_female=0;AC_eas_jpn=0;AC_eas_kor=0;AC_eas_male=0;AC_eas_oea=0;AC_female=1;AC_fin=0;AC_fin_female=0;AC_fin_male=0;AC_male=0;AC_nfe=1;AC_nfe_bgr=0;AC_nfe_est=0;AC_nfe_female=1;AC_nfe_male=0;AC_nfe_nwe=0;AC_nfe_onf=1;AC_nfe_seu=0;AC_nfe_swe=0;AC_oth=0;AC_oth_femal…
chr9	104809551	rs1023182868	C	T	3839.15	PASS	7.95634e-06	AC=2;AC_afr=0;AC_afr_female=0;AC_afr_male=0;AC_amr=2;AC_amr_female=1;AC_amr_male=1;AC_asj=0;AC_asj_female=0;AC_asj_male=0;AC_eas=0;AC_eas_female=0;AC_eas_jpn=0;AC_eas_kor=0;AC_eas_male=0;AC_eas_oea=0;AC_female=1;AC_fin=0;AC_fin_female=0;AC_fin_male=0;AC_male=1;AC_nfe=0;AC_nfe_bgr=0;AC_nfe_est=0;AC_nfe_female=0;AC_nfe_male=0;AC_nfe_nwe=0;AC_nfe_onf=0;AC_nfe_seu=0;AC_nfe_swe=0;AC_oth=0;AC_oth_femal…
chr9	104809556	rs756058081	G	A	713.36	PASS	3.97867e-06	AC=1;AC_afr=0;AC_afr_female=0;AC_afr_male=0;AC_amr=1;AC_amr_female=0;AC_amr_male=1;AC_asj=0;AC_asj_female=0;AC_asj_male=0;AC_eas=0;AC_eas_female=0;AC_eas_jpn=0;AC_eas_kor=0;AC_eas_male=0;AC_eas_oea=0;AC_female=0;AC_fin=0;AC_fin_female=0;AC_fin_male=0;AC_male=1;AC_nfe=0;AC_nfe_bgr=0;AC_nfe_est=0;AC_nfe_female=0;AC_nfe_male=0;AC_nfe_nwe=0;AC_nfe_onf=0;AC_nfe_seu=0;AC_nfe_swe=0;AC_oth=0;AC_oth_femal…
chr9	104809564	rs375796096	G	T	6843.94	PASS	3.97918e-06	AC=1;AC_afr=0;AC_afr_female=0;AC_afr_male=0;AC_amr=0;AC_amr_female=0;AC_amr_male=0;AC_asj=0;AC_asj_female=0;AC_asj_male=0;AC_eas=0;AC_eas_female=0;AC_eas_jpn=0;AC_eas_kor=0;AC_eas_male=0;AC_eas_oea=0;AC_female=0;AC_fin=1;AC_fin_female=0;AC_fin_male=1;AC_male=1;AC_nfe=0;AC_nfe_bgr=0;AC_nfe_est=0;AC_nfe_female=0;AC_nfe_male=0;AC_nfe_nwe=0;AC_nfe_onf=0;AC_nfe_seu=0;AC_nfe_swe=0;AC_oth=0;AC_oth_femal…
chr9	104809564	rs375796096	G	A	6843.94	PASS	1.19375e-05	AC=3;AC_afr=0;AC_afr_female=0;AC_afr_male=0;AC_amr=0;AC_amr_female=0;AC_amr_male=0;AC_asj=0;AC_asj_female=0;AC_asj_male=0;AC_eas=2;AC_eas_female=1;AC_eas_jpn=0;AC_eas_kor=2;AC_eas_male=1;AC_eas_oea=0;AC_female=1;AC_fin=0;AC_fin_female=0;AC_fin_male=0;AC_male=2;AC_nfe=0;AC_nfe_bgr=0;AC_nfe_est=0;AC_nfe_female=0;AC_nfe_male=0;AC_nfe_nwe=0;AC_nfe_onf=0;AC_nfe_seu=0;AC_nfe_swe=0;AC_oth=0;AC_oth_femal…
chr9	104810802	rs765143437	G	A	1484.35	PASS	3.97627e-06	AC=1;AC_afr=0;AC_afr_female=0;AC_afr_male=0;AC_amr=0;AC_amr_female=0;AC_amr_male=0;AC_asj=0;AC_asj_female=0;AC_asj_male=0;AC_eas=0;AC_eas_female=0;AC_eas_jpn=0;AC_eas_kor=0;AC_eas_male=0;AC_eas_oea=0;AC_female=1;AC_fin=0;AC_fin_female=0;AC_fin_male=0;AC_male=0;AC_nfe=0;AC_nfe_bgr=0;AC_nfe_est=0;AC_nfe_female=0;AC_nfe_male=0;AC_nfe_nwe=0;AC_nfe_onf=0;AC_nfe_seu=0;AC_nfe_swe=0;AC_oth=0;AC_oth_femal…
chr9	104810814	rs200409979	C	T	16928	PASS	1.59053e-05	AC=4;AC_afr=0;AC_afr_female=0;AC_afr_male=0;AC_amr=0;AC_amr_female=0;AC_amr_male=0;AC_asj=0;AC_asj_female=0;AC_asj_male=0;AC_eas=0;AC_eas_female=0;AC_eas_jpn=0;AC_eas_kor=0;AC_eas_male=0;AC_eas_oea=0;AC_female=1;AC_fin=0;AC_fin_female=0;AC_fin_male=0;AC_male=3;AC_nfe=4;AC_nfe_bgr=0;AC_nfe_est=0;AC_nfe_female=1;AC_nfe_male=3;AC_nfe_nwe=0;AC_nfe_onf=1;AC_nfe_seu=3;AC_nfe_swe=0;AC_oth=0;AC_oth_femal…
chr9	104810819	rs755216595	C	G	9520.93	PASS	3.97643e-06	AC=1;AC_afr=0;AC_afr_female=0;AC_afr_male=0;AC_amr=0;AC_amr_female=0;AC_amr_male=0;AC_asj=0;AC_asj_female=0;AC_asj_male=0;AC_eas=0;AC_eas_female=0;AC_eas_jpn=0;AC_eas_kor=0;AC_eas_male=0;AC_eas_oea=0;AC_female=0;AC_fin=0;AC_fin_female=0;AC_fin_male=0;AC_male=1;AC_nfe=1;AC_nfe_bgr=0;AC_nfe_est=0;AC_nfe_female=0;AC_nfe_male=1;AC_nfe_nwe=0;AC_nfe_onf=1;AC_nfe_seu=0;AC_nfe_swe=0;AC_oth=0;AC_oth_femal…
chr9	104810819	rs755216595	C	T	9520.93	PASS	1.19293e-05	AC=3;AC_afr=0;AC_afr_female=0;AC_afr_male=0;AC_amr=0;AC_amr_female=0;AC_amr_male=0;AC_asj=0;AC_asj_female=0;AC_asj_male=0;AC_eas=2;AC_eas_female=1;AC_eas_jpn=0;AC_eas_kor=0;AC_eas_male=1;AC_eas_oea=2;AC_female=1;AC_fin=0;AC_fin_female=0;AC_fin_male=0;AC_male=2;AC_nfe=1;AC_nfe_bgr=1;AC_nfe_est=0;AC_nfe_female=0;AC_nfe_male=1;AC_nfe_nwe=0;AC_nfe_onf=0;AC_nfe_seu=0;AC_nfe_swe=0;AC_oth=0;AC_oth_femal…
chr9	104810820	rs367846898	G	A	58201.1	PASS	7.95267e-05	AC=20;AC_afr=1;AC_afr_female=0;AC_afr_male=1;AC_amr=0;AC_amr_female=0;AC_amr_male=0;AC_asj=0;AC_asj_female=0;AC_asj_male=0;AC_eas=2;AC_eas_female=0;AC_eas_jpn=0;AC_eas_kor=0;AC_eas_male=2;AC_eas_oea=2;AC_female=10;AC_fin=0;AC_fin_female=0;AC_fin_male=0;AC_male=10;AC_nfe=15;AC_nfe_bgr=0;AC_nfe_est=0;AC_nfe_female=8;AC_nfe_male=7;AC_nfe_nwe=8;AC_nfe_onf=5;AC_nfe_seu=1;AC_nfe_swe=1;AC_oth=1;AC_oth_f…
chr9	104810822	rs1350861749	T	C	2107.35	PASS	3.9764e-06	AC=1;AC_afr=0;AC_afr_female=0;AC_afr_male=0;AC_amr=0;AC_amr_female=0;AC_amr_male=0;AC_asj=0;AC_asj_female=0;AC_asj_male=0;AC_eas=0;AC_eas_female=0;AC_eas_jpn=0;AC_eas_kor=0;AC_eas_male=0;AC_eas_oea=0;AC_female=1;AC_fin=0;AC_fin_female=0;AC_fin_male=0;AC_male=0;AC_nfe=1;AC_nfe_bgr=0;AC_nfe_est=0;AC_nfe_female=1;AC_nfe_male=0;AC_nfe_nwe=0;AC_nfe_onf=1;AC_nfe_seu=0;AC_nfe_swe=0;AC_oth=0;AC_oth_femal…
chr9	104810848	rs1199538877	C	T	3402.14	PASS	7.95279e-06	AC=2;AC_afr=0;AC_afr_female=0;AC_afr_male=0;AC_amr=0;AC_amr_female=0;AC_amr_male=0;AC_asj=0;AC_asj_female=0;AC_asj_male=0;AC_eas=0;AC_eas_female=0;AC_eas_jpn=0;AC_eas_kor=0;AC_eas_male=0;AC_eas_oea=0;AC_female=1;AC_fin=0;AC_fin_female=0;AC_fin_male=0;AC_male=1;AC_nfe=0;AC_nfe_bgr=0;AC_nfe_est=0;AC_nfe_female=0;AC_nfe_male=0;AC_nfe_nwe=0;AC_nfe_onf=0;AC_nfe_seu=0;AC_nfe_swe=0;AC_oth=0;AC_oth_femal…
chr9	104810849	rs145689805	T	C	28709.8	PASS	1.9882e-05	AC=5;AC_afr=4;AC_afr_female=2;AC_afr_male=2;AC_amr=1;AC_amr_female=1;AC_amr_male=0;AC_asj=0;AC_asj_female=0;AC_asj_male=0;AC_eas=0;AC_eas_female=0;AC_eas_jpn=0;AC_eas_kor=0;AC_eas_male=0;AC_eas_oea=0;AC_female=3;AC_fin=0;AC_fin_female=0;AC_fin_male=0;AC_male=2;AC_nfe=0;AC_nfe_bgr=0;AC_nfe_est=0;AC_nfe_female=0;AC_nfe_male=0;AC_nfe_nwe=0;AC_nfe_onf=0;AC_nfe_seu=0;AC_nfe_swe=0;AC_oth=0;AC_oth_femal…
chr9	104810868	rs566599352	T	C	6210.14	PASS	7.95317e-06	AC=2;AC_afr=0;AC_afr_female=0;AC_afr_male=0;AC_amr=0;AC_amr_female=0;AC_amr_male=0;AC_asj=0;AC_asj_female=0;AC_asj_male=0;AC_eas=0;AC_eas_female=0;AC_eas_jpn=0;AC_eas_kor=0;AC_eas_male=0;AC_eas_oea=0;AC_female=1;AC_fin=0;AC_fin_female=0;AC_fin_male=0;AC_male=1;AC_nfe=0;AC_nfe_bgr=0;AC_nfe_est=0;AC_nfe_female=0;AC_nfe_male=0;AC_nfe_nwe=0;AC_nfe_onf=0;AC_nfe_seu=0;AC_nfe_swe=0;AC_oth=0;AC_oth_femal…
chr9	104810873	rs778275370	C	T	15075.4	PASS	2.38595e-05	AC=6;AC_afr=0;AC_afr_female=0;AC_afr_male=0;AC_amr=0;AC_amr_female=0;AC_amr_male=0;AC_asj=0;AC_asj_female=0;AC_asj_male=0;AC_eas=0;AC_eas_female=0;AC_eas_jpn=0;AC_eas_kor=0;AC_eas_male=0;AC_eas_oea=0;AC_female=4;AC_fin=0;AC_fin_female=0;AC_fin_male=0;AC_male=2;AC_nfe=6;AC_nfe_bgr=0;AC_nfe_est=0;AC_nfe_female=4;AC_nfe_male=2;AC_nfe_nwe=2;AC_nfe_onf=2;AC_nfe_seu=1;AC_nfe_swe=1;AC_oth=0;AC_oth_femal…
chr9	104810874	rs769301800	G	A	10892.9	PASS	7.9538e-06	AC=2;AC_afr=0;AC_afr_female=0;AC_afr_male=0;AC_amr=0;AC_amr_female=0;AC_amr_male=0;AC_asj=0;AC_asj_female=0;AC_asj_male=0;AC_eas=1;AC_eas_female=1;AC_eas_jpn=0;AC_eas_kor=1;AC_eas_male=0;AC_eas_oea=0;AC_female=1;AC_fin=0;AC_fin_female=0;AC_fin_male=0;AC_male=1;AC_nfe=0;AC_nfe_bgr=0;AC_nfe_est=0;AC_nfe_female=0;AC_nfe_male=0;AC_nfe_nwe=0;AC_nfe_onf=0;AC_nfe_seu=0;AC_nfe_swe=0;AC_oth=0;AC_oth_femal…
chr9	104810882	rs774676144	T	C	1071.35	PASS	3.97674e-06	AC=1;AC_afr=0;AC_afr_female=0;AC_afr_male=0;AC_amr=0;AC_amr_female=0;AC_amr_male=0;AC_asj=0;AC_asj_female=0;AC_asj_male=0;AC_eas=0;AC_eas_female=0;AC_eas_jpn=0;AC_eas_kor=0;AC_eas_male=0;AC_eas_oea=0;AC_female=0;AC_fin=0;AC_fin_female=0;AC_fin_male=0;AC_male=1;AC_nfe=1;AC_nfe_bgr=0;AC_nfe_est=0;AC_nfe_female=0;AC_nfe_male=1;AC_nfe_nwe=0;AC_nfe_onf=0;AC_nfe_seu=1;AC_nfe_swe=0;AC_oth=0;AC_oth_femal…
chr9	104810888	rs1183631561	C	T	3155.36	PASS	7.95361e-06	AC=2;AC_afr=0;AC_afr_female=0;AC_afr_male=0;AC_amr=0;AC_amr_female=0;AC_amr_male=0;AC_asj=0;AC_asj_female=0;AC_asj_male=0;AC_eas=1;AC_eas_female=0;AC_eas_jpn=0;AC_eas_kor=0;AC_eas_male=1;AC_eas_oea=1;AC_female=0;AC_fin=0;AC_fin_female=0;AC_fin_male=0;AC_male=2;AC_nfe=1;AC_nfe_bgr=0;AC_nfe_est=0;AC_nfe_female=0;AC_nfe_male=1;AC_nfe_nwe=0;AC_nfe_onf=1;AC_nfe_seu=0;AC_nfe_swe=0;AC_oth=0;AC_oth_femal…
chr9	104810891	rs1364173135	G	A	1960.35	PASS	3.97674e-06	AC=1;AC_afr=0;AC_afr_female=0;AC_afr_male=0;AC_amr=1;AC_amr_female=1;AC_amr_male=0;AC_asj=0;AC_asj_female=0;AC_asj_male=0;AC_eas=0;AC_eas_female=0;AC_eas_jpn=0;AC_eas_kor=0;AC_eas_male=0;AC_eas_oea=0;AC_female=1;AC_fin=0;AC_fin_female=0;AC_fin_male=0;AC_male=0;AC_nfe=0;AC_nfe_bgr=0;AC_nfe_est=0;AC_nfe_female=0;AC_nfe_male=0;AC_nfe_nwe=0;AC_nfe_onf=0;AC_nfe_seu=0;AC_nfe_swe=0;AC_oth=0;AC_oth_femal…
chr9	104810892	rs371654931	G	C	15409.4	PASS	3.97668e-06	AC=1;AC_afr=0;AC_afr_female=0;AC_afr_male=0;AC_amr=0;AC_amr_female=0;AC_amr_male=0;AC_asj=0;AC_asj_female=0;AC_asj_male=0;AC_eas=0;AC_eas_female=0;AC_eas_jpn=0;AC_eas_kor=0;AC_eas_male=0;AC_eas_oea=0;AC_female=0;AC_fin=0;AC_fin_female=0;AC_fin_male=0;AC_male=1;AC_nfe=1;AC_nfe_bgr=0;AC_nfe_est=0;AC_nfe_female=0;AC_nfe_male=1;AC_nfe_nwe=0;AC_nfe_onf=1;AC_nfe_seu=0;AC_nfe_swe=0;AC_oth=0;AC_oth_femal…
chr9	104810892	rs371654931	G	A	15409.4	PASS	1.59067e-05	AC=4;AC_afr=0;AC_afr_female=0;AC_afr_male=0;AC_amr=0;AC_amr_female=0;AC_amr_male=0;AC_asj=0;AC_asj_female=0;AC_asj_male=0;AC_eas=0;AC_eas_female=0;AC_eas_jpn=0;AC_eas_kor=0;AC_eas_male=0;AC_eas_oea=0;AC_female=2;AC_fin=0;AC_fin_female=0;AC_fin_male=0;AC_male=2;AC_nfe=4;AC_nfe_bgr=0;AC_nfe_est=0;AC_nfe_female=2;AC_nfe_male=2;AC_nfe_nwe=1;AC_nfe_onf=1;AC_nfe_seu=2;AC_nfe_swe=0;AC_oth=0;AC_oth_femal…
chr9	104810893	rs771712576	G	A	826.35	PASS	3.97678e-06	AC=1;AC_afr=0;AC_afr_female=0;AC_afr_male=0;AC_amr=0;AC_amr_female=0;AC_amr_male=0;AC_asj=0;AC_asj_female=0;AC_asj_male=0;AC_eas=0;AC_eas_female=0;AC_eas_jpn=0;AC_eas_kor=0;AC_eas_male=0;AC_eas_oea=0;AC_female=0;AC_fin=0;AC_fin_female=0;AC_fin_male=0;AC_male=1;AC_nfe=1;AC_nfe_bgr=0;AC_nfe_est=0;AC_nfe_female=0;AC_nfe_male=1;AC_nfe_nwe=0;AC_nfe_onf=0;AC_nfe_seu=1;AC_nfe_swe=0;AC_oth=0;AC_oth_femal…
chr9	104810896	rs998001240	A	G	5104.14	PASS	7.95342e-06	AC=2;AC_afr=0;AC_afr_female=0;AC_afr_male=0;AC_amr=2;AC_amr_female=2;AC_amr_male=0;AC_asj=0;AC_asj_female=0;AC_asj_male=0;AC_eas=0;AC_eas_female=0;AC_eas_jpn=0;AC_eas_kor=0;AC_eas_male=0;AC_eas_oea=0;AC_female=2;AC_fin=0;AC_fin_female=0;AC_fin_male=0;AC_male=0;AC_nfe=0;AC_nfe_bgr=0;AC_nfe_est=0;AC_nfe_female=0;AC_nfe_male=0;AC_nfe_nwe=0;AC_nfe_onf=0;AC_nfe_seu=0;AC_nfe_swe=0;AC_oth=0;AC_oth_femal…
chr9	104810897	rs775067417	T	G	1384.35	PASS	3.97671e-06	AC=1;AC_afr=0;AC_afr_female=0;AC_afr_male=0;AC_amr=0;AC_amr_female=0;AC_amr_male=0;AC_asj=0;AC_asj_female=0;AC_asj_male=0;AC_eas=0;AC_eas_female=0;AC_eas_jpn=0;AC_eas_kor=0;AC_eas_male=0;AC_eas_oea=0;AC_female=1;AC_fin=0;AC_fin_female=0;AC_fin_male=0;AC_male=0;AC_nfe=1;AC_nfe_bgr=0;AC_nfe_est=0;AC_nfe_female=1;AC_nfe_male=0;AC_nfe_nwe=0;AC_nfe_onf=0;AC_nfe_seu=0;AC_nfe_swe=1;AC_oth=0;AC_oth_femal…
chr9	104810901	rs1307525254	G	A	3529.37	PASS	3.97674e-06	AC=1;AC_afr=0;AC_afr_female=0;AC_afr_male=0;AC_amr=0;AC_amr_female=0;AC_amr_male=0;AC_asj=0;AC_asj_female=0;AC_asj_male=0;AC_eas=0;AC_eas_female=0;AC_eas_jpn=0;AC_eas_kor=0;AC_eas_male=0;AC_eas_oea=0;AC_female=0;AC_fin=0;AC_fin_female=0;AC_fin_male=0;AC_male=1;AC_nfe=0;AC_nfe_bgr=0;AC_nfe_est=0;AC_nfe_female=0;AC_nfe_male=0;AC_nfe_nwe=0;AC_nfe_onf=0;AC_nfe_seu=0;AC_nfe_swe=0;AC_oth=1;AC_oth_femal…
chr9	104810912	rs760177708	C	A	3987.15	PASS	7.95368e-06	AC=2;AC_afr=0;AC_afr_female=0;AC_afr_male=0;AC_amr=0;AC_amr_female=0;AC_amr_male=0;AC_asj=0;AC_asj_female=0;AC_asj_male=0;AC_eas=0;AC_eas_female=0;AC_eas_jpn=0;AC_eas_kor=0;AC_eas_male=0;AC_eas_oea=0;AC_female=1;AC_fin=0;AC_fin_female=0;AC_fin_male=0;AC_male=1;AC_nfe=2;AC_nfe_bgr=0;AC_nfe_est=0;AC_nfe_female=1;AC_nfe_male=1;AC_nfe_nwe=0;AC_nfe_onf=1;AC_nfe_seu=0;AC_nfe_swe=1;AC_oth=0;AC_oth_femal…
chr9	104810918	rs763519545	A	T	1059.36	PASS	3.97693e-06	AC=1;AC_afr=1;AC_afr_female=0;AC_afr_male=1;AC_amr=0;AC_amr_female=0;AC_amr_male=0;AC_asj=0;AC_asj_female=0;AC_asj_male=0;AC_eas=0;AC_eas_female=0;AC_eas_jpn=0;AC_eas_kor=0;AC_eas_male=0;AC_eas_oea=0;AC_female=0;AC_fin=0;AC_fin_female=0;AC_fin_male=0;AC_male=1;AC_nfe=0;AC_nfe_bgr=0;AC_nfe_est=0;AC_nfe_female=0;AC_nfe_male=0;AC_nfe_nwe=0;AC_nfe_onf=0;AC_nfe_seu=0;AC_nfe_swe=0;AC_oth=0;AC_oth_femal…
chr9	104810920	rs1308083200	A	G	689.36	PASS	7.95399e-06	AC=2;AC_afr=0;AC_afr_female=0;AC_afr_male=0;AC_amr=0;AC_amr_female=0;AC_amr_male=0;AC_asj=0;AC_asj_female=0;AC_asj_male=0;AC_eas=0;AC_eas_female=0;AC_eas_jpn=0;AC_eas_kor=0;AC_eas_male=0;AC_eas_oea=0;AC_female=1;AC_fin=0;AC_fin_female=0;AC_fin_male=0;AC_male=1;AC_nfe=2;AC_nfe_bgr=0;AC_nfe_est=0;AC_nfe_female=1;AC_nfe_male=1;AC_nfe_nwe=0;AC_nfe_onf=2;AC_nfe_seu=0;AC_nfe_swe=0;AC_oth=0;AC_oth_femal…
chr9	104810921	rs776579957	C	T	1399.36	PASS	3.97703e-06	AC=1;AC_afr=0;AC_afr_female=0;AC_afr_male=0;AC_amr=0;AC_amr_female=0;AC_amr_male=0;AC_asj=0;AC_asj_female=0;AC_asj_male=0;AC_eas=1;AC_eas_female=1;AC_eas_jpn=0;AC_eas_kor=0;AC_eas_male=0;AC_eas_oea=1;AC_female=1;AC_fin=0;AC_fin_female=0;AC_fin_male=0;AC_male=0;AC_nfe=0;AC_nfe_bgr=0;AC_nfe_est=0;AC_nfe_female=0;AC_nfe_male=0;AC_nfe_nwe=0;AC_nfe_onf=0;AC_nfe_seu=0;AC_nfe_swe=0;AC_oth=0;AC_oth_femal…
chr9	104812585	rs769840742	A	C	2411.36	PASS	3.97659e-06	AC=1;AC_afr=0;AC_afr_female=0;AC_afr_male=0;AC_amr=0;AC_amr_female=0;AC_amr_male=0;AC_asj=0;AC_asj_female=0;AC_asj_male=0;AC_eas=0;AC_eas_female=0;AC_eas_jpn=0;AC_eas_kor=0;AC_eas_male=0;AC_eas_oea=0;AC_female=1;AC_fin=1;AC_fin_female=1;AC_fin_male=0;AC_male=0;AC_nfe=0;AC_nfe_bgr=0;AC_nfe_est=0;AC_nfe_female=0;AC_nfe_male=0;AC_nfe_nwe=0;AC_nfe_onf=0;AC_nfe_seu=0;AC_nfe_swe=0;AC_oth=0;AC_oth_femal…
chr9	104812585	rs769840742	A	G	2411.36	PASS	3.97659e-06	AC=1;AC_afr=0;AC_afr_female=0;AC_afr_male=0;AC_amr=1;AC_amr_female=1;AC_amr_male=0;AC_asj=0;AC_asj_female=0;AC_asj_male=0;AC_eas=0;AC_eas_female=0;AC_eas_jpn=0;AC_eas_kor=0;AC_eas_male=0;AC_eas_oea=0;AC_female=1;AC_fin=0;AC_fin_female=0;AC_fin_male=0;AC_male=0;AC_nfe=0;AC_nfe_bgr=0;AC_nfe_est=0;AC_nfe_female=0;AC_nfe_male=0;AC_nfe_nwe=0;AC_nfe_onf=0;AC_nfe_seu=0;AC_nfe_swe=0;AC_oth=0;AC_oth_femal…
chr9	104812587	rs762770081	C	T	65310.5	PASS	0.000115324	AC=29;AC_afr=0;AC_afr_female=0;AC_afr_male=0;AC_amr=0;AC_amr_female=0;AC_amr_male=0;AC_asj=23;AC_asj_female=12;AC_asj_male=11;AC_eas=0;AC_eas_female=0;AC_eas_jpn=0;AC_eas_kor=0;AC_eas_male=0;AC_eas_oea=0;AC_female=14;AC_fin=0;AC_fin_female=0;AC_fin_male=0;AC_male=15;AC_nfe=4;AC_nfe_bgr=1;AC_nfe_est=0;AC_nfe_female=2;AC_nfe_male=2;AC_nfe_nwe=0;AC_nfe_onf=3;AC_nfe_seu=0;AC_nfe_swe=0;AC_oth=2;AC_oth…
chr9	104812592	rs766118629	C	A	1466.37	PASS	3.97662e-06	AC=1;AC_afr=0;AC_afr_female=0;AC_afr_male=0;AC_amr=0;AC_amr_female=0;AC_amr_male=0;AC_asj=0;AC_asj_female=0;AC_asj_male=0;AC_eas=0;AC_eas_female=0;AC_eas_jpn=0;AC_eas_kor=0;AC_eas_male=0;AC_eas_oea=0;AC_female=0;AC_fin=0;AC_fin_female=0;AC_fin_male=0;AC_male=1;AC_nfe=1;AC_nfe_bgr=0;AC_nfe_est=0;AC_nfe_female=0;AC_nfe_male=1;AC_nfe_nwe=0;AC_nfe_onf=0;AC_nfe_seu=0;AC_nfe_swe=1;AC_oth=0;AC_oth_femal…
chr9	104812593	rs1188153505	C	T	7318.15	PASS	3.97652e-06	AC=1;AC_afr=0;AC_afr_female=0;AC_afr_male=0;AC_amr=0;AC_amr_female=0;AC_amr_male=0;AC_asj=0;AC_asj_female=0;AC_asj_male=0;AC_eas=0;AC_eas_female=0;AC_eas_jpn=0;AC_eas_kor=0;AC_eas_male=0;AC_eas_oea=0;AC_female=1;AC_fin=0;AC_fin_female=0;AC_fin_male=0;AC_male=0;AC_nfe=0;AC_nfe_bgr=0;AC_nfe_est=0;AC_nfe_female=0;AC_nfe_male=0;AC_nfe_nwe=0;AC_nfe_onf=0;AC_nfe_seu=0;AC_nfe_swe=0;AC_oth=0;AC_oth_femal…
chr9	104812594	rs193087674	G	A	17959	PASS	3.57881e-05	AC=9;AC_afr=1;AC_afr_female=0;AC_afr_male=1;AC_amr=1;AC_amr_female=0;AC_amr_male=1;AC_asj=0;AC_asj_female=0;AC_asj_male=0;AC_eas=0;AC_eas_female=0;AC_eas_jpn=0;AC_eas_kor=0;AC_eas_male=0;AC_eas_oea=0;AC_female=4;AC_fin=0;AC_fin_female=0;AC_fin_male=0;AC_male=5;AC_nfe=6;AC_nfe_bgr=0;AC_nfe_est=0;AC_nfe_female=3;AC_nfe_male=3;AC_nfe_nwe=5;AC_nfe_onf=1;AC_nfe_seu=0;AC_nfe_swe=0;AC_oth=0;AC_oth_femal…
chr9	104812599	rs576515619	C	T	3447.35	PASS	3.97633e-06	AC=1;AC_afr=0;AC_afr_female=0;AC_afr_male=0;AC_amr=0;AC_amr_female=0;AC_amr_male=0;AC_asj=0;AC_asj_female=0;AC_asj_male=0;AC_eas=0;AC_eas_female=0;AC_eas_jpn=0;AC_eas_kor=0;AC_eas_male=0;AC_eas_oea=0;AC_female=0;AC_fin=0;AC_fin_female=0;AC_fin_male=0;AC_male=1;AC_nfe=1;AC_nfe_bgr=0;AC_nfe_est=0;AC_nfe_female=0;AC_nfe_male=1;AC_nfe_nwe=0;AC_nfe_onf=1;AC_nfe_seu=0;AC_nfe_swe=0;AC_oth=0;AC_oth_femal…
chr9	104812600	rs760786920	G	A	6511.64	PASS	1.59052e-05	AC=4;AC_afr=0;AC_afr_female=0;AC_afr_male=0;AC_amr=0;AC_amr_female=0;AC_amr_male=0;AC_asj=0;AC_asj_female=0;AC_asj_male=0;AC_eas=0;AC_eas_female=0;AC_eas_jpn=0;AC_eas_kor=0;AC_eas_male=0;AC_eas_oea=0;AC_female=2;AC_fin=0;AC_fin_female=0;AC_fin_male=0;AC_male=2;AC_nfe=3;AC_nfe_bgr=0;AC_nfe_est=0;AC_nfe_female=2;AC_nfe_male=1;AC_nfe_nwe=2;AC_nfe_onf=1;AC_nfe_seu=0;AC_nfe_swe=0;AC_oth=0;AC_oth_femal…
chr9	104812602	rs147743782	C	G	119800	PASS	0.000190862	AC=48;AC_afr=45;AC_afr_female=28;AC_afr_male=17;AC_amr=1;AC_amr_female=1;AC_amr_male=0;AC_asj=0;AC_asj_female=0;AC_asj_male=0;AC_eas=0;AC_eas_female=0;AC_eas_jpn=0;AC_eas_kor=0;AC_eas_male=0;AC_eas_oea=0;AC_female=31;AC_fin=0;AC_fin_female=0;AC_fin_male=0;AC_male=17;AC_nfe=1;AC_nfe_bgr=0;AC_nfe_est=0;AC_nfe_female=1;AC_nfe_male=0;AC_nfe_nwe=0;AC_nfe_onf=1;AC_nfe_seu=0;AC_nfe_swe=0;AC_oth=1;AC_oth…
chr9	104812622	rs757389241	C	T	3424.14	PASS	7.95254e-06	AC=2;AC_afr=1;AC_afr_female=1;AC_afr_male=0;AC_amr=0;AC_amr_female=0;AC_amr_male=0;AC_asj=0;AC_asj_female=0;AC_asj_male=0;AC_eas=0;AC_eas_female=0;AC_eas_jpn=0;AC_eas_kor=0;AC_eas_male=0;AC_eas_oea=0;AC_female=1;AC_fin=0;AC_fin_female=0;AC_fin_male=0;AC_male=1;AC_nfe=1;AC_nfe_bgr=0;AC_nfe_est=0;AC_nfe_female=0;AC_nfe_male=1;AC_nfe_nwe=0;AC_nfe_onf=0;AC_nfe_seu=0;AC_nfe_swe=1;AC_oth=0;AC_oth_femal…
chr9	104812624	rs1328274791	A	T	850.35	PASS	3.97627e-06	AC=1;AC_afr=0;AC_afr_female=0;AC_afr_male=0;AC_amr=0;AC_amr_female=0;AC_amr_male=0;AC_asj=0;AC_asj_female=0;AC_asj_male=0;AC_eas=0;AC_eas_female=0;AC_eas_jpn=0;AC_eas_kor=0;AC_eas_male=0;AC_eas_oea=0;AC_female=1;AC_fin=0;AC_fin_female=0;AC_fin_male=0;AC_male=0;AC_nfe=1;AC_nfe_bgr=0;AC_nfe_est=0;AC_nfe_female=1;AC_nfe_male=0;AC_nfe_nwe=0;AC_nfe_onf=1;AC_nfe_seu=0;AC_nfe_swe=0;AC_oth=0;AC_oth_femal…
chr9	104812625	rs183043192	C	T	84606.4	PASS	0.000174957	AC=44;AC_afr=0;AC_afr_female=0;AC_afr_male=0;AC_amr=0;AC_amr_female=0;AC_amr_male=0;AC_asj=0;AC_asj_female=0;AC_asj_male=0;AC_eas=0;AC_eas_female=0;AC_eas_jpn=0;AC_eas_kor=0;AC_eas_male=0;AC_eas_oea=0;AC_female=24;AC_fin=32;AC_fin_female=18;AC_fin_male=14;AC_male=20;AC_nfe=12;AC_nfe_bgr=1;AC_nfe_est=0;AC_nfe_female=6;AC_nfe_male=6;AC_nfe_nwe=4;AC_nfe_onf=5;AC_nfe_seu=0;AC_nfe_swe=2;AC_oth=0;AC_ot…
chr9	104812646	rs1319430165	C	T	3211.42	PASS	3.97633e-06	AC=1;AC_afr=0;AC_afr_female=0;AC_afr_male=0;AC_amr=0;AC_amr_female=0;AC_amr_male=0;AC_asj=0;AC_asj_female=0;AC_asj_male=0;AC_eas=0;AC_eas_female=0;AC_eas_jpn=0;AC_eas_kor=0;AC_eas_male=0;AC_eas_oea=0;AC_female=0;AC_fin=0;AC_fin_female=0;AC_fin_male=0;AC_male=1;AC_nfe=0;AC_nfe_bgr=0;AC_nfe_est=0;AC_nfe_female=0;AC_nfe_male=0;AC_nfe_nwe=0;AC_nfe_onf=0;AC_nfe_seu=0;AC_nfe_swe=0;AC_oth=1;AC_oth_femal…
chr9	104812648	rs1362641439	G	C	1221.35	PASS	7.95267e-06	AC=2;AC_afr=0;AC_afr_female=0;AC_afr_male=0;AC_amr=0;AC_amr_female=0;AC_amr_male=0;AC_asj=0;AC_asj_female=0;AC_asj_male=0;AC_eas=0;AC_eas_female=0;AC_eas_jpn=0;AC_eas_kor=0;AC_eas_male=0;AC_eas_oea=0;AC_female=0;AC_fin=0;AC_fin_female=0;AC_fin_male=0;AC_male=2;AC_nfe=2;AC_nfe_bgr=0;AC_nfe_est=0;AC_nfe_female=0;AC_nfe_male=2;AC_nfe_nwe=0;AC_nfe_onf=0;AC_nfe_seu=2;AC_nfe_swe=0;AC_oth=0;AC_oth_femal…
chr9	104812649	rs758753623	T	C	17835.4	PASS	1.98815e-05	AC=5;AC_afr=0;AC_afr_female=0;AC_afr_male=0;AC_amr=0;AC_amr_female=0;AC_amr_male=0;AC_asj=0;AC_asj_female=0;AC_asj_male=0;AC_eas=0;AC_eas_female=0;AC_eas_jpn=0;AC_eas_kor=0;AC_eas_male=0;AC_eas_oea=0;AC_female=1;AC_fin=0;AC_fin_female=0;AC_fin_male=0;AC_male=4;AC_nfe=4;AC_nfe_bgr=0;AC_nfe_est=0;AC_nfe_female=0;AC_nfe_male=4;AC_nfe_nwe=1;AC_nfe_onf=1;AC_nfe_seu=2;AC_nfe_swe=0;AC_oth=1;AC_oth_femal…
chr9	104812650	rs780255270	G	A	6569.15	PASS	3.97633e-06	AC=1;AC_afr=0;AC_afr_female=0;AC_afr_male=0;AC_amr=0;AC_amr_female=0;AC_amr_male=0;AC_asj=0;AC_asj_female=0;AC_asj_male=0;AC_eas=1;AC_eas_female=0;AC_eas_jpn=0;AC_eas_kor=1;AC_eas_male=1;AC_eas_oea=0;AC_female=0;AC_fin=0;AC_fin_female=0;AC_fin_male=0;AC_male=1;AC_nfe=0;AC_nfe_bgr=0;AC_nfe_est=0;AC_nfe_female=0;AC_nfe_male=0;AC_nfe_nwe=0;AC_nfe_onf=0;AC_nfe_seu=0;AC_nfe_swe=0;AC_oth=0;AC_oth_femal…
chr9	104812650	rs780255270	G	C	6569.15	PASS	3.97633e-06	AC=1;AC_afr=0;AC_afr_female=0;AC_afr_male=0;AC_amr=1;AC_amr_female=0;AC_amr_male=1;AC_asj=0;AC_asj_female=0;AC_asj_male=0;AC_eas=0;AC_eas_female=0;AC_eas_jpn=0;AC_eas_kor=0;AC_eas_male=0;AC_eas_oea=0;AC_female=0;AC_fin=0;AC_fin_female=0;AC_fin_male=0;AC_male=1;AC_nfe=0;AC_nfe_bgr=0;AC_nfe_est=0;AC_nfe_female=0;AC_nfe_male=0;AC_nfe_nwe=0;AC_nfe_onf=0;AC_nfe_seu=0;AC_nfe_swe=0;AC_oth=0;AC_oth_femal…
chr9	104812651	rs1320976395	T	C	1105.36	PASS	3.9763e-06	AC=1;AC_afr=0;AC_afr_female=0;AC_afr_male=0;AC_amr=1;AC_amr_female=1;AC_amr_male=0;AC_asj=0;AC_asj_female=0;AC_asj_male=0;AC_eas=0;AC_eas_female=0;AC_eas_jpn=0;AC_eas_kor=0;AC_eas_male=0;AC_eas_oea=0;AC_female=1;AC_fin=0;AC_fin_female=0;AC_fin_male=0;AC_male=0;AC_nfe=0;AC_nfe_bgr=0;AC_nfe_est=0;AC_nfe_female=0;AC_nfe_male=0;AC_nfe_nwe=0;AC_nfe_onf=0;AC_nfe_seu=0;AC_nfe_swe=0;AC_oth=0;AC_oth_femal…
chr9	104812658	rs747436610	C	T	2470.37	PASS	7.95267e-06	AC=2;AC_afr=0;AC_afr_female=0;AC_afr_male=0;AC_amr=0;AC_amr_female=0;AC_amr_male=0;AC_asj=0;AC_asj_female=0;AC_asj_male=0;AC_eas=0;AC_eas_female=0;AC_eas_jpn=0;AC_eas_kor=0;AC_eas_male=0;AC_eas_oea=0;AC_female=1;AC_fin=0;AC_fin_female=0;AC_fin_male=0;AC_male=1;AC_nfe=2;AC_nfe_bgr=0;AC_nfe_est=0;AC_nfe_female=1;AC_nfe_male=1;AC_nfe_nwe=1;AC_nfe_onf=1;AC_nfe_seu=0;AC_nfe_swe=0;AC_oth=0;AC_oth_femal…
chr9	104812662	rs149042968	C	G	4608.37	PASS	7.95254e-06	AC=2;AC_afr=1;AC_afr_female=1;AC_afr_male=0;AC_amr=1;AC_amr_female=1;AC_amr_male=0;AC_asj=0;AC_asj_female=0;AC_asj_male=0;AC_eas=0;AC_eas_female=0;AC_eas_jpn=0;AC_eas_kor=0;AC_eas_male=0;AC_eas_oea=0;AC_female=2;AC_fin=0;AC_fin_female=0;AC_fin_male=0;AC_male=0;AC_nfe=0;AC_nfe_bgr=0;AC_nfe_est=0;AC_nfe_female=0;AC_nfe_male=0;AC_nfe_nwe=0;AC_nfe_onf=0;AC_nfe_seu=0;AC_nfe_swe=0;AC_oth=0;AC_oth_femal…
chr9	104812679	rs35545593	C	T	4.15056e+06	PASS	0.00590874	AC=1486;AC_afr=1327;AC_afr_female=805;AC_afr_male=522;AC_amr=122;AC_amr_female=70;AC_amr_male=52;AC_asj=1;AC_asj_female=0;AC_asj_male=1;AC_eas=0;AC_eas_female=0;AC_eas_jpn=0;AC_eas_kor=0;AC_eas_male=0;AC_eas_oea=0;AC_female=891;AC_fin=0;AC_fin_female=0;AC_fin_male=0;AC_male=595;AC_nfe=19;AC_nfe_bgr=0;AC_nfe_est=0;AC_nfe_female=9;AC_nfe_male=10;AC_nfe_nwe=2;AC_nfe_onf=11;AC_nfe_seu=6;AC_nfe_swe=0;…
chr9	104812680	rs747603093	C	T	7598.15	PASS	3.97627e-06	AC=1;AC_afr=0;AC_afr_female=0;AC_afr_male=0;AC_amr=0;AC_amr_female=0;AC_amr_male=0;AC_asj=0;AC_asj_female=0;AC_asj_male=0;AC_eas=0;AC_eas_female=0;AC_eas_jpn=0;AC_eas_kor=0;AC_eas_male=0;AC_eas_oea=0;AC_female=1;AC_fin=0;AC_fin_female=0;AC_fin_male=0;AC_male=0;AC_nfe=1;AC_nfe_bgr=0;AC_nfe_est=0;AC_nfe_female=1;AC_nfe_male=0;AC_nfe_nwe=0;AC_nfe_onf=1;AC_nfe_seu=0;AC_nfe_swe=0;AC_oth=0;AC_oth_femal…
chr9	104812694	rs769430806	C	T	3558.14	PASS	3.97627e-06	AC=1;AC_afr=1;AC_afr_female=0;AC_afr_male=1;AC_amr=0;AC_amr_female=0;AC_amr_male=0;AC_asj=0;AC_asj_female=0;AC_asj_male=0;AC_eas=0;AC_eas_female=0;AC_eas_jpn=0;AC_eas_kor=0;AC_eas_male=0;AC_eas_oea=0;AC_female=0;AC_fin=0;AC_fin_female=0;AC_fin_male=0;AC_male=1;AC_nfe=0;AC_nfe_bgr=0;AC_nfe_est=0;AC_nfe_female=0;AC_nfe_male=0;AC_nfe_nwe=0;AC_nfe_onf=0;AC_nfe_seu=0;AC_nfe_swe=0;AC_oth=0;AC_oth_femal…
chr9	104812700	rs773244136	G	A	3560.37	PASS	3.97633e-06	AC=1;AC_afr=0;AC_afr_female=0;AC_afr_male=0;AC_amr=0;AC_amr_female=0;AC_amr_male=0;AC_asj=0;AC_asj_female=0;AC_asj_male=0;AC_eas=0;AC_eas_female=0;AC_eas_jpn=0;AC_eas_kor=0;AC_eas_male=0;AC_eas_oea=0;AC_female=0;AC_fin=0;AC_fin_female=0;AC_fin_male=0;AC_male=1;AC_nfe=0;AC_nfe_bgr=0;AC_nfe_est=0;AC_nfe_female=0;AC_nfe_male=0;AC_nfe_nwe=0;AC_nfe_onf=0;AC_nfe_seu=0;AC_nfe_swe=0;AC_oth=0;AC_oth_femal…
chr9	104812701	rs1187112454	A	C	1674.36	PASS	3.97633e-06	AC=1;AC_afr=0;AC_afr_female=0;AC_afr_male=0;AC_amr=0;AC_amr_female=0;AC_amr_male=0;AC_asj=0;AC_asj_female=0;AC_asj_male=0;AC_eas=0;AC_eas_female=0;AC_eas_jpn=0;AC_eas_kor=0;AC_eas_male=0;AC_eas_oea=0;AC_female=0;AC_fin=0;AC_fin_female=0;AC_fin_male=0;AC_male=1;AC_nfe=1;AC_nfe_bgr=0;AC_nfe_est=0;AC_nfe_female=0;AC_nfe_male=1;AC_nfe_nwe=0;AC_nfe_onf=1;AC_nfe_seu=0;AC_nfe_swe=0;AC_oth=0;AC_oth_femal…
chr9	104812706	rs1255574007	G	A	1346.36	PASS	3.97627e-06	AC=1;AC_afr=0;AC_afr_female=0;AC_afr_male=0;AC_amr=0;AC_amr_female=0;AC_amr_male=0;AC_asj=0;AC_asj_female=0;AC_asj_male=0;AC_eas=0;AC_eas_female=0;AC_eas_jpn=0;AC_eas_kor=0;AC_eas_male=0;AC_eas_oea=0;AC_female=0;AC_fin=0;AC_fin_female=0;AC_fin_male=0;AC_male=1;AC_nfe=0;AC_nfe_bgr=0;AC_nfe_est=0;AC_nfe_female=0;AC_nfe_male=0;AC_nfe_nwe=0;AC_nfe_onf=0;AC_nfe_seu=0;AC_nfe_swe=0;AC_oth=0;AC_oth_femal…
chr9	104812708	.	CT	C	1626.36	PASS	3.9763e-06	AC=1;AC_afr=0;AC_afr_female=0;AC_afr_male=0;AC_amr=0;AC_amr_female=0;AC_amr_male=0;AC_asj=0;AC_asj_female=0;AC_asj_male=0;AC_eas=0;AC_eas_female=0;AC_eas_jpn=0;AC_eas_kor=0;AC_eas_male=0;AC_eas_oea=0;AC_female=1;AC_fin=0;AC_fin_female=0;AC_fin_male=0;AC_male=0;AC_nfe=1;AC_nfe_bgr=0;AC_nfe_est=0;AC_nfe_female=1;AC_nfe_male=0;AC_nfe_nwe=1;AC_nfe_onf=0;AC_nfe_seu=0;AC_nfe_swe=0;AC_oth=0;AC_oth_femal…
chr9	104812710	rs1422196563	G	A	1157.36	PASS	3.97633e-06	AC=1;AC_afr=0;AC_afr_female=0;AC_afr_male=0;AC_amr=0;AC_amr_female=0;AC_amr_male=0;AC_asj=0;AC_asj_female=0;AC_asj_male=0;AC_eas=0;AC_eas_female=0;AC_eas_jpn=0;AC_eas_kor=0;AC_eas_male=0;AC_eas_oea=0;AC_female=1;AC_fin=0;AC_fin_female=0;AC_fin_male=0;AC_male=0;AC_nfe=0;AC_nfe_bgr=0;AC_nfe_est=0;AC_nfe_female=0;AC_nfe_male=0;AC_nfe_nwe=0;AC_nfe_onf=0;AC_nfe_seu=0;AC_nfe_swe=0;AC_oth=0;AC_oth_femal…
chr9	104812717	rs763005471	T	C	5896.14	PASS	1.19288e-05	AC=3;AC_afr=3;AC_afr_female=2;AC_afr_male=1;AC_amr=0;AC_amr_female=0;AC_amr_male=0;AC_asj=0;AC_asj_female=0;AC_asj_male=0;AC_eas=0;AC_eas_female=0;AC_eas_jpn=0;AC_eas_kor=0;AC_eas_male=0;AC_eas_oea=0;AC_female=2;AC_fin=0;AC_fin_female=0;AC_fin_male=0;AC_male=1;AC_nfe=0;AC_nfe_bgr=0;AC_nfe_est=0;AC_nfe_female=0;AC_nfe_male=0;AC_nfe_nwe=0;AC_nfe_onf=0;AC_nfe_seu=0;AC_nfe_swe=0;AC_oth=0;AC_oth_femal…
chr9	104814122	rs201173550	G	A	39175.5	PASS	8.35615e-05	AC=21;AC_afr=0;AC_afr_female=0;AC_afr_male=0;AC_amr=0;AC_amr_female=0;AC_amr_male=0;AC_asj=0;AC_asj_female=0;AC_asj_male=0;AC_eas=15;AC_eas_female=10;AC_eas_jpn=0;AC_eas_kor=0;AC_eas_male=5;AC_eas_oea=15;AC_female=12;AC_fin=0;AC_fin_female=0;AC_fin_male=0;AC_male=9;AC_nfe=6;AC_nfe_bgr=0;AC_nfe_est=0;AC_nfe_female=2;AC_nfe_male=4;AC_nfe_nwe=4;AC_nfe_onf=2;AC_nfe_seu=0;AC_nfe_swe=0;AC_oth=0;AC_oth_…
chr9	104814124	.	C	T	2519.35	PASS	3.97845e-06	AC=1;AC_afr=0;AC_afr_female=0;AC_afr_male=0;AC_amr=0;AC_amr_female=0;AC_amr_male=0;AC_asj=0;AC_asj_female=0;AC_asj_male=0;AC_eas=0;AC_eas_female=0;AC_eas_jpn=0;AC_eas_kor=0;AC_eas_male=0;AC_eas_oea=0;AC_female=1;AC_fin=0;AC_fin_female=0;AC_fin_male=0;AC_male=0;AC_nfe=1;AC_nfe_bgr=0;AC_nfe_est=0;AC_nfe_female=1;AC_nfe_male=0;AC_nfe_nwe=1;AC_nfe_onf=0;AC_nfe_seu=0;AC_nfe_swe=0;AC_oth=0;AC_oth_femal…
chr9	104814126	rs770902759	A	G	5086.15	PASS	7.95659e-06	AC=2;AC_afr=0;AC_afr_female=0;AC_afr_male=0;AC_amr=0;AC_amr_female=0;AC_amr_male=0;AC_asj=0;AC_asj_female=0;AC_asj_male=0;AC_eas=0;AC_eas_female=0;AC_eas_jpn=0;AC_eas_kor=0;AC_eas_male=0;AC_eas_oea=0;AC_female=2;AC_fin=0;AC_fin_female=0;AC_fin_male=0;AC_male=0;AC_nfe=2;AC_nfe_bgr=0;AC_nfe_est=0;AC_nfe_female=2;AC_nfe_male=0;AC_nfe_nwe=0;AC_nfe_onf=2;AC_nfe_seu=0;AC_nfe_swe=0;AC_oth=0;AC_oth_femal…
chr9	104814127	rs539279965	T	C	10299.4	PASS	7.95634e-06	AC=2;AC_afr=0;AC_afr_female=0;AC_afr_male=0;AC_amr=0;AC_amr_female=0;AC_amr_male=0;AC_asj=0;AC_asj_female=0;AC_asj_male=0;AC_eas=0;AC_eas_female=0;AC_eas_jpn=0;AC_eas_kor=0;AC_eas_male=0;AC_eas_oea=0;AC_female=1;AC_fin=2;AC_fin_female=1;AC_fin_male=1;AC_male=1;AC_nfe=0;AC_nfe_bgr=0;AC_nfe_est=0;AC_nfe_female=0;AC_nfe_male=0;AC_nfe_nwe=0;AC_nfe_onf=0;AC_nfe_seu=0;AC_nfe_swe=0;AC_oth=0;AC_oth_femal…
chr9	104814127	rs539279965	T	A	10299.4	PASS	2.3869e-05	AC=6;AC_afr=0;AC_afr_female=0;AC_afr_male=0;AC_amr=0;AC_amr_female=0;AC_amr_male=0;AC_asj=0;AC_asj_female=0;AC_asj_male=0;AC_eas=0;AC_eas_female=0;AC_eas_jpn=0;AC_eas_kor=0;AC_eas_male=0;AC_eas_oea=0;AC_female=3;AC_fin=0;AC_fin_female=0;AC_fin_male=0;AC_male=3;AC_nfe=0;AC_nfe_bgr=0;AC_nfe_est=0;AC_nfe_female=0;AC_nfe_male=0;AC_nfe_nwe=0;AC_nfe_onf=0;AC_nfe_seu=0;AC_nfe_swe=0;AC_oth=0;AC_oth_femal…
chr9	104814139	rs748869226	T	C	3969.16	PASS	1.19324e-05	AC=3;AC_afr=0;AC_afr_female=0;AC_afr_male=0;AC_amr=0;AC_amr_female=0;AC_amr_male=0;AC_asj=0;AC_asj_female=0;AC_asj_male=0;AC_eas=0;AC_eas_female=0;AC_eas_jpn=0;AC_eas_kor=0;AC_eas_male=0;AC_eas_oea=0;AC_female=1;AC_fin=0;AC_fin_female=0;AC_fin_male=0;AC_male=2;AC_nfe=2;AC_nfe_bgr=0;AC_nfe_est=0;AC_nfe_female=0;AC_nfe_male=2;AC_nfe_nwe=2;AC_nfe_onf=0;AC_nfe_seu=0;AC_nfe_swe=0;AC_oth=0;AC_oth_femal…
chr9	104814140	rs879272598	T	C	3582.14	PASS	7.95444e-06	AC=2;AC_afr=0;AC_afr_female=0;AC_afr_male=0;AC_amr=0;AC_amr_female=0;AC_amr_male=0;AC_asj=0;AC_asj_female=0;AC_asj_male=0;AC_eas=0;AC_eas_female=0;AC_eas_jpn=0;AC_eas_kor=0;AC_eas_male=0;AC_eas_oea=0;AC_female=1;AC_fin=0;AC_fin_female=0;AC_fin_male=0;AC_male=1;AC_nfe=2;AC_nfe_bgr=0;AC_nfe_est=0;AC_nfe_female=1;AC_nfe_male=1;AC_nfe_nwe=0;AC_nfe_onf=2;AC_nfe_seu=0;AC_nfe_swe=0;AC_oth=0;AC_oth_femal…
chr9	104814142	rs770771067	G	C	634.36	PASS	3.97731e-06	AC=1;AC_afr=0;AC_afr_female=0;AC_afr_male=0;AC_amr=0;AC_amr_female=0;AC_amr_male=0;AC_asj=0;AC_asj_female=0;AC_asj_male=0;AC_eas=0;AC_eas_female=0;AC_eas_jpn=0;AC_eas_kor=0;AC_eas_male=0;AC_eas_oea=0;AC_female=0;AC_fin=0;AC_fin_female=0;AC_fin_male=0;AC_male=1;AC_nfe=1;AC_nfe_bgr=0;AC_nfe_est=0;AC_nfe_female=0;AC_nfe_male=1;AC_nfe_nwe=0;AC_nfe_onf=0;AC_nfe_seu=0;AC_nfe_swe=1;AC_oth=0;AC_oth_femal…
chr9	104814145	rs774405410	C	T	2563.36	PASS	7.95437e-06	AC=2;AC_afr=0;AC_afr_female=0;AC_afr_male=0;AC_amr=0;AC_amr_female=0;AC_amr_male=0;AC_asj=0;AC_asj_female=0;AC_asj_male=0;AC_eas=0;AC_eas_female=0;AC_eas_jpn=0;AC_eas_kor=0;AC_eas_male=0;AC_eas_oea=0;AC_female=1;AC_fin=0;AC_fin_female=0;AC_fin_male=0;AC_male=1;AC_nfe=0;AC_nfe_bgr=0;AC_nfe_est=0;AC_nfe_female=0;AC_nfe_male=0;AC_nfe_nwe=0;AC_nfe_onf=0;AC_nfe_seu=0;AC_nfe_swe=0;AC_oth=0;AC_oth_femal…
chr9	104814146	rs745595849	A	G	1186.35	PASS	3.97706e-06	AC=1;AC_afr=0;AC_afr_female=0;AC_afr_male=0;AC_amr=0;AC_amr_female=0;AC_amr_male=0;AC_asj=0;AC_asj_female=0;AC_asj_male=0;AC_eas=0;AC_eas_female=0;AC_eas_jpn=0;AC_eas_kor=0;AC_eas_male=0;AC_eas_oea=0;AC_female=0;AC_fin=0;AC_fin_female=0;AC_fin_male=0;AC_male=1;AC_nfe=1;AC_nfe_bgr=0;AC_nfe_est=0;AC_nfe_female=0;AC_nfe_male=1;AC_nfe_nwe=0;AC_nfe_onf=1;AC_nfe_seu=0;AC_nfe_swe=0;AC_oth=0;AC_oth_femal…
chr9	104814153	rs771861910	T	A	5707.15	PASS	3.97693e-06	AC=1;AC_afr=0;AC_afr_female=0;AC_afr_male=0;AC_amr=0;AC_amr_female=0;AC_amr_male=0;AC_asj=0;AC_asj_female=0;AC_asj_male=0;AC_eas=1;AC_eas_female=1;AC_eas_jpn=0;AC_eas_kor=0;AC_eas_male=0;AC_eas_oea=1;AC_female=1;AC_fin=0;AC_fin_female=0;AC_fin_male=0;AC_male=0;AC_nfe=0;AC_nfe_bgr=0;AC_nfe_est=0;AC_nfe_female=0;AC_nfe_male=0;AC_nfe_nwe=0;AC_nfe_onf=0;AC_nfe_seu=0;AC_nfe_swe=0;AC_oth=0;AC_oth_femal…
chr9	104814153	rs771861910	T	G	5707.15	PASS	7.95387e-06	AC=2;AC_afr=0;AC_afr_female=0;AC_afr_male=0;AC_amr=1;AC_amr_female=0;AC_amr_male=1;AC_asj=0;AC_asj_female=0;AC_asj_male=0;AC_eas=1;AC_eas_female=1;AC_eas_jpn=0;AC_eas_kor=0;AC_eas_male=0;AC_eas_oea=1;AC_female=1;AC_fin=0;AC_fin_female=0;AC_fin_male=0;AC_male=1;AC_nfe=0;AC_nfe_bgr=0;AC_nfe_est=0;AC_nfe_female=0;AC_nfe_male=0;AC_nfe_nwe=0;AC_nfe_onf=0;AC_nfe_seu=0;AC_nfe_swe=0;AC_oth=0;AC_oth_femal…
chr9	104814154	rs137854500	C	T	18013	PASS	2.38608e-05	AC=6;AC_afr=0;AC_afr_female=0;AC_afr_male=0;AC_amr=0;AC_amr_female=0;AC_amr_male=0;AC_asj=0;AC_asj_female=0;AC_asj_male=0;AC_eas=6;AC_eas_female=4;AC_eas_jpn=0;AC_eas_kor=6;AC_eas_male=2;AC_eas_oea=0;AC_female=4;AC_fin=0;AC_fin_female=0;AC_fin_male=0;AC_male=2;AC_nfe=0;AC_nfe_bgr=0;AC_nfe_est=0;AC_nfe_female=0;AC_nfe_male=0;AC_nfe_nwe=0;AC_nfe_onf=0;AC_nfe_seu=0;AC_nfe_swe=0;AC_oth=0;AC_oth_femal…
chr9	104814156	rs1300816547	T	C	5907.37	PASS	3.97681e-06	AC=1;AC_afr=1;AC_afr_female=1;AC_afr_male=0;AC_amr=0;AC_amr_female=0;AC_amr_male=0;AC_asj=0;AC_asj_female=0;AC_asj_male=0;AC_eas=0;AC_eas_female=0;AC_eas_jpn=0;AC_eas_kor=0;AC_eas_male=0;AC_eas_oea=0;AC_female=1;AC_fin=0;AC_fin_female=0;AC_fin_male=0;AC_male=0;AC_nfe=0;AC_nfe_bgr=0;AC_nfe_est=0;AC_nfe_female=0;AC_nfe_male=0;AC_nfe_nwe=0;AC_nfe_onf=0;AC_nfe_seu=0;AC_nfe_swe=0;AC_oth=0;AC_oth_femal…
chr9	104814166	rs371939318	A	G	1538.36	PASS	3.97678e-06	AC=1;AC_afr=0;AC_afr_female=0;AC_afr_male=0;AC_amr=0;AC_amr_female=0;AC_amr_male=0;AC_asj=0;AC_asj_female=0;AC_asj_male=0;AC_eas=0;AC_eas_female=0;AC_eas_jpn=0;AC_eas_kor=0;AC_eas_male=0;AC_eas_oea=0;AC_female=0;AC_fin=0;AC_fin_female=0;AC_fin_male=0;AC_male=1;AC_nfe=1;AC_nfe_bgr=0;AC_nfe_est=0;AC_nfe_female=0;AC_nfe_male=1;AC_nfe_nwe=0;AC_nfe_onf=1;AC_nfe_seu=0;AC_nfe_swe=0;AC_oth=0;AC_oth_femal…
chr9	104814167	rs776948531	C	T	22229.3	PASS	4.37473e-05	AC=11;AC_afr=0;AC_afr_female=0;AC_afr_male=0;AC_amr=0;AC_amr_female=0;AC_amr_male=0;AC_asj=0;AC_asj_female=0;AC_asj_male=0;AC_eas=0;AC_eas_female=0;AC_eas_jpn=0;AC_eas_kor=0;AC_eas_male=0;AC_eas_oea=0;AC_female=6;AC_fin=0;AC_fin_female=0;AC_fin_male=0;AC_male=5;AC_nfe=9;AC_nfe_bgr=0;AC_nfe_est=0;AC_nfe_female=6;AC_nfe_male=3;AC_nfe_nwe=7;AC_nfe_onf=2;AC_nfe_seu=0;AC_nfe_swe=0;AC_oth=0;AC_oth_fema…
chr9	104814168	rs763149283	G	T	15800	PASS	3.9769e-06	AC=1;AC_afr=1;AC_afr_female=0;AC_afr_male=1;AC_amr=0;AC_amr_female=0;AC_amr_male=0;AC_asj=0;AC_asj_female=0;AC_asj_male=0;AC_eas=0;AC_eas_female=0;AC_eas_jpn=0;AC_eas_kor=0;AC_eas_male=0;AC_eas_oea=0;AC_female=0;AC_fin=0;AC_fin_female=0;AC_fin_male=0;AC_male=1;AC_nfe=0;AC_nfe_bgr=0;AC_nfe_est=0;AC_nfe_female=0;AC_nfe_male=0;AC_nfe_nwe=0;AC_nfe_onf=0;AC_nfe_seu=0;AC_nfe_swe=0;AC_oth=0;AC_oth_femal…
chr9	104814168	rs763149283	G	A	15800	PASS	1.98845e-05	AC=5;AC_afr=0;AC_afr_female=0;AC_afr_male=0;AC_amr=0;AC_amr_female=0;AC_amr_male=0;AC_asj=0;AC_asj_female=0;AC_asj_male=0;AC_eas=1;AC_eas_female=1;AC_eas_jpn=0;AC_eas_kor=1;AC_eas_male=0;AC_eas_oea=0;AC_female=2;AC_fin=0;AC_fin_female=0;AC_fin_male=0;AC_male=3;AC_nfe=4;AC_nfe_bgr=0;AC_nfe_est=0;AC_nfe_female=1;AC_nfe_male=3;AC_nfe_nwe=2;AC_nfe_onf=0;AC_nfe_seu=1;AC_nfe_swe=1;AC_oth=0;AC_oth_femal…
chr9	104814172	rs367658137	G	A	8853.4	PASS	2.38612e-05	AC=6;AC_afr=0;AC_afr_female=0;AC_afr_male=0;AC_amr=0;AC_amr_female=0;AC_amr_male=0;AC_asj=0;AC_asj_female=0;AC_asj_male=0;AC_eas=1;AC_eas_female=0;AC_eas_jpn=0;AC_eas_kor=1;AC_eas_male=1;AC_eas_oea=0;AC_female=2;AC_fin=2;AC_fin_female=1;AC_fin_male=1;AC_male=4;AC_nfe=2;AC_nfe_bgr=0;AC_nfe_est=0;AC_nfe_female=1;AC_nfe_male=1;AC_nfe_nwe=0;AC_nfe_onf=0;AC_nfe_seu=2;AC_nfe_swe=0;AC_oth=0;AC_oth_femal…
chr9	104814179	rs199853616	G	C	1523.56	PASS	3.9769e-06	AC=1;AC_afr=0;AC_afr_female=0;AC_afr_male=0;AC_amr=0;AC_amr_female=0;AC_amr_male=0;AC_asj=0;AC_asj_female=0;AC_asj_male=0;AC_eas=1;AC_eas_female=1;AC_eas_jpn=0;AC_eas_kor=0;AC_eas_male=0;AC_eas_oea=1;AC_female=1;AC_fin=0;AC_fin_female=0;AC_fin_male=0;AC_male=0;AC_nfe=0;AC_nfe_bgr=0;AC_nfe_est=0;AC_nfe_female=0;AC_nfe_male=0;AC_nfe_nwe=0;AC_nfe_onf=0;AC_nfe_seu=0;AC_nfe_swe=0;AC_oth=0;AC_oth_femal…
chr9	104814188	rs752109871	G	A	122958	PASS	0.000238618	AC=60;AC_afr=0;AC_afr_female=0;AC_afr_male=0;AC_amr=60;AC_amr_female=36;AC_amr_male=24;AC_asj=0;AC_asj_female=0;AC_asj_male=0;AC_eas=0;AC_eas_female=0;AC_eas_jpn=0;AC_eas_kor=0;AC_eas_male=0;AC_eas_oea=0;AC_female=36;AC_fin=0;AC_fin_female=0;AC_fin_male=0;AC_male=24;AC_nfe=0;AC_nfe_bgr=0;AC_nfe_est=0;AC_nfe_female=0;AC_nfe_male=0;AC_nfe_nwe=0;AC_nfe_onf=0;AC_nfe_seu=0;AC_nfe_swe=0;AC_oth=0;AC_oth…
chr9	104814191	rs1235170704	C	A	2334.36	PASS	3.97706e-06	AC=1;AC_afr=0;AC_afr_female=0;AC_afr_male=0;AC_amr=0;AC_amr_female=0;AC_amr_male=0;AC_asj=0;AC_asj_female=0;AC_asj_male=0;AC_eas=0;AC_eas_female=0;AC_eas_jpn=0;AC_eas_kor=0;AC_eas_male=0;AC_eas_oea=0;AC_female=1;AC_fin=0;AC_fin_female=0;AC_fin_male=0;AC_male=0;AC_nfe=0;AC_nfe_bgr=0;AC_nfe_est=0;AC_nfe_female=0;AC_nfe_male=0;AC_nfe_nwe=0;AC_nfe_onf=0;AC_nfe_seu=0;AC_nfe_swe=0;AC_oth=0;AC_oth_femal…
chr9	104814193	rs755256833	C	A	17256.2	PASS	3.97722e-06	AC=1;AC_afr=0;AC_afr_female=0;AC_afr_male=0;AC_amr=0;AC_amr_female=0;AC_amr_male=0;AC_asj=0;AC_asj_female=0;AC_asj_male=0;AC_eas=0;AC_eas_female=0;AC_eas_jpn=0;AC_eas_kor=0;AC_eas_male=0;AC_eas_oea=0;AC_female=1;AC_fin=0;AC_fin_female=0;AC_fin_male=0;AC_male=0;AC_nfe=1;AC_nfe_bgr=0;AC_nfe_est=0;AC_nfe_female=1;AC_nfe_male=0;AC_nfe_nwe=0;AC_nfe_onf=1;AC_nfe_seu=0;AC_nfe_swe=0;AC_oth=0;AC_oth_femal…
chr9	104814193	rs755256833	C	T	17256.2	PASS	3.97722e-05	AC=10;AC_afr=0;AC_afr_female=0;AC_afr_male=0;AC_amr=4;AC_amr_female=2;AC_amr_male=2;AC_asj=0;AC_asj_female=0;AC_asj_male=0;AC_eas=1;AC_eas_female=1;AC_eas_jpn=0;AC_eas_kor=0;AC_eas_male=0;AC_eas_oea=1;AC_female=4;AC_fin=3;AC_fin_female=1;AC_fin_male=2;AC_male=6;AC_nfe=1;AC_nfe_bgr=0;AC_nfe_est=0;AC_nfe_female=0;AC_nfe_male=1;AC_nfe_nwe=1;AC_nfe_onf=0;AC_nfe_seu=0;AC_nfe_swe=0;AC_oth=1;AC_oth_fema…
chr9	104814194	rs759804103	G	A	15447.3	PASS	1.98866e-05	AC=5;AC_afr=0;AC_afr_female=0;AC_afr_male=0;AC_amr=0;AC_amr_female=0;AC_amr_male=0;AC_asj=0;AC_asj_female=0;AC_asj_male=0;AC_eas=2;AC_eas_female=0;AC_eas_jpn=0;AC_eas_kor=0;AC_eas_male=2;AC_eas_oea=2;AC_female=1;AC_fin=0;AC_fin_female=0;AC_fin_male=0;AC_male=4;AC_nfe=3;AC_nfe_bgr=0;AC_nfe_est=0;AC_nfe_female=1;AC_nfe_male=2;AC_nfe_nwe=1;AC_nfe_onf=1;AC_nfe_seu=1;AC_nfe_swe=0;AC_oth=0;AC_oth_femal…
chr9	104814198	rs755797391	G	T	638.36	PASS	3.97731e-06	AC=1;AC_afr=0;AC_afr_female=0;AC_afr_male=0;AC_amr=0;AC_amr_female=0;AC_amr_male=0;AC_asj=0;AC_asj_female=0;AC_asj_male=0;AC_eas=1;AC_eas_female=0;AC_eas_jpn=0;AC_eas_kor=0;AC_eas_male=1;AC_eas_oea=1;AC_female=0;AC_fin=0;AC_fin_female=0;AC_fin_male=0;AC_male=1;AC_nfe=0;AC_nfe_bgr=0;AC_nfe_est=0;AC_nfe_female=0;AC_nfe_male=0;AC_nfe_nwe=0;AC_nfe_onf=0;AC_nfe_seu=0;AC_nfe_swe=0;AC_oth=0;AC_oth_femal…
chr9	104814199	rs1452221771	C	A	3073.36	PASS	3.977e-06	AC=1;AC_afr=0;AC_afr_female=0;AC_afr_male=0;AC_amr=0;AC_amr_female=0;AC_amr_male=0;AC_asj=0;AC_asj_female=0;AC_asj_male=0;AC_eas=1;AC_eas_female=0;AC_eas_jpn=0;AC_eas_kor=0;AC_eas_male=1;AC_eas_oea=1;AC_female=0;AC_fin=0;AC_fin_female=0;AC_fin_male=0;AC_male=1;AC_nfe=0;AC_nfe_bgr=0;AC_nfe_est=0;AC_nfe_female=0;AC_nfe_male=0;AC_nfe_nwe=0;AC_nfe_onf=0;AC_nfe_seu=0;AC_nfe_swe=0;AC_oth=0;AC_oth_femal…
chr9	104814201	rs151175933	C	T	27803.9	PASS	3.18183e-05	AC=8;AC_afr=0;AC_afr_female=0;AC_afr_male=0;AC_amr=1;AC_amr_female=0;AC_amr_male=1;AC_asj=0;AC_asj_female=0;AC_asj_male=0;AC_eas=6;AC_eas_female=5;AC_eas_jpn=0;AC_eas_kor=0;AC_eas_male=1;AC_eas_oea=6;AC_female=6;AC_fin=0;AC_fin_female=0;AC_fin_male=0;AC_male=2;AC_nfe=1;AC_nfe_bgr=0;AC_nfe_est=0;AC_nfe_female=1;AC_nfe_male=0;AC_nfe_nwe=1;AC_nfe_onf=0;AC_nfe_seu=0;AC_nfe_swe=0;AC_oth=0;AC_oth_femal…
chr9	104814202	rs756805987	G	A	24877.2	PASS	2.38658e-05	AC=6;AC_afr=0;AC_afr_female=0;AC_afr_male=0;AC_amr=0;AC_amr_female=0;AC_amr_male=0;AC_asj=1;AC_asj_female=0;AC_asj_male=1;AC_eas=0;AC_eas_female=0;AC_eas_jpn=0;AC_eas_kor=0;AC_eas_male=0;AC_eas_oea=0;AC_female=3;AC_fin=0;AC_fin_female=0;AC_fin_male=0;AC_male=3;AC_nfe=4;AC_nfe_bgr=0;AC_nfe_est=0;AC_nfe_female=2;AC_nfe_male=2;AC_nfe_nwe=3;AC_nfe_onf=0;AC_nfe_seu=1;AC_nfe_swe=0;AC_oth=0;AC_oth_femal…
chr9	104814203	rs1428622025	C	A	849.36	PASS	3.97697e-06	AC=1;AC_afr=0;AC_afr_female=0;AC_afr_male=0;AC_amr=0;AC_amr_female=0;AC_amr_male=0;AC_asj=0;AC_asj_female=0;AC_asj_male=0;AC_eas=0;AC_eas_female=0;AC_eas_jpn=0;AC_eas_kor=0;AC_eas_male=0;AC_eas_oea=0;AC_female=1;AC_fin=0;AC_fin_female=0;AC_fin_male=0;AC_male=0;AC_nfe=1;AC_nfe_bgr=0;AC_nfe_est=0;AC_nfe_female=1;AC_nfe_male=0;AC_nfe_nwe=0;AC_nfe_onf=1;AC_nfe_seu=0;AC_nfe_swe=0;AC_oth=0;AC_oth_femal…
chr9	104814210	rs778651217	C	T	10062.4	PASS	1.98864e-05	AC=5;AC_afr=0;AC_afr_female=0;AC_afr_male=0;AC_amr=0;AC_amr_female=0;AC_amr_male=0;AC_asj=0;AC_asj_female=0;AC_asj_male=0;AC_eas=0;AC_eas_female=0;AC_eas_jpn=0;AC_eas_kor=0;AC_eas_male=0;AC_eas_oea=0;AC_female=2;AC_fin=4;AC_fin_female=2;AC_fin_male=2;AC_male=3;AC_nfe=0;AC_nfe_bgr=0;AC_nfe_est=0;AC_nfe_female=0;AC_nfe_male=0;AC_nfe_nwe=0;AC_nfe_onf=0;AC_nfe_seu=0;AC_nfe_swe=0;AC_oth=0;AC_oth_femal…
chr9	104814212	rs1356254293	T	C	120.36	PASS	3.97744e-06	AC=1;AC_afr=0;AC_afr_female=0;AC_afr_male=0;AC_amr=0;AC_amr_female=0;AC_amr_male=0;AC_asj=0;AC_asj_female=0;AC_asj_male=0;AC_eas=0;AC_eas_female=0;AC_eas_jpn=0;AC_eas_kor=0;AC_eas_male=0;AC_eas_oea=0;AC_female=1;AC_fin=0;AC_fin_female=0;AC_fin_male=0;AC_male=0;AC_nfe=1;AC_nfe_bgr=0;AC_nfe_est=0;AC_nfe_female=1;AC_nfe_male=0;AC_nfe_nwe=0;AC_nfe_onf=1;AC_nfe_seu=0;AC_nfe_swe=0;AC_oth=0;AC_oth_femal…
chr9	104814226	rs771808825	T	C	1462.37	PASS	7.95608e-06	AC=2;AC_afr=2;AC_afr_female=2;AC_afr_male=0;AC_amr=0;AC_amr_female=0;AC_amr_male=0;AC_asj=0;AC_asj_female=0;AC_asj_male=0;AC_eas=0;AC_eas_female=0;AC_eas_jpn=0;AC_eas_kor=0;AC_eas_male=0;AC_eas_oea=0;AC_female=2;AC_fin=0;AC_fin_female=0;AC_fin_male=0;AC_male=0;AC_nfe=0;AC_nfe_bgr=0;AC_nfe_est=0;AC_nfe_female=0;AC_nfe_male=0;AC_nfe_nwe=0;AC_nfe_onf=0;AC_nfe_seu=0;AC_nfe_swe=0;AC_oth=0;AC_oth_femal…
chr9	104814428	rs758324023	T	C	4834.15	PASS	7.95393e-06	AC=2;AC_afr=0;AC_afr_female=0;AC_afr_male=0;AC_amr=0;AC_amr_female=0;AC_amr_male=0;AC_asj=0;AC_asj_female=0;AC_asj_male=0;AC_eas=0;AC_eas_female=0;AC_eas_jpn=0;AC_eas_kor=0;AC_eas_male=0;AC_eas_oea=0;AC_female=1;AC_fin=0;AC_fin_female=0;AC_fin_male=0;AC_male=1;AC_nfe=0;AC_nfe_bgr=0;AC_nfe_est=0;AC_nfe_female=0;AC_nfe_male=0;AC_nfe_nwe=0;AC_nfe_onf=0;AC_nfe_seu=0;AC_nfe_swe=0;AC_oth=0;AC_oth_femal…
chr9	104814437	rs1272035120	A	C	2097.36	PASS	3.97678e-06	AC=1;AC_afr=0;AC_afr_female=0;AC_afr_male=0;AC_amr=0;AC_amr_female=0;AC_amr_male=0;AC_asj=0;AC_asj_female=0;AC_asj_male=0;AC_eas=0;AC_eas_female=0;AC_eas_jpn=0;AC_eas_kor=0;AC_eas_male=0;AC_eas_oea=0;AC_female=0;AC_fin=0;AC_fin_female=0;AC_fin_male=0;AC_male=1;AC_nfe=1;AC_nfe_bgr=0;AC_nfe_est=0;AC_nfe_female=0;AC_nfe_male=1;AC_nfe_nwe=0;AC_nfe_onf=1;AC_nfe_seu=0;AC_nfe_swe=0;AC_oth=0;AC_oth_femal…
chr9	104814441	.	T	C	2655.9	PASS	3.97662e-06	AC=1;AC_afr=0;AC_afr_female=0;AC_afr_male=0;AC_amr=0;AC_amr_female=0;AC_amr_male=0;AC_asj=0;AC_asj_female=0;AC_asj_male=0;AC_eas=0;AC_eas_female=0;AC_eas_jpn=0;AC_eas_kor=0;AC_eas_male=0;AC_eas_oea=0;AC_female=1;AC_fin=0;AC_fin_female=0;AC_fin_male=0;AC_male=0;AC_nfe=1;AC_nfe_bgr=0;AC_nfe_est=0;AC_nfe_female=1;AC_nfe_male=0;AC_nfe_nwe=0;AC_nfe_onf=1;AC_nfe_seu=0;AC_nfe_swe=0;AC_oth=0;AC_oth_femal…
chr9	104814446	rs140160885	C	T	56508.2	PASS	0.000123278	AC=31;AC_afr=6;AC_afr_female=3;AC_afr_male=3;AC_amr=0;AC_amr_female=0;AC_amr_male=0;AC_asj=0;AC_asj_female=0;AC_asj_male=0;AC_eas=5;AC_eas_female=2;AC_eas_jpn=0;AC_eas_kor=0;AC_eas_male=3;AC_eas_oea=5;AC_female=18;AC_fin=0;AC_fin_female=0;AC_fin_male=0;AC_male=13;AC_nfe=0;AC_nfe_bgr=0;AC_nfe_est=0;AC_nfe_female=0;AC_nfe_male=0;AC_nfe_nwe=0;AC_nfe_onf=0;AC_nfe_seu=0;AC_nfe_swe=0;AC_oth=0;AC_oth_fe…
chr9	104814450	rs1228237473	C	A	2551.35	PASS	3.97674e-06	AC=1;AC_afr=0;AC_afr_female=0;AC_afr_male=0;AC_amr=0;AC_amr_female=0;AC_amr_male=0;AC_asj=0;AC_asj_female=0;AC_asj_male=0;AC_eas=1;AC_eas_female=0;AC_eas_jpn=0;AC_eas_kor=0;AC_eas_male=1;AC_eas_oea=1;AC_female=0;AC_fin=0;AC_fin_female=0;AC_fin_male=0;AC_male=1;AC_nfe=0;AC_nfe_bgr=0;AC_nfe_est=0;AC_nfe_female=0;AC_nfe_male=0;AC_nfe_nwe=0;AC_nfe_onf=0;AC_nfe_seu=0;AC_nfe_swe=0;AC_oth=0;AC_oth_femal…
chr9	104814451	rs41436749	T	G	115498	PASS	0.000222698	AC=56;AC_afr=52;AC_afr_female=34;AC_afr_male=18;AC_amr=4;AC_amr_female=3;AC_amr_male=1;AC_asj=0;AC_asj_female=0;AC_asj_male=0;AC_eas=0;AC_eas_female=0;AC_eas_jpn=0;AC_eas_kor=0;AC_eas_male=0;AC_eas_oea=0;AC_female=37;AC_fin=0;AC_fin_female=0;AC_fin_male=0;AC_male=19;AC_nfe=0;AC_nfe_bgr=0;AC_nfe_est=0;AC_nfe_female=0;AC_nfe_male=0;AC_nfe_nwe=0;AC_nfe_onf=0;AC_nfe_seu=0;AC_nfe_swe=0;AC_oth=0;AC_oth…
chr9	104814452	rs768441463	C	T	363.35	PASS	3.97693e-06	AC=1;AC_afr=0;AC_afr_female=0;AC_afr_male=0;AC_amr=0;AC_amr_female=0;AC_amr_male=0;AC_asj=0;AC_asj_female=0;AC_asj_male=0;AC_eas=0;AC_eas_female=0;AC_eas_jpn=0;AC_eas_kor=0;AC_eas_male=0;AC_eas_oea=0;AC_female=1;AC_fin=0;AC_fin_female=0;AC_fin_male=0;AC_male=0;AC_nfe=0;AC_nfe_bgr=0;AC_nfe_est=0;AC_nfe_female=0;AC_nfe_male=0;AC_nfe_nwe=0;AC_nfe_onf=0;AC_nfe_seu=0;AC_nfe_swe=0;AC_oth=0;AC_oth_femal…
chr9	104814457	rs138056193	C	T	35878.3	PASS	5.56762e-05	AC=14;AC_afr=2;AC_afr_female=1;AC_afr_male=1;AC_amr=0;AC_amr_female=0;AC_amr_male=0;AC_asj=0;AC_asj_female=0;AC_asj_male=0;AC_eas=8;AC_eas_female=4;AC_eas_jpn=0;AC_eas_kor=0;AC_eas_male=4;AC_eas_oea=8;AC_female=7;AC_fin=0;AC_fin_female=0;AC_fin_male=0;AC_male=7;AC_nfe=1;AC_nfe_bgr=0;AC_nfe_est=0;AC_nfe_female=0;AC_nfe_male=1;AC_nfe_nwe=1;AC_nfe_onf=0;AC_nfe_seu=0;AC_nfe_swe=0;AC_oth=0;AC_oth_fema…
chr9	104814458	rs141006151	G	C	27798.4	PASS	1.19313e-05	AC=3;AC_afr=0;AC_afr_female=0;AC_afr_male=0;AC_amr=1;AC_amr_female=1;AC_amr_male=0;AC_asj=0;AC_asj_female=0;AC_asj_male=0;AC_eas=0;AC_eas_female=0;AC_eas_jpn=0;AC_eas_kor=0;AC_eas_male=0;AC_eas_oea=0;AC_female=1;AC_fin=0;AC_fin_female=0;AC_fin_male=0;AC_male=2;AC_nfe=2;AC_nfe_bgr=0;AC_nfe_est=0;AC_nfe_female=0;AC_nfe_male=2;AC_nfe_nwe=0;AC_nfe_onf=0;AC_nfe_seu=2;AC_nfe_swe=0;AC_oth=0;AC_oth_femal…
chr9	104814458	rs141006151	G	A	27798.4	PASS	3.97709e-05	AC=10;AC_afr=0;AC_afr_female=0;AC_afr_male=0;AC_amr=1;AC_amr_female=1;AC_amr_male=0;AC_asj=0;AC_asj_female=0;AC_asj_male=0;AC_eas=0;AC_eas_female=0;AC_eas_jpn=0;AC_eas_kor=0;AC_eas_male=0;AC_eas_oea=0;AC_female=4;AC_fin=1;AC_fin_female=0;AC_fin_male=1;AC_male=6;AC_nfe=7;AC_nfe_bgr=0;AC_nfe_est=0;AC_nfe_female=3;AC_nfe_male=4;AC_nfe_nwe=3;AC_nfe_onf=1;AC_nfe_seu=3;AC_nfe_swe=0;AC_oth=0;AC_oth_fema…
chr9	104814465	rs201876980	T	C	16458.4	PASS	2.3862e-05	AC=6;AC_afr=0;AC_afr_female=0;AC_afr_male=0;AC_amr=0;AC_amr_female=0;AC_amr_male=0;AC_asj=0;AC_asj_female=0;AC_asj_male=0;AC_eas=6;AC_eas_female=5;AC_eas_jpn=0;AC_eas_kor=0;AC_eas_male=1;AC_eas_oea=6;AC_female=5;AC_fin=0;AC_fin_female=0;AC_fin_male=0;AC_male=1;AC_nfe=0;AC_nfe_bgr=0;AC_nfe_est=0;AC_nfe_female=0;AC_nfe_male=0;AC_nfe_nwe=0;AC_nfe_onf=0;AC_nfe_seu=0;AC_nfe_swe=0;AC_oth=0;AC_oth_femal…
chr9	104816151	rs754717919	G	C	5374.35	PASS	3.9764e-06	AC=1;AC_afr=0;AC_afr_female=0;AC_afr_male=0;AC_amr=0;AC_amr_female=0;AC_amr_male=0;AC_asj=0;AC_asj_female=0;AC_asj_male=0;AC_eas=0;AC_eas_female=0;AC_eas_jpn=0;AC_eas_kor=0;AC_eas_male=0;AC_eas_oea=0;AC_female=1;AC_fin=0;AC_fin_female=0;AC_fin_male=0;AC_male=0;AC_nfe=1;AC_nfe_bgr=0;AC_nfe_est=0;AC_nfe_female=1;AC_nfe_male=0;AC_nfe_nwe=0;AC_nfe_onf=1;AC_nfe_seu=0;AC_nfe_swe=0;AC_oth=0;AC_oth_femal…
chr9	104816152	rs1476166712	G	A	3267.35	PASS	3.97646e-06	AC=1;AC_afr=0;AC_afr_female=0;AC_afr_male=0;AC_amr=0;AC_amr_female=0;AC_amr_male=0;AC_asj=0;AC_asj_female=0;AC_asj_male=0;AC_eas=0;AC_eas_female=0;AC_eas_jpn=0;AC_eas_kor=0;AC_eas_male=0;AC_eas_oea=0;AC_female=0;AC_fin=1;AC_fin_female=0;AC_fin_male=1;AC_male=1;AC_nfe=0;AC_nfe_bgr=0;AC_nfe_est=0;AC_nfe_female=0;AC_nfe_male=0;AC_nfe_nwe=0;AC_nfe_onf=0;AC_nfe_seu=0;AC_nfe_swe=0;AC_oth=0;AC_oth_femal…
chr9	104816155	rs548468204	C	T	208219	PASS	0.000190869	AC=48;AC_afr=0;AC_afr_female=0;AC_afr_male=0;AC_amr=0;AC_amr_female=0;AC_amr_male=0;AC_asj=0;AC_asj_female=0;AC_asj_male=0;AC_eas=0;AC_eas_female=0;AC_eas_jpn=0;AC_eas_kor=0;AC_eas_male=0;AC_eas_oea=0;AC_female=14;AC_fin=0;AC_fin_female=0;AC_fin_male=0;AC_male=34;AC_nfe=0;AC_nfe_bgr=0;AC_nfe_est=0;AC_nfe_female=0;AC_nfe_male=0;AC_nfe_nwe=0;AC_nfe_onf=0;AC_nfe_seu=0;AC_nfe_swe=0;AC_oth=0;AC_oth_fe…
chr9	104816156	rs144923927	G	A	29499.4	PASS	1.98821e-05	AC=5;AC_afr=0;AC_afr_female=0;AC_afr_male=0;AC_amr=2;AC_amr_female=0;AC_amr_male=2;AC_asj=0;AC_asj_female=0;AC_asj_male=0;AC_eas=1;AC_eas_female=1;AC_eas_jpn=0;AC_eas_kor=0;AC_eas_male=0;AC_eas_oea=1;AC_female=2;AC_fin=0;AC_fin_female=0;AC_fin_male=0;AC_male=3;AC_nfe=2;AC_nfe_bgr=0;AC_nfe_est=0;AC_nfe_female=1;AC_nfe_male=1;AC_nfe_nwe=1;AC_nfe_onf=1;AC_nfe_seu=0;AC_nfe_swe=0;AC_oth=0;AC_oth_femal…
chr9	104816161	rs771180332	T	C	2326.35	PASS	3.97633e-06	AC=1;AC_afr=0;AC_afr_female=0;AC_afr_male=0;AC_amr=0;AC_amr_female=0;AC_amr_male=0;AC_asj=0;AC_asj_female=0;AC_asj_male=0;AC_eas=1;AC_eas_female=1;AC_eas_jpn=0;AC_eas_kor=0;AC_eas_male=0;AC_eas_oea=1;AC_female=1;AC_fin=0;AC_fin_female=0;AC_fin_male=0;AC_male=0;AC_nfe=0;AC_nfe_bgr=0;AC_nfe_est=0;AC_nfe_female=0;AC_nfe_male=0;AC_nfe_nwe=0;AC_nfe_onf=0;AC_nfe_seu=0;AC_nfe_swe=0;AC_oth=0;AC_oth_femal…
chr9	104816166	rs138734266	T	C	22721.4	PASS	2.78337e-05	AC=7;AC_afr=1;AC_afr_female=1;AC_afr_male=0;AC_amr=6;AC_amr_female=3;AC_amr_male=3;AC_asj=0;AC_asj_female=0;AC_asj_male=0;AC_eas=0;AC_eas_female=0;AC_eas_jpn=0;AC_eas_kor=0;AC_eas_male=0;AC_eas_oea=0;AC_female=4;AC_fin=0;AC_fin_female=0;AC_fin_male=0;AC_male=3;AC_nfe=0;AC_nfe_bgr=0;AC_nfe_est=0;AC_nfe_female=0;AC_nfe_male=0;AC_nfe_nwe=0;AC_nfe_onf=0;AC_nfe_seu=0;AC_nfe_swe=0;AC_oth=0;AC_oth_femal…
chr9	104816187	rs1386005249	G	A	152.35	PASS	3.97624e-06	AC=1;AC_afr=0;AC_afr_female=0;AC_afr_male=0;AC_amr=0;AC_amr_female=0;AC_amr_male=0;AC_asj=0;AC_asj_female=0;AC_asj_male=0;AC_eas=0;AC_eas_female=0;AC_eas_jpn=0;AC_eas_kor=0;AC_eas_male=0;AC_eas_oea=0;AC_female=1;AC_fin=0;AC_fin_female=0;AC_fin_male=0;AC_male=0;AC_nfe=1;AC_nfe_bgr=0;AC_nfe_est=0;AC_nfe_female=1;AC_nfe_male=0;AC_nfe_nwe=1;AC_nfe_onf=0;AC_nfe_seu=0;AC_nfe_swe=0;AC_oth=0;AC_oth_femal…
chr9	104816191	rs745887289	T	C	2540.35	PASS	3.97621e-06	AC=1;AC_afr=0;AC_afr_female=0;AC_afr_male=0;AC_amr=0;AC_amr_female=0;AC_amr_male=0;AC_asj=0;AC_asj_female=0;AC_asj_male=0;AC_eas=0;AC_eas_female=0;AC_eas_jpn=0;AC_eas_kor=0;AC_eas_male=0;AC_eas_oea=0;AC_female=0;AC_fin=0;AC_fin_female=0;AC_fin_male=0;AC_male=1;AC_nfe=1;AC_nfe_bgr=0;AC_nfe_est=0;AC_nfe_female=0;AC_nfe_male=1;AC_nfe_nwe=0;AC_nfe_onf=0;AC_nfe_seu=1;AC_nfe_swe=0;AC_oth=0;AC_oth_femal…
chr9	104816197	rs2230807	C	T	1.69039e+07	PASS	0.0145292	AC=3654;AC_afr=3144;AC_afr_female=1902;AC_afr_male=1242;AC_amr=347;AC_amr_female=194;AC_amr_male=153;AC_asj=11;AC_asj_female=7;AC_asj_male=4;AC_eas=0;AC_eas_female=0;AC_eas_jpn=0;AC_eas_kor=0;AC_eas_male=0;AC_eas_oea=0;AC_female=2165;AC_fin=0;AC_fin_female=0;AC_fin_male=0;AC_male=1489;AC_nfe=81;AC_nfe_bgr=0;AC_nfe_est=0;AC_nfe_female=33;AC_nfe_male=48;AC_nfe_nwe=22;AC_nfe_onf=27;AC_nfe_seu=31;AC_…
chr9	104816198	rs776102861	C	T	19133.4	PASS	2.78334e-05	AC=7;AC_afr=0;AC_afr_female=0;AC_afr_male=0;AC_amr=0;AC_amr_female=0;AC_amr_male=0;AC_asj=0;AC_asj_female=0;AC_asj_male=0;AC_eas=0;AC_eas_female=0;AC_eas_jpn=0;AC_eas_kor=0;AC_eas_male=0;AC_eas_oea=0;AC_female=1;AC_fin=0;AC_fin_female=0;AC_fin_male=0;AC_male=6;AC_nfe=1;AC_nfe_bgr=0;AC_nfe_est=0;AC_nfe_female=0;AC_nfe_male=1;AC_nfe_nwe=0;AC_nfe_onf=0;AC_nfe_seu=1;AC_nfe_swe=0;AC_oth=0;AC_oth_femal…
chr9	104816199	rs778598605	G	A	28016	PASS	2.38574e-05	AC=6;AC_afr=1;AC_afr_female=0;AC_afr_male=1;AC_amr=0;AC_amr_female=0;AC_amr_male=0;AC_asj=0;AC_asj_female=0;AC_asj_male=0;AC_eas=2;AC_eas_female=1;AC_eas_jpn=0;AC_eas_kor=2;AC_eas_male=1;AC_eas_oea=0;AC_female=4;AC_fin=0;AC_fin_female=0;AC_fin_male=0;AC_male=2;AC_nfe=3;AC_nfe_bgr=0;AC_nfe_est=0;AC_nfe_female=3;AC_nfe_male=0;AC_nfe_nwe=2;AC_nfe_onf=1;AC_nfe_seu=0;AC_nfe_swe=0;AC_oth=0;AC_oth_femal…
chr9	104816201	rs1288332640	T	A	11766.1	PASS	1.19286e-05	AC=3;AC_afr=0;AC_afr_female=0;AC_afr_male=0;AC_amr=3;AC_amr_female=2;AC_amr_male=1;AC_asj=0;AC_asj_female=0;AC_asj_male=0;AC_eas=0;AC_eas_female=0;AC_eas_jpn=0;AC_eas_kor=0;AC_eas_male=0;AC_eas_oea=0;AC_female=2;AC_fin=0;AC_fin_female=0;AC_fin_male=0;AC_male=1;AC_nfe=0;AC_nfe_bgr=0;AC_nfe_est=0;AC_nfe_female=0;AC_nfe_male=0;AC_nfe_nwe=0;AC_nfe_onf=0;AC_nfe_seu=0;AC_nfe_swe=0;AC_oth=0;AC_oth_femal…
chr9	104816203	rs534524842	A	G	2775.35	PASS	3.97624e-06	AC=1;AC_afr=1;AC_afr_female=1;AC_afr_male=0;AC_amr=0;AC_amr_female=0;AC_amr_male=0;AC_asj=0;AC_asj_female=0;AC_asj_male=0;AC_eas=0;AC_eas_female=0;AC_eas_jpn=0;AC_eas_kor=0;AC_eas_male=0;AC_eas_oea=0;AC_female=1;AC_fin=0;AC_fin_female=0;AC_fin_male=0;AC_male=0;AC_nfe=0;AC_nfe_bgr=0;AC_nfe_est=0;AC_nfe_female=0;AC_nfe_male=0;AC_nfe_nwe=0;AC_nfe_onf=0;AC_nfe_seu=0;AC_nfe_swe=0;AC_oth=0;AC_oth_femal…
chr9	104816214	rs777026743	G	C	10441.1	PASS	7.95248e-06	AC=2;AC_afr=0;AC_afr_female=0;AC_afr_male=0;AC_amr=0;AC_amr_female=0;AC_amr_male=0;AC_asj=0;AC_asj_female=0;AC_asj_male=0;AC_eas=0;AC_eas_female=0;AC_eas_jpn=0;AC_eas_kor=0;AC_eas_male=0;AC_eas_oea=0;AC_female=2;AC_fin=0;AC_fin_female=0;AC_fin_male=0;AC_male=0;AC_nfe=1;AC_nfe_bgr=0;AC_nfe_est=0;AC_nfe_female=1;AC_nfe_male=0;AC_nfe_nwe=1;AC_nfe_onf=0;AC_nfe_seu=0;AC_nfe_swe=0;AC_oth=1;AC_oth_femal…
chr9	104816219	rs779669417	A	C	7627.37	PASS	3.97621e-06	AC=1;AC_afr=0;AC_afr_female=0;AC_afr_male=0;AC_amr=0;AC_amr_female=0;AC_amr_male=0;AC_asj=0;AC_asj_female=0;AC_asj_male=0;AC_eas=0;AC_eas_female=0;AC_eas_jpn=0;AC_eas_kor=0;AC_eas_male=0;AC_eas_oea=0;AC_female=0;AC_fin=0;AC_fin_female=0;AC_fin_male=0;AC_male=1;AC_nfe=1;AC_nfe_bgr=0;AC_nfe_est=0;AC_nfe_female=0;AC_nfe_male=1;AC_nfe_nwe=1;AC_nfe_onf=0;AC_nfe_seu=0;AC_nfe_swe=0;AC_oth=0;AC_oth_femal…
chr9	104816219	rs779669417	AGTTCC	A	7627.37	PASS	3.97621e-06	AC=1;AC_afr=0;AC_afr_female=0;AC_afr_male=0;AC_amr=0;AC_amr_female=0;AC_amr_male=0;AC_asj=0;AC_asj_female=0;AC_asj_male=0;AC_eas=0;AC_eas_female=0;AC_eas_jpn=0;AC_eas_kor=0;AC_eas_male=0;AC_eas_oea=0;AC_female=0;AC_fin=0;AC_fin_female=0;AC_fin_male=0;AC_male=1;AC_nfe=1;AC_nfe_bgr=0;AC_nfe_est=0;AC_nfe_female=0;AC_nfe_male=1;AC_nfe_nwe=0;AC_nfe_onf=0;AC_nfe_seu=0;AC_nfe_swe=1;AC_oth=0;AC_oth_femal…
chr9	104816223	rs1350973387	C	T	6678.38	PASS	3.97621e-06	AC=1;AC_afr=0;AC_afr_female=0;AC_afr_male=0;AC_amr=0;AC_amr_female=0;AC_amr_male=0;AC_asj=0;AC_asj_female=0;AC_asj_male=0;AC_eas=0;AC_eas_female=0;AC_eas_jpn=0;AC_eas_kor=0;AC_eas_male=0;AC_eas_oea=0;AC_female=0;AC_fin=0;AC_fin_female=0;AC_fin_male=0;AC_male=1;AC_nfe=0;AC_nfe_bgr=0;AC_nfe_est=0;AC_nfe_female=0;AC_nfe_male=0;AC_nfe_nwe=0;AC_nfe_onf=0;AC_nfe_seu=0;AC_nfe_swe=0;AC_oth=1;AC_oth_femal…
chr9	104816226	rs1209484368	C	T	3048.36	PASS	3.97621e-06	AC=1;AC_afr=0;AC_afr_female=0;AC_afr_male=0;AC_amr=0;AC_amr_female=0;AC_amr_male=0;AC_asj=0;AC_asj_female=0;AC_asj_male=0;AC_eas=0;AC_eas_female=0;AC_eas_jpn=0;AC_eas_kor=0;AC_eas_male=0;AC_eas_oea=0;AC_female=1;AC_fin=0;AC_fin_female=0;AC_fin_male=0;AC_male=0;AC_nfe=1;AC_nfe_bgr=0;AC_nfe_est=0;AC_nfe_female=1;AC_nfe_male=0;AC_nfe_nwe=0;AC_nfe_onf=0;AC_nfe_seu=0;AC_nfe_swe=1;AC_oth=0;AC_oth_femal…
chr9	104816231	rs1277584205	G	A	5737.37	PASS	3.97624e-06	AC=1;AC_afr=0;AC_afr_female=0;AC_afr_male=0;AC_amr=0;AC_amr_female=0;AC_amr_male=0;AC_asj=0;AC_asj_female=0;AC_asj_male=0;AC_eas=0;AC_eas_female=0;AC_eas_jpn=0;AC_eas_kor=0;AC_eas_male=0;AC_eas_oea=0;AC_female=1;AC_fin=0;AC_fin_female=0;AC_fin_male=0;AC_male=0;AC_nfe=1;AC_nfe_bgr=0;AC_nfe_est=0;AC_nfe_female=1;AC_nfe_male=0;AC_nfe_nwe=0;AC_nfe_onf=1;AC_nfe_seu=0;AC_nfe_swe=0;AC_oth=0;AC_oth_femal…
chr9	104816231	rs1277584205	G	C	5737.37	PASS	3.97624e-06	AC=1;AC_afr=0;AC_afr_female=0;AC_afr_male=0;AC_amr=0;AC_amr_female=0;AC_amr_male=0;AC_asj=0;AC_asj_female=0;AC_asj_male=0;AC_eas=0;AC_eas_female=0;AC_eas_jpn=0;AC_eas_kor=0;AC_eas_male=0;AC_eas_oea=0;AC_female=1;AC_fin=0;AC_fin_female=0;AC_fin_male=0;AC_male=0;AC_nfe=1;AC_nfe_bgr=0;AC_nfe_est=0;AC_nfe_female=1;AC_nfe_male=0;AC_nfe_nwe=0;AC_nfe_onf=1;AC_nfe_seu=0;AC_nfe_swe=0;AC_oth=0;AC_oth_femal…
chr9	104816233	rs1486580268	T	C	3312.35	PASS	3.97624e-06	AC=1;AC_afr=0;AC_afr_female=0;AC_afr_male=0;AC_amr=0;AC_amr_female=0;AC_amr_male=0;AC_asj=0;AC_asj_female=0;AC_asj_male=0;AC_eas=0;AC_eas_female=0;AC_eas_jpn=0;AC_eas_kor=0;AC_eas_male=0;AC_eas_oea=0;AC_female=1;AC_fin=0;AC_fin_female=0;AC_fin_male=0;AC_male=0;AC_nfe=1;AC_nfe_bgr=0;AC_nfe_est=0;AC_nfe_female=1;AC_nfe_male=0;AC_nfe_nwe=1;AC_nfe_onf=0;AC_nfe_seu=0;AC_nfe_swe=0;AC_oth=0;AC_oth_femal…
chr9	104816234	rs562403512	C	G	45923.4	PASS	3.9763e-06	AC=1;AC_afr=0;AC_afr_female=0;AC_afr_male=0;AC_amr=0;AC_amr_female=0;AC_amr_male=0;AC_asj=0;AC_asj_female=0;AC_asj_male=0;AC_eas=0;AC_eas_female=0;AC_eas_jpn=0;AC_eas_kor=0;AC_eas_male=0;AC_eas_oea=0;AC_female=0;AC_fin=0;AC_fin_female=0;AC_fin_male=0;AC_male=1;AC_nfe=1;AC_nfe_bgr=0;AC_nfe_est=0;AC_nfe_female=0;AC_nfe_male=1;AC_nfe_nwe=1;AC_nfe_onf=0;AC_nfe_seu=0;AC_nfe_swe=0;AC_oth=0;AC_oth_femal…
chr9	104816234	rs562403512	C	A	45923.4	PASS	4.37393e-05	AC=11;AC_afr=0;AC_afr_female=0;AC_afr_male=0;AC_amr=0;AC_amr_female=0;AC_amr_male=0;AC_asj=0;AC_asj_female=0;AC_asj_male=0;AC_eas=0;AC_eas_female=0;AC_eas_jpn=0;AC_eas_kor=0;AC_eas_male=0;AC_eas_oea=0;AC_female=6;AC_fin=0;AC_fin_female=0;AC_fin_male=0;AC_male=5;AC_nfe=10;AC_nfe_bgr=0;AC_nfe_est=0;AC_nfe_female=6;AC_nfe_male=4;AC_nfe_nwe=1;AC_nfe_onf=3;AC_nfe_seu=0;AC_nfe_swe=6;AC_oth=1;AC_oth_fem…
chr9	104816237	rs546250481	T	A	19667.4	PASS	3.97627e-06	AC=1;AC_afr=0;AC_afr_female=0;AC_afr_male=0;AC_amr=0;AC_amr_female=0;AC_amr_male=0;AC_asj=0;AC_asj_female=0;AC_asj_male=0;AC_eas=0;AC_eas_female=0;AC_eas_jpn=0;AC_eas_kor=0;AC_eas_male=0;AC_eas_oea=0;AC_female=0;AC_fin=0;AC_fin_female=0;AC_fin_male=0;AC_male=1;AC_nfe=0;AC_nfe_bgr=0;AC_nfe_est=0;AC_nfe_female=0;AC_nfe_male=0;AC_nfe_nwe=0;AC_nfe_onf=0;AC_nfe_seu=0;AC_nfe_swe=0;AC_oth=0;AC_oth_femal…
chr9	104816237	rs546250481	T	G	19667.4	PASS	2.38576e-05	AC=6;AC_afr=0;AC_afr_female=0;AC_afr_male=0;AC_amr=0;AC_amr_female=0;AC_amr_male=0;AC_asj=0;AC_asj_female=0;AC_asj_male=0;AC_eas=0;AC_eas_female=0;AC_eas_jpn=0;AC_eas_kor=0;AC_eas_male=0;AC_eas_oea=0;AC_female=2;AC_fin=0;AC_fin_female=0;AC_fin_male=0;AC_male=4;AC_nfe=0;AC_nfe_bgr=0;AC_nfe_est=0;AC_nfe_female=0;AC_nfe_male=0;AC_nfe_nwe=0;AC_nfe_onf=0;AC_nfe_seu=0;AC_nfe_swe=0;AC_oth=0;AC_oth_femal…
chr9	104816248	rs34788556	T	C	1.43367e+07	PASS	0.0140521	AC=3534;AC_afr=1894;AC_afr_female=1183;AC_afr_male=711;AC_amr=393;AC_amr_female=239;AC_amr_male=154;AC_asj=251;AC_asj_female=121;AC_asj_male=130;AC_eas=0;AC_eas_female=0;AC_eas_jpn=0;AC_eas_kor=0;AC_eas_male=0;AC_eas_oea=0;AC_female=1947;AC_fin=54;AC_fin_female=27;AC_fin_male=27;AC_male=1587;AC_nfe=786;AC_nfe_bgr=25;AC_nfe_est=0;AC_nfe_female=315;AC_nfe_male=471;AC_nfe_nwe=273;AC_nfe_onf=211;AC_n…
chr9	104816251	rs1183746912	A	G	3380.35	PASS	3.9763e-06	AC=1;AC_afr=0;AC_afr_female=0;AC_afr_male=0;AC_amr=0;AC_amr_female=0;AC_amr_male=0;AC_asj=0;AC_asj_female=0;AC_asj_male=0;AC_eas=0;AC_eas_female=0;AC_eas_jpn=0;AC_eas_kor=0;AC_eas_male=0;AC_eas_oea=0;AC_female=0;AC_fin=0;AC_fin_female=0;AC_fin_male=0;AC_male=1;AC_nfe=0;AC_nfe_bgr=0;AC_nfe_est=0;AC_nfe_female=0;AC_nfe_male=0;AC_nfe_nwe=0;AC_nfe_onf=0;AC_nfe_seu=0;AC_nfe_swe=0;AC_oth=0;AC_oth_femal…
chr9	104816254	rs765894881	T	C	7117.14	PASS	3.9763e-06	AC=1;AC_afr=0;AC_afr_female=0;AC_afr_male=0;AC_amr=1;AC_amr_female=0;AC_amr_male=1;AC_asj=0;AC_asj_female=0;AC_asj_male=0;AC_eas=0;AC_eas_female=0;AC_eas_jpn=0;AC_eas_kor=0;AC_eas_male=0;AC_eas_oea=0;AC_female=0;AC_fin=0;AC_fin_female=0;AC_fin_male=0;AC_male=1;AC_nfe=0;AC_nfe_bgr=0;AC_nfe_est=0;AC_nfe_female=0;AC_nfe_male=0;AC_nfe_nwe=0;AC_nfe_onf=0;AC_nfe_seu=0;AC_nfe_swe=0;AC_oth=0;AC_oth_femal…
chr9	104816254	rs765894881	T	G	7117.14	PASS	3.9763e-06	AC=1;AC_afr=1;AC_afr_female=0;AC_afr_male=1;AC_amr=0;AC_amr_female=0;AC_amr_male=0;AC_asj=0;AC_asj_female=0;AC_asj_male=0;AC_eas=0;AC_eas_female=0;AC_eas_jpn=0;AC_eas_kor=0;AC_eas_male=0;AC_eas_oea=0;AC_female=0;AC_fin=0;AC_fin_female=0;AC_fin_male=0;AC_male=1;AC_nfe=0;AC_nfe_bgr=0;AC_nfe_est=0;AC_nfe_female=0;AC_nfe_male=0;AC_nfe_nwe=0;AC_nfe_onf=0;AC_nfe_seu=0;AC_nfe_swe=0;AC_oth=0;AC_oth_femal…
chr9	104816269	rs1453997757	C	T	2361.36	PASS	3.9763e-06	AC=1;AC_afr=0;AC_afr_female=0;AC_afr_male=0;AC_amr=1;AC_amr_female=1;AC_amr_male=0;AC_asj=0;AC_asj_female=0;AC_asj_male=0;AC_eas=0;AC_eas_female=0;AC_eas_jpn=0;AC_eas_kor=0;AC_eas_male=0;AC_eas_oea=0;AC_female=1;AC_fin=0;AC_fin_female=0;AC_fin_male=0;AC_male=0;AC_nfe=0;AC_nfe_bgr=0;AC_nfe_est=0;AC_nfe_female=0;AC_nfe_male=0;AC_nfe_nwe=0;AC_nfe_onf=0;AC_nfe_seu=0;AC_nfe_swe=0;AC_oth=0;AC_oth_femal…
chr9	104816272	rs1171779541	C	T	6713.16	PASS	1.19288e-05	AC=3;AC_afr=0;AC_afr_female=0;AC_afr_male=0;AC_amr=3;AC_amr_female=2;AC_amr_male=1;AC_asj=0;AC_asj_female=0;AC_asj_male=0;AC_eas=0;AC_eas_female=0;AC_eas_jpn=0;AC_eas_kor=0;AC_eas_male=0;AC_eas_oea=0;AC_female=2;AC_fin=0;AC_fin_female=0;AC_fin_male=0;AC_male=1;AC_nfe=0;AC_nfe_bgr=0;AC_nfe_est=0;AC_nfe_female=0;AC_nfe_male=0;AC_nfe_nwe=0;AC_nfe_onf=0;AC_nfe_seu=0;AC_nfe_swe=0;AC_oth=0;AC_oth_femal…
chr9	104816277	rs751117806	G	A	1383.36	PASS	3.97633e-06	AC=1;AC_afr=0;AC_afr_female=0;AC_afr_male=0;AC_amr=1;AC_amr_female=1;AC_amr_male=0;AC_asj=0;AC_asj_female=0;AC_asj_male=0;AC_eas=0;AC_eas_female=0;AC_eas_jpn=0;AC_eas_kor=0;AC_eas_male=0;AC_eas_oea=0;AC_female=1;AC_fin=0;AC_fin_female=0;AC_fin_male=0;AC_male=0;AC_nfe=0;AC_nfe_bgr=0;AC_nfe_est=0;AC_nfe_female=0;AC_nfe_male=0;AC_nfe_nwe=0;AC_nfe_onf=0;AC_nfe_seu=0;AC_nfe_swe=0;AC_oth=0;AC_oth_femal…
chr9	104816278	rs201696650	C	A	16903.4	PASS	7.95254e-06	AC=2;AC_afr=0;AC_afr_female=0;AC_afr_male=0;AC_amr=0;AC_amr_female=0;AC_amr_male=0;AC_asj=0;AC_asj_female=0;AC_asj_male=0;AC_eas=2;AC_eas_female=1;AC_eas_jpn=0;AC_eas_kor=0;AC_eas_male=1;AC_eas_oea=2;AC_female=1;AC_fin=0;AC_fin_female=0;AC_fin_male=0;AC_male=1;AC_nfe=0;AC_nfe_bgr=0;AC_nfe_est=0;AC_nfe_female=0;AC_nfe_male=0;AC_nfe_nwe=0;AC_nfe_onf=0;AC_nfe_seu=0;AC_nfe_swe=0;AC_oth=0;AC_oth_femal…
chr9	104816278	rs201696650	C	T	16903.4	PASS	1.59051e-05	AC=4;AC_afr=0;AC_afr_female=0;AC_afr_male=0;AC_amr=2;AC_amr_female=1;AC_amr_male=1;AC_asj=0;AC_asj_female=0;AC_asj_male=0;AC_eas=0;AC_eas_female=0;AC_eas_jpn=0;AC_eas_kor=0;AC_eas_male=0;AC_eas_oea=0;AC_female=1;AC_fin=0;AC_fin_female=0;AC_fin_male=0;AC_male=3;AC_nfe=2;AC_nfe_bgr=0;AC_nfe_est=0;AC_nfe_female=0;AC_nfe_male=2;AC_nfe_nwe=2;AC_nfe_onf=0;AC_nfe_seu=0;AC_nfe_swe=0;AC_oth=0;AC_oth_femal…
chr9	104816282	rs1002165626	A	G	2938.36	PASS	3.97633e-06	AC=1;AC_afr=0;AC_afr_female=0;AC_afr_male=0;AC_amr=1;AC_amr_female=0;AC_amr_male=1;AC_asj=0;AC_asj_female=0;AC_asj_male=0;AC_eas=0;AC_eas_female=0;AC_eas_jpn=0;AC_eas_kor=0;AC_eas_male=0;AC_eas_oea=0;AC_female=0;AC_fin=0;AC_fin_female=0;AC_fin_male=0;AC_male=1;AC_nfe=0;AC_nfe_bgr=0;AC_nfe_est=0;AC_nfe_female=0;AC_nfe_male=0;AC_nfe_nwe=0;AC_nfe_onf=0;AC_nfe_seu=0;AC_nfe_swe=0;AC_oth=0;AC_oth_femal…
chr9	104816283	rs767420476	T	C	4237.14	PASS	7.9526e-06	AC=2;AC_afr=0;AC_afr_female=0;AC_afr_male=0;AC_amr=0;AC_amr_female=0;AC_amr_male=0;AC_asj=0;AC_asj_female=0;AC_asj_male=0;AC_eas=0;AC_eas_female=0;AC_eas_jpn=0;AC_eas_kor=0;AC_eas_male=0;AC_eas_oea=0;AC_female=1;AC_fin=2;AC_fin_female=1;AC_fin_male=1;AC_male=1;AC_nfe=0;AC_nfe_bgr=0;AC_nfe_est=0;AC_nfe_female=0;AC_nfe_male=0;AC_nfe_nwe=0;AC_nfe_onf=0;AC_nfe_seu=0;AC_nfe_swe=0;AC_oth=0;AC_oth_femal…
chr9	104816285	rs1393450793	T	C	2633.36	PASS	3.97633e-06	AC=1;AC_afr=0;AC_afr_female=0;AC_afr_male=0;AC_amr=0;AC_amr_female=0;AC_amr_male=0;AC_asj=0;AC_asj_female=0;AC_asj_male=0;AC_eas=0;AC_eas_female=0;AC_eas_jpn=0;AC_eas_kor=0;AC_eas_male=0;AC_eas_oea=0;AC_female=0;AC_fin=0;AC_fin_female=0;AC_fin_male=0;AC_male=1;AC_nfe=1;AC_nfe_bgr=0;AC_nfe_est=0;AC_nfe_female=0;AC_nfe_male=1;AC_nfe_nwe=1;AC_nfe_onf=0;AC_nfe_seu=0;AC_nfe_swe=0;AC_oth=0;AC_oth_femal…
chr9	104816289	rs752524488	C	G	5334.37	PASS	7.9526e-06	AC=2;AC_afr=0;AC_afr_female=0;AC_afr_male=0;AC_amr=0;AC_amr_female=0;AC_amr_male=0;AC_asj=0;AC_asj_female=0;AC_asj_male=0;AC_eas=0;AC_eas_female=0;AC_eas_jpn=0;AC_eas_kor=0;AC_eas_male=0;AC_eas_oea=0;AC_female=1;AC_fin=1;AC_fin_female=1;AC_fin_male=0;AC_male=1;AC_nfe=1;AC_nfe_bgr=0;AC_nfe_est=0;AC_nfe_female=0;AC_nfe_male=1;AC_nfe_nwe=0;AC_nfe_onf=0;AC_nfe_seu=0;AC_nfe_swe=1;AC_oth=0;AC_oth_femal…
chr9	104816290	rs557134809	C	T	6238.15	PASS	1.19291e-05	AC=3;AC_afr=0;AC_afr_female=0;AC_afr_male=0;AC_amr=3;AC_amr_female=1;AC_amr_male=2;AC_asj=0;AC_asj_female=0;AC_asj_male=0;AC_eas=0;AC_eas_female=0;AC_eas_jpn=0;AC_eas_kor=0;AC_eas_male=0;AC_eas_oea=0;AC_female=1;AC_fin=0;AC_fin_female=0;AC_fin_male=0;AC_male=2;AC_nfe=0;AC_nfe_bgr=0;AC_nfe_est=0;AC_nfe_female=0;AC_nfe_male=0;AC_nfe_nwe=0;AC_nfe_onf=0;AC_nfe_seu=0;AC_nfe_swe=0;AC_oth=0;AC_oth_femal…
chr9	104816291	rs779125900	A	T	1909.07	PASS	3.97649e-06	AC=1;AC_afr=0;AC_afr_female=0;AC_afr_male=0;AC_amr=1;AC_amr_female=0;AC_amr_male=1;AC_asj=0;AC_asj_female=0;AC_asj_male=0;AC_eas=0;AC_eas_female=0;AC_eas_jpn=0;AC_eas_kor=0;AC_eas_male=0;AC_eas_oea=0;AC_female=0;AC_fin=0;AC_fin_female=0;AC_fin_male=0;AC_male=1;AC_nfe=0;AC_nfe_bgr=0;AC_nfe_est=0;AC_nfe_female=0;AC_nfe_male=0;AC_nfe_nwe=0;AC_nfe_onf=0;AC_nfe_seu=0;AC_nfe_swe=0;AC_oth=0;AC_oth_femal…
chr9	104816293	rs1300879859	C	T	2548.37	PASS	3.97633e-06	AC=1;AC_afr=0;AC_afr_female=0;AC_afr_male=0;AC_amr=0;AC_amr_female=0;AC_amr_male=0;AC_asj=0;AC_asj_female=0;AC_asj_male=0;AC_eas=0;AC_eas_female=0;AC_eas_jpn=0;AC_eas_kor=0;AC_eas_male=0;AC_eas_oea=0;AC_female=0;AC_fin=0;AC_fin_female=0;AC_fin_male=0;AC_male=1;AC_nfe=1;AC_nfe_bgr=0;AC_nfe_est=0;AC_nfe_female=0;AC_nfe_male=1;AC_nfe_nwe=0;AC_nfe_onf=1;AC_nfe_seu=0;AC_nfe_swe=0;AC_oth=0;AC_oth_femal…
chr9	104816295	rs1349376459	G	A	3100.36	PASS	3.97643e-06	AC=1;AC_afr=0;AC_afr_female=0;AC_afr_male=0;AC_amr=0;AC_amr_female=0;AC_amr_male=0;AC_asj=0;AC_asj_female=0;AC_asj_male=0;AC_eas=0;AC_eas_female=0;AC_eas_jpn=0;AC_eas_kor=0;AC_eas_male=0;AC_eas_oea=0;AC_female=0;AC_fin=0;AC_fin_female=0;AC_fin_male=0;AC_male=1;AC_nfe=1;AC_nfe_bgr=0;AC_nfe_est=0;AC_nfe_female=0;AC_nfe_male=1;AC_nfe_nwe=0;AC_nfe_onf=1;AC_nfe_seu=0;AC_nfe_swe=0;AC_oth=0;AC_oth_femal…
chr9	104816296	rs746126743	C	G	7647.14	PASS	3.97633e-06	AC=1;AC_afr=0;AC_afr_female=0;AC_afr_male=0;AC_amr=0;AC_amr_female=0;AC_amr_male=0;AC_asj=0;AC_asj_female=0;AC_asj_male=0;AC_eas=0;AC_eas_female=0;AC_eas_jpn=0;AC_eas_kor=0;AC_eas_male=0;AC_eas_oea=0;AC_female=1;AC_fin=0;AC_fin_female=0;AC_fin_male=0;AC_male=0;AC_nfe=1;AC_nfe_bgr=0;AC_nfe_est=0;AC_nfe_female=1;AC_nfe_male=0;AC_nfe_nwe=0;AC_nfe_onf=0;AC_nfe_seu=1;AC_nfe_swe=0;AC_oth=0;AC_oth_femal…
chr9	104816297	rs199734772	C	T	79055.5	PASS	8.3505e-05	AC=21;AC_afr=5;AC_afr_female=1;AC_afr_male=4;AC_amr=2;AC_amr_female=1;AC_amr_male=1;AC_asj=0;AC_asj_female=0;AC_asj_male=0;AC_eas=10;AC_eas_female=4;AC_eas_jpn=0;AC_eas_kor=0;AC_eas_male=6;AC_eas_oea=10;AC_female=8;AC_fin=0;AC_fin_female=0;AC_fin_male=0;AC_male=13;AC_nfe=3;AC_nfe_bgr=0;AC_nfe_est=0;AC_nfe_female=1;AC_nfe_male=2;AC_nfe_nwe=2;AC_nfe_onf=1;AC_nfe_seu=0;AC_nfe_swe=0;AC_oth=1;AC_oth_f…
chr9	104816298	rs375234343	G	A	20304	PASS	1.98818e-05	AC=5;AC_afr=1;AC_afr_female=1;AC_afr_male=0;AC_amr=0;AC_amr_female=0;AC_amr_male=0;AC_asj=0;AC_asj_female=0;AC_asj_male=0;AC_eas=0;AC_eas_female=0;AC_eas_jpn=0;AC_eas_kor=0;AC_eas_male=0;AC_eas_oea=0;AC_female=3;AC_fin=0;AC_fin_female=0;AC_fin_male=0;AC_male=2;AC_nfe=3;AC_nfe_bgr=0;AC_nfe_est=0;AC_nfe_female=2;AC_nfe_male=1;AC_nfe_nwe=0;AC_nfe_onf=1;AC_nfe_seu=0;AC_nfe_swe=2;AC_oth=0;AC_oth_femal…
chr9	104816300	rs747129270	G	A	3870.14	PASS	3.97643e-06	AC=1;AC_afr=0;AC_afr_female=0;AC_afr_male=0;AC_amr=0;AC_amr_female=0;AC_amr_male=0;AC_asj=0;AC_asj_female=0;AC_asj_male=0;AC_eas=0;AC_eas_female=0;AC_eas_jpn=0;AC_eas_kor=0;AC_eas_male=0;AC_eas_oea=0;AC_female=0;AC_fin=0;AC_fin_female=0;AC_fin_male=0;AC_male=1;AC_nfe=1;AC_nfe_bgr=0;AC_nfe_est=0;AC_nfe_female=0;AC_nfe_male=1;AC_nfe_nwe=0;AC_nfe_onf=0;AC_nfe_seu=1;AC_nfe_swe=0;AC_oth=0;AC_oth_femal…
chr9	104816300	rs747129270	G	C	3870.14	PASS	3.97643e-06	AC=1;AC_afr=0;AC_afr_female=0;AC_afr_male=0;AC_amr=0;AC_amr_female=0;AC_amr_male=0;AC_asj=0;AC_asj_female=0;AC_asj_male=0;AC_eas=1;AC_eas_female=1;AC_eas_jpn=0;AC_eas_kor=0;AC_eas_male=0;AC_eas_oea=1;AC_female=1;AC_fin=0;AC_fin_female=0;AC_fin_male=0;AC_male=0;AC_nfe=0;AC_nfe_bgr=0;AC_nfe_est=0;AC_nfe_female=0;AC_nfe_male=0;AC_nfe_nwe=0;AC_nfe_onf=0;AC_nfe_seu=0;AC_nfe_swe=0;AC_oth=0;AC_oth_femal…
chr9	104816301	rs1250989734	C	CT	3448.36	PASS	3.9764e-06	AC=1;AC_afr=0;AC_afr_female=0;AC_afr_male=0;AC_amr=1;AC_amr_female=0;AC_amr_male=1;AC_asj=0;AC_asj_female=0;AC_asj_male=0;AC_eas=0;AC_eas_female=0;AC_eas_jpn=0;AC_eas_kor=0;AC_eas_male=0;AC_eas_oea=0;AC_female=0;AC_fin=0;AC_fin_female=0;AC_fin_male=0;AC_male=1;AC_nfe=0;AC_nfe_bgr=0;AC_nfe_est=0;AC_nfe_female=0;AC_nfe_male=0;AC_nfe_nwe=0;AC_nfe_onf=0;AC_nfe_seu=0;AC_nfe_swe=0;AC_oth=0;AC_oth_femal…
chr9	104816308	rs777013532	C	T	951.36	PASS	3.97649e-06	AC=1;AC_afr=0;AC_afr_female=0;AC_afr_male=0;AC_amr=0;AC_amr_female=0;AC_amr_male=0;AC_asj=0;AC_asj_female=0;AC_asj_male=0;AC_eas=0;AC_eas_female=0;AC_eas_jpn=0;AC_eas_kor=0;AC_eas_male=0;AC_eas_oea=0;AC_female=0;AC_fin=0;AC_fin_female=0;AC_fin_male=0;AC_male=1;AC_nfe=0;AC_nfe_bgr=0;AC_nfe_est=0;AC_nfe_female=0;AC_nfe_male=0;AC_nfe_nwe=0;AC_nfe_onf=0;AC_nfe_seu=0;AC_nfe_swe=0;AC_oth=0;AC_oth_femal…
chr9	104816311	rs748474717	A	G	2146.37	PASS	3.97659e-06	AC=1;AC_afr=0;AC_afr_female=0;AC_afr_male=0;AC_amr=0;AC_amr_female=0;AC_amr_male=0;AC_asj=0;AC_asj_female=0;AC_asj_male=0;AC_eas=0;AC_eas_female=0;AC_eas_jpn=0;AC_eas_kor=0;AC_eas_male=0;AC_eas_oea=0;AC_female=0;AC_fin=0;AC_fin_female=0;AC_fin_male=0;AC_male=1;AC_nfe=0;AC_nfe_bgr=0;AC_nfe_est=0;AC_nfe_female=0;AC_nfe_male=0;AC_nfe_nwe=0;AC_nfe_onf=0;AC_nfe_seu=0;AC_nfe_swe=0;AC_oth=0;AC_oth_femal…
chr9	104816311	rs748474717	A	T	2146.37	PASS	3.97659e-06	AC=1;AC_afr=0;AC_afr_female=0;AC_afr_male=0;AC_amr=0;AC_amr_female=0;AC_amr_male=0;AC_asj=0;AC_asj_female=0;AC_asj_male=0;AC_eas=0;AC_eas_female=0;AC_eas_jpn=0;AC_eas_kor=0;AC_eas_male=0;AC_eas_oea=0;AC_female=1;AC_fin=0;AC_fin_female=0;AC_fin_male=0;AC_male=0;AC_nfe=1;AC_nfe_bgr=0;AC_nfe_est=0;AC_nfe_female=1;AC_nfe_male=0;AC_nfe_nwe=0;AC_nfe_onf=0;AC_nfe_seu=1;AC_nfe_swe=0;AC_oth=0;AC_oth_femal…
chr9	104816314	rs184056207	C	T	20242.8	PASS	2.78354e-05	AC=7;AC_afr=5;AC_afr_female=3;AC_afr_male=2;AC_amr=2;AC_amr_female=1;AC_amr_male=1;AC_asj=0;AC_asj_female=0;AC_asj_male=0;AC_eas=0;AC_eas_female=0;AC_eas_jpn=0;AC_eas_kor=0;AC_eas_male=0;AC_eas_oea=0;AC_female=4;AC_fin=0;AC_fin_female=0;AC_fin_male=0;AC_male=3;AC_nfe=0;AC_nfe_bgr=0;AC_nfe_est=0;AC_nfe_female=0;AC_nfe_male=0;AC_nfe_nwe=0;AC_nfe_onf=0;AC_nfe_seu=0;AC_nfe_swe=0;AC_oth=0;AC_oth_femal…
chr9	104816320	rs1005864633	G	A	4103.37	PASS	3.97662e-06	AC=1;AC_afr=0;AC_afr_female=0;AC_afr_male=0;AC_amr=0;AC_amr_female=0;AC_amr_male=0;AC_asj=0;AC_asj_female=0;AC_asj_male=0;AC_eas=0;AC_eas_female=0;AC_eas_jpn=0;AC_eas_kor=0;AC_eas_male=0;AC_eas_oea=0;AC_female=0;AC_fin=0;AC_fin_female=0;AC_fin_male=0;AC_male=1;AC_nfe=1;AC_nfe_bgr=0;AC_nfe_est=0;AC_nfe_female=0;AC_nfe_male=1;AC_nfe_nwe=1;AC_nfe_onf=0;AC_nfe_seu=0;AC_nfe_swe=0;AC_oth=0;AC_oth_femal…
chr9	104816325	rs1371806227	G	A	2804.36	PASS	3.97671e-06	AC=1;AC_afr=0;AC_afr_female=0;AC_afr_male=0;AC_amr=0;AC_amr_female=0;AC_amr_male=0;AC_asj=0;AC_asj_female=0;AC_asj_male=0;AC_eas=0;AC_eas_female=0;AC_eas_jpn=0;AC_eas_kor=0;AC_eas_male=0;AC_eas_oea=0;AC_female=1;AC_fin=0;AC_fin_female=0;AC_fin_male=0;AC_male=0;AC_nfe=1;AC_nfe_bgr=0;AC_nfe_est=0;AC_nfe_female=1;AC_nfe_male=0;AC_nfe_nwe=1;AC_nfe_onf=0;AC_nfe_seu=0;AC_nfe_swe=0;AC_oth=0;AC_oth_femal…
chr9	104816326	rs371810744	G	A	25814.2	PASS	3.97671e-06	AC=1;AC_afr=0;AC_afr_female=0;AC_afr_male=0;AC_amr=0;AC_amr_female=0;AC_amr_male=0;AC_asj=0;AC_asj_female=0;AC_asj_male=0;AC_eas=0;AC_eas_female=0;AC_eas_jpn=0;AC_eas_kor=0;AC_eas_male=0;AC_eas_oea=0;AC_female=1;AC_fin=0;AC_fin_female=0;AC_fin_male=0;AC_male=0;AC_nfe=1;AC_nfe_bgr=0;AC_nfe_est=0;AC_nfe_female=1;AC_nfe_male=0;AC_nfe_nwe=1;AC_nfe_onf=0;AC_nfe_seu=0;AC_nfe_swe=0;AC_oth=0;AC_oth_femal…
chr9	104816326	rs371810744	G	T	25814.2	PASS	3.97671e-05	AC=10;AC_afr=10;AC_afr_female=6;AC_afr_male=4;AC_amr=0;AC_amr_female=0;AC_amr_male=0;AC_asj=0;AC_asj_female=0;AC_asj_male=0;AC_eas=0;AC_eas_female=0;AC_eas_jpn=0;AC_eas_kor=0;AC_eas_male=0;AC_eas_oea=0;AC_female=6;AC_fin=0;AC_fin_female=0;AC_fin_male=0;AC_male=4;AC_nfe=0;AC_nfe_bgr=0;AC_nfe_est=0;AC_nfe_female=0;AC_nfe_male=0;AC_nfe_nwe=0;AC_nfe_onf=0;AC_nfe_seu=0;AC_nfe_swe=0;AC_oth=0;AC_oth_fem…
chr9	104816327	rs148328750	T	G	67306.2	PASS	3.97668e-06	AC=1;AC_afr=0;AC_afr_female=0;AC_afr_male=0;AC_amr=0;AC_amr_female=0;AC_amr_male=0;AC_asj=0;AC_asj_female=0;AC_asj_male=0;AC_eas=0;AC_eas_female=0;AC_eas_jpn=0;AC_eas_kor=0;AC_eas_male=0;AC_eas_oea=0;AC_female=0;AC_fin=0;AC_fin_female=0;AC_fin_male=0;AC_male=1;AC_nfe=1;AC_nfe_bgr=0;AC_nfe_est=0;AC_nfe_female=0;AC_nfe_male=1;AC_nfe_nwe=1;AC_nfe_onf=0;AC_nfe_seu=0;AC_nfe_swe=0;AC_oth=0;AC_oth_femal…
chr9	104816327	rs148328750	T	C	67306.2	PASS	8.7487e-05	AC=22;AC_afr=2;AC_afr_female=1;AC_afr_male=1;AC_amr=1;AC_amr_female=1;AC_amr_male=0;AC_asj=0;AC_asj_female=0;AC_asj_male=0;AC_eas=2;AC_eas_female=1;AC_eas_jpn=0;AC_eas_kor=0;AC_eas_male=1;AC_eas_oea=2;AC_female=7;AC_fin=2;AC_fin_female=1;AC_fin_male=1;AC_male=15;AC_nfe=15;AC_nfe_bgr=1;AC_nfe_est=0;AC_nfe_female=3;AC_nfe_male=12;AC_nfe_nwe=1;AC_nfe_onf=8;AC_nfe_seu=2;AC_nfe_swe=3;AC_oth=0;AC_oth_f…
chr9	104816328	.	T	G	836.36	PASS	3.97665e-06	AC=1;AC_afr=0;AC_afr_female=0;AC_afr_male=0;AC_amr=1;AC_amr_female=1;AC_amr_male=0;AC_asj=0;AC_asj_female=0;AC_asj_male=0;AC_eas=0;AC_eas_female=0;AC_eas_jpn=0;AC_eas_kor=0;AC_eas_male=0;AC_eas_oea=0;AC_female=1;AC_fin=0;AC_fin_female=0;AC_fin_male=0;AC_male=0;AC_nfe=0;AC_nfe_bgr=0;AC_nfe_est=0;AC_nfe_female=0;AC_nfe_male=0;AC_nfe_nwe=0;AC_nfe_onf=0;AC_nfe_seu=0;AC_nfe_swe=0;AC_oth=0;AC_oth_femal…
chr9	104816337	rs143180998	C	T	316499	PASS	0.000429529	AC=108;AC_afr=1;AC_afr_female=1;AC_afr_male=0;AC_amr=21;AC_amr_female=13;AC_amr_male=8;AC_asj=0;AC_asj_female=0;AC_asj_male=0;AC_eas=0;AC_eas_female=0;AC_eas_jpn=0;AC_eas_kor=0;AC_eas_male=0;AC_eas_oea=0;AC_female=51;AC_fin=0;AC_fin_female=0;AC_fin_male=0;AC_male=57;AC_nfe=77;AC_nfe_bgr=0;AC_nfe_est=0;AC_nfe_female=32;AC_nfe_male=45;AC_nfe_nwe=44;AC_nfe_onf=15;AC_nfe_seu=9;AC_nfe_swe=9;AC_oth=6;A…
chr9	104816339	rs76881554	G	A	827076	PASS	0.00134829	AC=339;AC_afr=5;AC_afr_female=2;AC_afr_male=3;AC_amr=9;AC_amr_female=6;AC_amr_male=3;AC_asj=0;AC_asj_female=0;AC_asj_male=0;AC_eas=0;AC_eas_female=0;AC_eas_jpn=0;AC_eas_kor=0;AC_eas_male=0;AC_eas_oea=0;AC_female=154;AC_fin=85;AC_fin_female=45;AC_fin_male=40;AC_male=185;AC_nfe=229;AC_nfe_bgr=1;AC_nfe_est=1;AC_nfe_female=98;AC_nfe_male=131;AC_nfe_nwe=92;AC_nfe_onf=54;AC_nfe_seu=11;AC_nfe_swe=70;AC_…
chr9	104817282	rs1460154727	G	C	1330.36	PASS	3.98023e-06	AC=1;AC_afr=0;AC_afr_female=0;AC_afr_male=0;AC_amr=0;AC_amr_female=0;AC_amr_male=0;AC_asj=0;AC_asj_female=0;AC_asj_male=0;AC_eas=1;AC_eas_female=1;AC_eas_jpn=0;AC_eas_kor=0;AC_eas_male=0;AC_eas_oea=1;AC_female=1;AC_fin=0;AC_fin_female=0;AC_fin_male=0;AC_male=0;AC_nfe=0;AC_nfe_bgr=0;AC_nfe_est=0;AC_nfe_female=0;AC_nfe_male=0;AC_nfe_nwe=0;AC_nfe_onf=0;AC_nfe_seu=0;AC_nfe_swe=0;AC_oth=0;AC_oth_femal…
chr9	104817285	rs778078476	G	C	1416.39	PASS	7.96178e-06	AC=2;AC_afr=0;AC_afr_female=0;AC_afr_male=0;AC_amr=0;AC_amr_female=0;AC_amr_male=0;AC_asj=0;AC_asj_female=0;AC_asj_male=0;AC_eas=0;AC_eas_female=0;AC_eas_jpn=0;AC_eas_kor=0;AC_eas_male=0;AC_eas_oea=0;AC_female=1;AC_fin=0;AC_fin_female=0;AC_fin_male=0;AC_male=1;AC_nfe=2;AC_nfe_bgr=0;AC_nfe_est=0;AC_nfe_female=1;AC_nfe_male=1;AC_nfe_nwe=1;AC_nfe_onf=0;AC_nfe_seu=0;AC_nfe_swe=1;AC_oth=0;AC_oth_femal…
chr9	104817287	rs376420562	G	C	1862.37	PASS	3.97988e-06	AC=1;AC_afr=1;AC_afr_female=0;AC_afr_male=1;AC_amr=0;AC_amr_female=0;AC_amr_male=0;AC_asj=0;AC_asj_female=0;AC_asj_male=0;AC_eas=0;AC_eas_female=0;AC_eas_jpn=0;AC_eas_kor=0;AC_eas_male=0;AC_eas_oea=0;AC_female=0;AC_fin=0;AC_fin_female=0;AC_fin_male=0;AC_male=1;AC_nfe=0;AC_nfe_bgr=0;AC_nfe_est=0;AC_nfe_female=0;AC_nfe_male=0;AC_nfe_nwe=0;AC_nfe_onf=0;AC_nfe_seu=0;AC_nfe_swe=0;AC_oth=0;AC_oth_femal…
chr9	104817299	rs1458107211	C	A	1689.36	PASS	3.97782e-06	AC=1;AC_afr=0;AC_afr_female=0;AC_afr_male=0;AC_amr=0;AC_amr_female=0;AC_amr_male=0;AC_asj=0;AC_asj_female=0;AC_asj_male=0;AC_eas=0;AC_eas_female=0;AC_eas_jpn=0;AC_eas_kor=0;AC_eas_male=0;AC_eas_oea=0;AC_female=1;AC_fin=0;AC_fin_female=0;AC_fin_male=0;AC_male=0;AC_nfe=1;AC_nfe_bgr=0;AC_nfe_est=0;AC_nfe_female=1;AC_nfe_male=0;AC_nfe_nwe=1;AC_nfe_onf=0;AC_nfe_seu=0;AC_nfe_swe=0;AC_oth=0;AC_oth_femal…
chr9	104817301	rs770557708	C	A	393.36	PASS	3.97722e-06	AC=1;AC_afr=0;AC_afr_female=0;AC_afr_male=0;AC_amr=0;AC_amr_female=0;AC_amr_male=0;AC_asj=0;AC_asj_female=0;AC_asj_male=0;AC_eas=0;AC_eas_female=0;AC_eas_jpn=0;AC_eas_kor=0;AC_eas_male=0;AC_eas_oea=0;AC_female=0;AC_fin=0;AC_fin_female=0;AC_fin_male=0;AC_male=1;AC_nfe=1;AC_nfe_bgr=0;AC_nfe_est=0;AC_nfe_female=0;AC_nfe_male=1;AC_nfe_nwe=0;AC_nfe_onf=0;AC_nfe_seu=1;AC_nfe_swe=0;AC_oth=0;AC_oth_femal…
chr9	104817333	rs759020994	G	A	15186	PASS	2.38603e-05	AC=6;AC_afr=0;AC_afr_female=0;AC_afr_male=0;AC_amr=0;AC_amr_female=0;AC_amr_male=0;AC_asj=0;AC_asj_female=0;AC_asj_male=0;AC_eas=1;AC_eas_female=0;AC_eas_jpn=0;AC_eas_kor=0;AC_eas_male=1;AC_eas_oea=1;AC_female=1;AC_fin=0;AC_fin_female=0;AC_fin_male=0;AC_male=5;AC_nfe=2;AC_nfe_bgr=0;AC_nfe_est=0;AC_nfe_female=0;AC_nfe_male=2;AC_nfe_nwe=0;AC_nfe_onf=0;AC_nfe_seu=1;AC_nfe_swe=1;AC_oth=1;AC_oth_femal…
chr9	104817337	rs1354769171	G	A	2656.35	PASS	3.97662e-06	AC=1;AC_afr=0;AC_afr_female=0;AC_afr_male=0;AC_amr=0;AC_amr_female=0;AC_amr_male=0;AC_asj=0;AC_asj_female=0;AC_asj_male=0;AC_eas=0;AC_eas_female=0;AC_eas_jpn=0;AC_eas_kor=0;AC_eas_male=0;AC_eas_oea=0;AC_female=0;AC_fin=0;AC_fin_female=0;AC_fin_male=0;AC_male=1;AC_nfe=1;AC_nfe_bgr=0;AC_nfe_est=0;AC_nfe_female=0;AC_nfe_male=1;AC_nfe_nwe=0;AC_nfe_onf=1;AC_nfe_seu=0;AC_nfe_swe=0;AC_oth=0;AC_oth_femal…
chr9	104817341	rs771515027	G	C	39221.4	PASS	5.96488e-05	AC=15;AC_afr=0;AC_afr_female=0;AC_afr_male=0;AC_amr=15;AC_amr_female=8;AC_amr_male=7;AC_asj=0;AC_asj_female=0;AC_asj_male=0;AC_eas=0;AC_eas_female=0;AC_eas_jpn=0;AC_eas_kor=0;AC_eas_male=0;AC_eas_oea=0;AC_female=8;AC_fin=0;AC_fin_female=0;AC_fin_male=0;AC_male=7;AC_nfe=0;AC_nfe_bgr=0;AC_nfe_est=0;AC_nfe_female=0;AC_nfe_male=0;AC_nfe_nwe=0;AC_nfe_onf=0;AC_nfe_seu=0;AC_nfe_swe=0;AC_oth=0;AC_oth_fem…
chr9	104817342	rs775451654	C	T	13596.9	PASS	2.78365e-05	AC=7;AC_afr=0;AC_afr_female=0;AC_afr_male=0;AC_amr=3;AC_amr_female=3;AC_amr_male=0;AC_asj=0;AC_asj_female=0;AC_asj_male=0;AC_eas=4;AC_eas_female=2;AC_eas_jpn=0;AC_eas_kor=0;AC_eas_male=2;AC_eas_oea=4;AC_female=5;AC_fin=0;AC_fin_female=0;AC_fin_male=0;AC_male=2;AC_nfe=0;AC_nfe_bgr=0;AC_nfe_est=0;AC_nfe_female=0;AC_nfe_male=0;AC_nfe_nwe=0;AC_nfe_onf=0;AC_nfe_seu=0;AC_nfe_swe=0;AC_oth=0;AC_oth_femal…
chr9	104817343	rs140130551	G	A	61886.9	PASS	9.146e-05	AC=23;AC_afr=1;AC_afr_female=1;AC_afr_male=0;AC_amr=0;AC_amr_female=0;AC_amr_male=0;AC_asj=0;AC_asj_female=0;AC_asj_male=0;AC_eas=14;AC_eas_female=8;AC_eas_jpn=0;AC_eas_kor=0;AC_eas_male=6;AC_eas_oea=14;AC_female=11;AC_fin=0;AC_fin_female=0;AC_fin_male=0;AC_male=12;AC_nfe=6;AC_nfe_bgr=1;AC_nfe_est=0;AC_nfe_female=1;AC_nfe_male=5;AC_nfe_nwe=3;AC_nfe_onf=2;AC_nfe_seu=0;AC_nfe_swe=0;AC_oth=1;AC_oth_…
chr9	104817351	rs33918808	C	T	2.14446e+07	PASS	3.97659e-06	AC=1;AC_afr=0;AC_afr_female=0;AC_afr_male=0;AC_amr=0;AC_amr_female=0;AC_amr_male=0;AC_asj=0;AC_asj_female=0;AC_asj_male=0;AC_eas=0;AC_eas_female=0;AC_eas_jpn=0;AC_eas_kor=0;AC_eas_male=0;AC_eas_oea=0;AC_female=0;AC_fin=0;AC_fin_female=0;AC_fin_male=0;AC_male=1;AC_nfe=0;AC_nfe_bgr=0;AC_nfe_est=0;AC_nfe_female=0;AC_nfe_male=0;AC_nfe_nwe=0;AC_nfe_onf=0;AC_nfe_seu=0;AC_nfe_swe=0;AC_oth=0;AC_oth_femal…
chr9	104817351	rs33918808	C	G	2.14446e+07	PASS	0.0348031	AC=8752;AC_afr=2843;AC_afr_female=1781;AC_afr_male=1062;AC_amr=699;AC_amr_female=410;AC_amr_male=289;AC_asj=382;AC_asj_female=193;AC_asj_male=189;AC_eas=6;AC_eas_female=3;AC_eas_jpn=0;AC_eas_kor=0;AC_eas_male=3;AC_eas_oea=6;AC_female=4401;AC_fin=542;AC_fin_female=246;AC_fin_male=296;AC_male=4351;AC_nfe=3309;AC_nfe_bgr=90;AC_nfe_est=1;AC_nfe_female=1468;AC_nfe_male=1841;AC_nfe_nwe=1192;AC_nfe_onf=…
chr9	104817352	rs142877738	T	C	661104	PASS	0.00124465	AC=313;AC_afr=0;AC_afr_female=0;AC_afr_male=0;AC_amr=2;AC_amr_female=1;AC_amr_male=1;AC_asj=0;AC_asj_female=0;AC_asj_male=0;AC_eas=0;AC_eas_female=0;AC_eas_jpn=0;AC_eas_kor=0;AC_eas_male=0;AC_eas_oea=0;AC_female=104;AC_fin=0;AC_fin_female=0;AC_fin_male=0;AC_male=209;AC_nfe=9;AC_nfe_bgr=0;AC_nfe_est=0;AC_nfe_female=0;AC_nfe_male=9;AC_nfe_nwe=2;AC_nfe_onf=3;AC_nfe_seu=4;AC_nfe_swe=0;AC_oth=10;AC_ot…
chr9	104817355	rs1486873520	T	C	4548.37	PASS	3.97659e-06	AC=1;AC_afr=0;AC_afr_female=0;AC_afr_male=0;AC_amr=1;AC_amr_female=0;AC_amr_male=1;AC_asj=0;AC_asj_female=0;AC_asj_male=0;AC_eas=0;AC_eas_female=0;AC_eas_jpn=0;AC_eas_kor=0;AC_eas_male=0;AC_eas_oea=0;AC_female=0;AC_fin=0;AC_fin_female=0;AC_fin_male=0;AC_male=1;AC_nfe=0;AC_nfe_bgr=0;AC_nfe_est=0;AC_nfe_female=0;AC_nfe_male=0;AC_nfe_nwe=0;AC_nfe_onf=0;AC_nfe_seu=0;AC_nfe_swe=0;AC_oth=0;AC_oth_femal…
chr9	104817359	rs532126861	C	T	3454.37	PASS	3.97665e-06	AC=1;AC_afr=0;AC_afr_female=0;AC_afr_male=0;AC_amr=0;AC_amr_female=0;AC_amr_male=0;AC_asj=0;AC_asj_female=0;AC_asj_male=0;AC_eas=0;AC_eas_female=0;AC_eas_jpn=0;AC_eas_kor=0;AC_eas_male=0;AC_eas_oea=0;AC_female=0;AC_fin=0;AC_fin_female=0;AC_fin_male=0;AC_male=1;AC_nfe=1;AC_nfe_bgr=0;AC_nfe_est=0;AC_nfe_female=0;AC_nfe_male=1;AC_nfe_nwe=0;AC_nfe_onf=1;AC_nfe_seu=0;AC_nfe_swe=0;AC_oth=0;AC_oth_femal…
chr9	104817360	rs375992169	G	A	19378.3	PASS	1.19306e-05	AC=3;AC_afr=0;AC_afr_female=0;AC_afr_male=0;AC_amr=0;AC_amr_female=0;AC_amr_male=0;AC_asj=0;AC_asj_female=0;AC_asj_male=0;AC_eas=0;AC_eas_female=0;AC_eas_jpn=0;AC_eas_kor=0;AC_eas_male=0;AC_eas_oea=0;AC_female=2;AC_fin=0;AC_fin_female=0;AC_fin_male=0;AC_male=1;AC_nfe=0;AC_nfe_bgr=0;AC_nfe_est=0;AC_nfe_female=0;AC_nfe_male=0;AC_nfe_nwe=0;AC_nfe_onf=0;AC_nfe_seu=0;AC_nfe_swe=0;AC_oth=2;AC_oth_femal…
chr9	104817363	rs370003969	G	C	6255.16	PASS	1.19308e-05	AC=3;AC_afr=0;AC_afr_female=0;AC_afr_male=0;AC_amr=0;AC_amr_female=0;AC_amr_male=0;AC_asj=0;AC_asj_female=0;AC_asj_male=0;AC_eas=0;AC_eas_female=0;AC_eas_jpn=0;AC_eas_kor=0;AC_eas_male=0;AC_eas_oea=0;AC_female=1;AC_fin=0;AC_fin_female=0;AC_fin_male=0;AC_male=2;AC_nfe=3;AC_nfe_bgr=0;AC_nfe_est=0;AC_nfe_female=1;AC_nfe_male=2;AC_nfe_nwe=0;AC_nfe_onf=1;AC_nfe_seu=2;AC_nfe_swe=0;AC_oth=0;AC_oth_femal…
chr9	104817366	rs781107607	C	T	752.36	PASS	3.97684e-06	AC=1;AC_afr=0;AC_afr_female=0;AC_afr_male=0;AC_amr=0;AC_amr_female=0;AC_amr_male=0;AC_asj=0;AC_asj_female=0;AC_asj_male=0;AC_eas=0;AC_eas_female=0;AC_eas_jpn=0;AC_eas_kor=0;AC_eas_male=0;AC_eas_oea=0;AC_female=1;AC_fin=0;AC_fin_female=0;AC_fin_male=0;AC_male=0;AC_nfe=1;AC_nfe_bgr=0;AC_nfe_est=1;AC_nfe_female=1;AC_nfe_male=0;AC_nfe_nwe=0;AC_nfe_onf=0;AC_nfe_seu=0;AC_nfe_swe=0;AC_oth=0;AC_oth_femal…
chr9	104817368	rs1419012507	G	A	3190.35	PASS	3.97703e-06	AC=1;AC_afr=0;AC_afr_female=0;AC_afr_male=0;AC_amr=0;AC_amr_female=0;AC_amr_male=0;AC_asj=0;AC_asj_female=0;AC_asj_male=0;AC_eas=0;AC_eas_female=0;AC_eas_jpn=0;AC_eas_kor=0;AC_eas_male=0;AC_eas_oea=0;AC_female=0;AC_fin=0;AC_fin_female=0;AC_fin_male=0;AC_male=1;AC_nfe=1;AC_nfe_bgr=0;AC_nfe_est=0;AC_nfe_female=0;AC_nfe_male=1;AC_nfe_nwe=1;AC_nfe_onf=0;AC_nfe_seu=0;AC_nfe_swe=0;AC_oth=0;AC_oth_femal…
chr9	104817369	rs1418928141	G	C	1739.36	PASS	3.97716e-06	AC=1;AC_afr=0;AC_afr_female=0;AC_afr_male=0;AC_amr=0;AC_amr_female=0;AC_amr_male=0;AC_asj=0;AC_asj_female=0;AC_asj_male=0;AC_eas=0;AC_eas_female=0;AC_eas_jpn=0;AC_eas_kor=0;AC_eas_male=0;AC_eas_oea=0;AC_female=0;AC_fin=0;AC_fin_female=0;AC_fin_male=0;AC_male=1;AC_nfe=0;AC_nfe_bgr=0;AC_nfe_est=0;AC_nfe_female=0;AC_nfe_male=0;AC_nfe_nwe=0;AC_nfe_onf=0;AC_nfe_seu=0;AC_nfe_swe=0;AC_oth=0;AC_oth_femal…
chr9	104817383	rs1157873695	T	G	2794.35	PASS	3.97722e-06	AC=1;AC_afr=0;AC_afr_female=0;AC_afr_male=0;AC_amr=0;AC_amr_female=0;AC_amr_male=0;AC_asj=0;AC_asj_female=0;AC_asj_male=0;AC_eas=0;AC_eas_female=0;AC_eas_jpn=0;AC_eas_kor=0;AC_eas_male=0;AC_eas_oea=0;AC_female=1;AC_fin=0;AC_fin_female=0;AC_fin_male=0;AC_male=0;AC_nfe=1;AC_nfe_bgr=0;AC_nfe_est=0;AC_nfe_female=1;AC_nfe_male=0;AC_nfe_nwe=1;AC_nfe_onf=0;AC_nfe_seu=0;AC_nfe_swe=0;AC_oth=0;AC_oth_femal…
chr9	104817385	rs1343120030	C	T	2937.14	PASS	3.97719e-06	AC=1;AC_afr=0;AC_afr_female=0;AC_afr_male=0;AC_amr=0;AC_amr_female=0;AC_amr_male=0;AC_asj=1;AC_asj_female=1;AC_asj_male=0;AC_eas=0;AC_eas_female=0;AC_eas_jpn=0;AC_eas_kor=0;AC_eas_male=0;AC_eas_oea=0;AC_female=1;AC_fin=0;AC_fin_female=0;AC_fin_male=0;AC_male=0;AC_nfe=0;AC_nfe_bgr=0;AC_nfe_est=0;AC_nfe_female=0;AC_nfe_male=0;AC_nfe_nwe=0;AC_nfe_onf=0;AC_nfe_seu=0;AC_nfe_swe=0;AC_oth=0;AC_oth_femal…
chr9	104817388	rs1454849819	T	C	2204.36	PASS	3.9775e-06	AC=1;AC_afr=0;AC_afr_female=0;AC_afr_male=0;AC_amr=0;AC_amr_female=0;AC_amr_male=0;AC_asj=0;AC_asj_female=0;AC_asj_male=0;AC_eas=0;AC_eas_female=0;AC_eas_jpn=0;AC_eas_kor=0;AC_eas_male=0;AC_eas_oea=0;AC_female=0;AC_fin=0;AC_fin_female=0;AC_fin_male=0;AC_male=1;AC_nfe=0;AC_nfe_bgr=0;AC_nfe_est=0;AC_nfe_female=0;AC_nfe_male=0;AC_nfe_nwe=0;AC_nfe_onf=0;AC_nfe_seu=0;AC_nfe_swe=0;AC_oth=0;AC_oth_femal…
chr9	104817395	rs372715446	C	T	3783.16	PASS	1.59106e-05	AC=4;AC_afr=0;AC_afr_female=0;AC_afr_male=0;AC_amr=0;AC_amr_female=0;AC_amr_male=0;AC_asj=0;AC_asj_female=0;AC_asj_male=0;AC_eas=0;AC_eas_female=0;AC_eas_jpn=0;AC_eas_kor=0;AC_eas_male=0;AC_eas_oea=0;AC_female=2;AC_fin=0;AC_fin_female=0;AC_fin_male=0;AC_male=2;AC_nfe=4;AC_nfe_bgr=0;AC_nfe_est=0;AC_nfe_female=2;AC_nfe_male=2;AC_nfe_nwe=0;AC_nfe_onf=4;AC_nfe_seu=0;AC_nfe_swe=0;AC_oth=0;AC_oth_femal…
chr9	104817396	rs756607737	A	C	2425.35	PASS	3.97769e-06	AC=1;AC_afr=0;AC_afr_female=0;AC_afr_male=0;AC_amr=0;AC_amr_female=0;AC_amr_male=0;AC_asj=0;AC_asj_female=0;AC_asj_male=0;AC_eas=0;AC_eas_female=0;AC_eas_jpn=0;AC_eas_kor=0;AC_eas_male=0;AC_eas_oea=0;AC_female=0;AC_fin=0;AC_fin_female=0;AC_fin_male=0;AC_male=1;AC_nfe=0;AC_nfe_bgr=0;AC_nfe_est=0;AC_nfe_female=0;AC_nfe_male=0;AC_nfe_nwe=0;AC_nfe_onf=0;AC_nfe_seu=0;AC_nfe_swe=0;AC_oth=0;AC_oth_femal…
chr9	104817397	rs200664068	C	T	48744.6	PASS	0.0001074	AC=27;AC_afr=0;AC_afr_female=0;AC_afr_male=0;AC_amr=0;AC_amr_female=0;AC_amr_male=0;AC_asj=0;AC_asj_female=0;AC_asj_male=0;AC_eas=22;AC_eas_female=13;AC_eas_jpn=0;AC_eas_kor=1;AC_eas_male=9;AC_eas_oea=21;AC_female=15;AC_fin=0;AC_fin_female=0;AC_fin_male=0;AC_male=12;AC_nfe=4;AC_nfe_bgr=0;AC_nfe_est=0;AC_nfe_female=2;AC_nfe_male=2;AC_nfe_nwe=1;AC_nfe_onf=3;AC_nfe_seu=0;AC_nfe_swe=0;AC_oth=1;AC_oth…
chr9	104817398	rs749597549	T	C	599.35	PASS	3.97785e-06	AC=1;AC_afr=0;AC_afr_female=0;AC_afr_male=0;AC_amr=0;AC_amr_female=0;AC_amr_male=0;AC_asj=0;AC_asj_female=0;AC_asj_male=0;AC_eas=0;AC_eas_female=0;AC_eas_jpn=0;AC_eas_kor=0;AC_eas_male=0;AC_eas_oea=0;AC_female=0;AC_fin=0;AC_fin_female=0;AC_fin_male=0;AC_male=1;AC_nfe=1;AC_nfe_bgr=0;AC_nfe_est=0;AC_nfe_female=0;AC_nfe_male=1;AC_nfe_nwe=0;AC_nfe_onf=0;AC_nfe_seu=1;AC_nfe_swe=0;AC_oth=0;AC_oth_femal…
chr9	104818675	rs757576048	T	C	5895.37	PASS	7.95342e-06	AC=2;AC_afr=0;AC_afr_female=0;AC_afr_male=0;AC_amr=0;AC_amr_female=0;AC_amr_male=0;AC_asj=0;AC_asj_female=0;AC_asj_male=0;AC_eas=0;AC_eas_female=0;AC_eas_jpn=0;AC_eas_kor=0;AC_eas_male=0;AC_eas_oea=0;AC_female=1;AC_fin=0;AC_fin_female=0;AC_fin_male=0;AC_male=1;AC_nfe=0;AC_nfe_bgr=0;AC_nfe_est=0;AC_nfe_female=0;AC_nfe_male=0;AC_nfe_nwe=0;AC_nfe_onf=0;AC_nfe_seu=0;AC_nfe_swe=0;AC_oth=0;AC_oth_femal…
chr9	104818682	rs779114859	G	A	8321.14	PASS	7.95298e-06	AC=2;AC_afr=0;AC_afr_female=0;AC_afr_male=0;AC_amr=0;AC_amr_female=0;AC_amr_male=0;AC_asj=0;AC_asj_female=0;AC_asj_male=0;AC_eas=0;AC_eas_female=0;AC_eas_jpn=0;AC_eas_kor=0;AC_eas_male=0;AC_eas_oea=0;AC_female=0;AC_fin=0;AC_fin_female=0;AC_fin_male=0;AC_male=2;AC_nfe=2;AC_nfe_bgr=0;AC_nfe_est=0;AC_nfe_female=0;AC_nfe_male=2;AC_nfe_nwe=1;AC_nfe_onf=0;AC_nfe_seu=0;AC_nfe_swe=1;AC_oth=0;AC_oth_femal…
chr9	104818684	rs746289740	G	A	1225.36	PASS	3.97662e-06	AC=1;AC_afr=0;AC_afr_female=0;AC_afr_male=0;AC_amr=0;AC_amr_female=0;AC_amr_male=0;AC_asj=0;AC_asj_female=0;AC_asj_male=0;AC_eas=0;AC_eas_female=0;AC_eas_jpn=0;AC_eas_kor=0;AC_eas_male=0;AC_eas_oea=0;AC_female=0;AC_fin=0;AC_fin_female=0;AC_fin_male=0;AC_male=1;AC_nfe=1;AC_nfe_bgr=0;AC_nfe_est=0;AC_nfe_female=0;AC_nfe_male=1;AC_nfe_nwe=0;AC_nfe_onf=1;AC_nfe_seu=0;AC_nfe_swe=0;AC_oth=0;AC_oth_femal…
chr9	104818685	rs1452012565	C	T	2571.36	PASS	3.97646e-06	AC=1;AC_afr=0;AC_afr_female=0;AC_afr_male=0;AC_amr=1;AC_amr_female=0;AC_amr_male=1;AC_asj=0;AC_asj_female=0;AC_asj_male=0;AC_eas=0;AC_eas_female=0;AC_eas_jpn=0;AC_eas_kor=0;AC_eas_male=0;AC_eas_oea=0;AC_female=0;AC_fin=0;AC_fin_female=0;AC_fin_male=0;AC_male=1;AC_nfe=0;AC_nfe_bgr=0;AC_nfe_est=0;AC_nfe_female=0;AC_nfe_male=0;AC_nfe_nwe=0;AC_nfe_onf=0;AC_nfe_seu=0;AC_nfe_swe=0;AC_oth=0;AC_oth_femal…
chr9	104818688	rs779819285	C	T	1571.36	PASS	3.97649e-06	AC=1;AC_afr=1;AC_afr_female=1;AC_afr_male=0;AC_amr=0;AC_amr_female=0;AC_amr_male=0;AC_asj=0;AC_asj_female=0;AC_asj_male=0;AC_eas=0;AC_eas_female=0;AC_eas_jpn=0;AC_eas_kor=0;AC_eas_male=0;AC_eas_oea=0;AC_female=1;AC_fin=0;AC_fin_female=0;AC_fin_male=0;AC_male=0;AC_nfe=0;AC_nfe_bgr=0;AC_nfe_est=0;AC_nfe_female=0;AC_nfe_male=0;AC_nfe_nwe=0;AC_nfe_onf=0;AC_nfe_seu=0;AC_nfe_swe=0;AC_oth=0;AC_oth_femal…
chr9	104818689	rs746433545	T	G	1119.36	PASS	3.97636e-06	AC=1;AC_afr=0;AC_afr_female=0;AC_afr_male=0;AC_amr=0;AC_amr_female=0;AC_amr_male=0;AC_asj=0;AC_asj_female=0;AC_asj_male=0;AC_eas=0;AC_eas_female=0;AC_eas_jpn=0;AC_eas_kor=0;AC_eas_male=0;AC_eas_oea=0;AC_female=0;AC_fin=0;AC_fin_female=0;AC_fin_male=0;AC_male=1;AC_nfe=1;AC_nfe_bgr=0;AC_nfe_est=0;AC_nfe_female=0;AC_nfe_male=1;AC_nfe_nwe=0;AC_nfe_onf=0;AC_nfe_seu=1;AC_nfe_swe=0;AC_oth=0;AC_oth_femal…
chr9	104818693	rs559256396	G	A	31114.6	PASS	3.18114e-05	AC=8;AC_afr=1;AC_afr_female=1;AC_afr_male=0;AC_amr=0;AC_amr_female=0;AC_amr_male=0;AC_asj=0;AC_asj_female=0;AC_asj_male=0;AC_eas=0;AC_eas_female=0;AC_eas_jpn=0;AC_eas_kor=0;AC_eas_male=0;AC_eas_oea=0;AC_female=3;AC_fin=0;AC_fin_female=0;AC_fin_male=0;AC_male=5;AC_nfe=7;AC_nfe_bgr=0;AC_nfe_est=0;AC_nfe_female=2;AC_nfe_male=5;AC_nfe_nwe=3;AC_nfe_onf=1;AC_nfe_seu=0;AC_nfe_swe=3;AC_oth=0;AC_oth_femal…
chr9	104818703	rs372999938	G	A	6363.17	PASS	3.97643e-06	AC=1;AC_afr=0;AC_afr_female=0;AC_afr_male=0;AC_amr=0;AC_amr_female=0;AC_amr_male=0;AC_asj=0;AC_asj_female=0;AC_asj_male=0;AC_eas=0;AC_eas_female=0;AC_eas_jpn=0;AC_eas_kor=0;AC_eas_male=0;AC_eas_oea=0;AC_female=0;AC_fin=0;AC_fin_female=0;AC_fin_male=0;AC_male=1;AC_nfe=0;AC_nfe_bgr=0;AC_nfe_est=0;AC_nfe_female=0;AC_nfe_male=0;AC_nfe_nwe=0;AC_nfe_onf=0;AC_nfe_seu=0;AC_nfe_swe=0;AC_oth=0;AC_oth_femal…
chr9	104818703	rs372999938	G	T	6363.17	PASS	3.97643e-06	AC=1;AC_afr=0;AC_afr_female=0;AC_afr_male=0;AC_amr=0;AC_amr_female=0;AC_amr_male=0;AC_asj=0;AC_asj_female=0;AC_asj_male=0;AC_eas=0;AC_eas_female=0;AC_eas_jpn=0;AC_eas_kor=0;AC_eas_male=0;AC_eas_oea=0;AC_female=0;AC_fin=0;AC_fin_female=0;AC_fin_male=0;AC_male=1;AC_nfe=1;AC_nfe_bgr=0;AC_nfe_est=0;AC_nfe_female=0;AC_nfe_male=1;AC_nfe_nwe=1;AC_nfe_onf=0;AC_nfe_seu=0;AC_nfe_swe=0;AC_oth=0;AC_oth_femal…
chr9	104818706	rs1447297449	C	A	2860.36	PASS	3.97636e-06	AC=1;AC_afr=0;AC_afr_female=0;AC_afr_male=0;AC_amr=1;AC_amr_female=0;AC_amr_male=1;AC_asj=0;AC_asj_female=0;AC_asj_male=0;AC_eas=0;AC_eas_female=0;AC_eas_jpn=0;AC_eas_kor=0;AC_eas_male=0;AC_eas_oea=0;AC_female=0;AC_fin=0;AC_fin_female=0;AC_fin_male=0;AC_male=1;AC_nfe=0;AC_nfe_bgr=0;AC_nfe_est=0;AC_nfe_female=0;AC_nfe_male=0;AC_nfe_nwe=0;AC_nfe_onf=0;AC_nfe_seu=0;AC_nfe_swe=0;AC_oth=0;AC_oth_femal…
chr9	104818709	rs1325444658	A	G	733.35	PASS	3.97636e-06	AC=1;AC_afr=0;AC_afr_female=0;AC_afr_male=0;AC_amr=0;AC_amr_female=0;AC_amr_male=0;AC_asj=0;AC_asj_female=0;AC_asj_male=0;AC_eas=0;AC_eas_female=0;AC_eas_jpn=0;AC_eas_kor=0;AC_eas_male=0;AC_eas_oea=0;AC_female=0;AC_fin=1;AC_fin_female=0;AC_fin_male=1;AC_male=1;AC_nfe=0;AC_nfe_bgr=0;AC_nfe_est=0;AC_nfe_female=0;AC_nfe_male=0;AC_nfe_nwe=0;AC_nfe_onf=0;AC_nfe_seu=0;AC_nfe_swe=0;AC_oth=0;AC_oth_femal…
chr9	104818710	rs747497359	G	T	34448.8	PASS	3.97643e-06	AC=1;AC_afr=0;AC_afr_female=0;AC_afr_male=0;AC_amr=0;AC_amr_female=0;AC_amr_male=0;AC_asj=0;AC_asj_female=0;AC_asj_male=0;AC_eas=0;AC_eas_female=0;AC_eas_jpn=0;AC_eas_kor=0;AC_eas_male=0;AC_eas_oea=0;AC_female=0;AC_fin=0;AC_fin_female=0;AC_fin_male=0;AC_male=1;AC_nfe=1;AC_nfe_bgr=0;AC_nfe_est=0;AC_nfe_female=0;AC_nfe_male=1;AC_nfe_nwe=1;AC_nfe_onf=0;AC_nfe_seu=0;AC_nfe_swe=0;AC_oth=0;AC_oth_femal…
chr9	104818710	rs747497359	G	GGGA	34448.8	PASS	1.19293e-05	AC=3;AC_afr=3;AC_afr_female=0;AC_afr_male=3;AC_amr=0;AC_amr_female=0;AC_amr_male=0;AC_asj=0;AC_asj_female=0;AC_asj_male=0;AC_eas=0;AC_eas_female=0;AC_eas_jpn=0;AC_eas_kor=0;AC_eas_male=0;AC_eas_oea=0;AC_female=0;AC_fin=0;AC_fin_female=0;AC_fin_male=0;AC_male=3;AC_nfe=0;AC_nfe_bgr=0;AC_nfe_est=0;AC_nfe_female=0;AC_nfe_male=0;AC_nfe_nwe=0;AC_nfe_onf=0;AC_nfe_seu=0;AC_nfe_swe=0;AC_oth=0;AC_oth_femal…
chr9	104818710	rs747497359	G	C	34448.8	PASS	1.59057e-05	AC=4;AC_afr=0;AC_afr_female=0;AC_afr_male=0;AC_amr=0;AC_amr_female=0;AC_amr_male=0;AC_asj=0;AC_asj_female=0;AC_asj_male=0;AC_eas=0;AC_eas_female=0;AC_eas_jpn=0;AC_eas_kor=0;AC_eas_male=0;AC_eas_oea=0;AC_female=1;AC_fin=0;AC_fin_female=0;AC_fin_male=0;AC_male=3;AC_nfe=4;AC_nfe_bgr=0;AC_nfe_est=0;AC_nfe_female=1;AC_nfe_male=3;AC_nfe_nwe=3;AC_nfe_onf=1;AC_nfe_seu=0;AC_nfe_swe=0;AC_oth=0;AC_oth_femal…
chr9	104818711	rs1369076741	G	A	3410.36	PASS	3.97655e-06	AC=1;AC_afr=0;AC_afr_female=0;AC_afr_male=0;AC_amr=0;AC_amr_female=0;AC_amr_male=0;AC_asj=0;AC_asj_female=0;AC_asj_male=0;AC_eas=0;AC_eas_female=0;AC_eas_jpn=0;AC_eas_kor=0;AC_eas_male=0;AC_eas_oea=0;AC_female=1;AC_fin=0;AC_fin_female=0;AC_fin_male=0;AC_male=0;AC_nfe=0;AC_nfe_bgr=0;AC_nfe_est=0;AC_nfe_female=0;AC_nfe_male=0;AC_nfe_nwe=0;AC_nfe_onf=0;AC_nfe_seu=0;AC_nfe_swe=0;AC_oth=0;AC_oth_femal…
chr9	104818715	rs1443146369	G	A	2177.35	PASS	3.9764e-06	AC=1;AC_afr=0;AC_afr_female=0;AC_afr_male=0;AC_amr=0;AC_amr_female=0;AC_amr_male=0;AC_asj=0;AC_asj_female=0;AC_asj_male=0;AC_eas=0;AC_eas_female=0;AC_eas_jpn=0;AC_eas_kor=0;AC_eas_male=0;AC_eas_oea=0;AC_female=1;AC_fin=0;AC_fin_female=0;AC_fin_male=0;AC_male=0;AC_nfe=1;AC_nfe_bgr=0;AC_nfe_est=0;AC_nfe_female=1;AC_nfe_male=0;AC_nfe_nwe=1;AC_nfe_onf=0;AC_nfe_seu=0;AC_nfe_swe=0;AC_oth=0;AC_oth_femal…
chr9	104818717	rs748069515	T	G	6475.14	PASS	7.9526e-06	AC=2;AC_afr=0;AC_afr_female=0;AC_afr_male=0;AC_amr=1;AC_amr_female=1;AC_amr_male=0;AC_asj=0;AC_asj_female=0;AC_asj_male=0;AC_eas=0;AC_eas_female=0;AC_eas_jpn=0;AC_eas_kor=0;AC_eas_male=0;AC_eas_oea=0;AC_female=2;AC_fin=0;AC_fin_female=0;AC_fin_male=0;AC_male=0;AC_nfe=0;AC_nfe_bgr=0;AC_nfe_est=0;AC_nfe_female=0;AC_nfe_male=0;AC_nfe_nwe=0;AC_nfe_onf=0;AC_nfe_seu=0;AC_nfe_swe=0;AC_oth=1;AC_oth_femal…
chr9	104818719	rs568380383	C	T	10075.2	PASS	1.19288e-05	AC=3;AC_afr=0;AC_afr_female=0;AC_afr_male=0;AC_amr=2;AC_amr_female=2;AC_amr_male=0;AC_asj=0;AC_asj_female=0;AC_asj_male=0;AC_eas=0;AC_eas_female=0;AC_eas_jpn=0;AC_eas_kor=0;AC_eas_male=0;AC_eas_oea=0;AC_female=3;AC_fin=0;AC_fin_female=0;AC_fin_male=0;AC_male=0;AC_nfe=1;AC_nfe_bgr=0;AC_nfe_est=0;AC_nfe_female=1;AC_nfe_male=0;AC_nfe_nwe=0;AC_nfe_onf=1;AC_nfe_seu=0;AC_nfe_swe=0;AC_oth=0;AC_oth_femal…
chr9	104818721	rs772871229	A	G	4343.37	PASS	7.95267e-06	AC=2;AC_afr=0;AC_afr_female=0;AC_afr_male=0;AC_amr=0;AC_amr_female=0;AC_amr_male=0;AC_asj=0;AC_asj_female=0;AC_asj_male=0;AC_eas=2;AC_eas_female=1;AC_eas_jpn=0;AC_eas_kor=2;AC_eas_male=1;AC_eas_oea=0;AC_female=1;AC_fin=0;AC_fin_female=0;AC_fin_male=0;AC_male=1;AC_nfe=0;AC_nfe_bgr=0;AC_nfe_est=0;AC_nfe_female=0;AC_nfe_male=0;AC_nfe_nwe=0;AC_nfe_onf=0;AC_nfe_seu=0;AC_nfe_swe=0;AC_oth=0;AC_oth_femal…
chr9	104818729	rs762873991	C	A	1866.37	PASS	7.95254e-06	AC=2;AC_afr=0;AC_afr_female=0;AC_afr_male=0;AC_amr=0;AC_amr_female=0;AC_amr_male=0;AC_asj=0;AC_asj_female=0;AC_asj_male=0;AC_eas=0;AC_eas_female=0;AC_eas_jpn=0;AC_eas_kor=0;AC_eas_male=0;AC_eas_oea=0;AC_female=0;AC_fin=0;AC_fin_female=0;AC_fin_male=0;AC_male=2;AC_nfe=2;AC_nfe_bgr=0;AC_nfe_est=0;AC_nfe_female=0;AC_nfe_male=2;AC_nfe_nwe=1;AC_nfe_onf=1;AC_nfe_seu=0;AC_nfe_swe=0;AC_oth=0;AC_oth_femal…
chr9	104818743	rs767569511	G	T	718.35	PASS	3.97627e-06	AC=1;AC_afr=0;AC_afr_female=0;AC_afr_male=0;AC_amr=0;AC_amr_female=0;AC_amr_male=0;AC_asj=0;AC_asj_female=0;AC_asj_male=0;AC_eas=0;AC_eas_female=0;AC_eas_jpn=0;AC_eas_kor=0;AC_eas_male=0;AC_eas_oea=0;AC_female=0;AC_fin=0;AC_fin_female=0;AC_fin_male=0;AC_male=1;AC_nfe=0;AC_nfe_bgr=0;AC_nfe_est=0;AC_nfe_female=0;AC_nfe_male=0;AC_nfe_nwe=0;AC_nfe_onf=0;AC_nfe_seu=0;AC_nfe_swe=0;AC_oth=0;AC_oth_femal…
chr9	104818745	rs1213515910	T	C	4722.36	PASS	3.97624e-06	AC=1;AC_afr=0;AC_afr_female=0;AC_afr_male=0;AC_amr=0;AC_amr_female=0;AC_amr_male=0;AC_asj=0;AC_asj_female=0;AC_asj_male=0;AC_eas=0;AC_eas_female=0;AC_eas_jpn=0;AC_eas_kor=0;AC_eas_male=0;AC_eas_oea=0;AC_female=0;AC_fin=0;AC_fin_female=0;AC_fin_male=0;AC_male=1;AC_nfe=0;AC_nfe_bgr=0;AC_nfe_est=0;AC_nfe_female=0;AC_nfe_male=0;AC_nfe_nwe=0;AC_nfe_onf=0;AC_nfe_seu=0;AC_nfe_swe=0;AC_oth=0;AC_oth_femal…
chr9	104818746	rs775795007	A	T	1262.36	PASS	3.97621e-06	AC=1;AC_afr=0;AC_afr_female=0;AC_afr_male=0;AC_amr=0;AC_amr_female=0;AC_amr_male=0;AC_asj=0;AC_asj_female=0;AC_asj_male=0;AC_eas=0;AC_eas_female=0;AC_eas_jpn=0;AC_eas_kor=0;AC_eas_male=0;AC_eas_oea=0;AC_female=0;AC_fin=0;AC_fin_female=0;AC_fin_male=0;AC_male=1;AC_nfe=1;AC_nfe_bgr=0;AC_nfe_est=0;AC_nfe_female=0;AC_nfe_male=1;AC_nfe_nwe=0;AC_nfe_onf=0;AC_nfe_seu=1;AC_nfe_swe=0;AC_oth=0;AC_oth_femal…
chr9	104818747	rs1466859975	G	A	3965.68	PASS	3.9763e-06	AC=1;AC_afr=0;AC_afr_female=0;AC_afr_male=0;AC_amr=0;AC_amr_female=0;AC_amr_male=0;AC_asj=0;AC_asj_female=0;AC_asj_male=0;AC_eas=0;AC_eas_female=0;AC_eas_jpn=0;AC_eas_kor=0;AC_eas_male=0;AC_eas_oea=0;AC_female=0;AC_fin=0;AC_fin_female=0;AC_fin_male=0;AC_male=1;AC_nfe=1;AC_nfe_bgr=0;AC_nfe_est=0;AC_nfe_female=0;AC_nfe_male=1;AC_nfe_nwe=0;AC_nfe_onf=1;AC_nfe_seu=0;AC_nfe_swe=0;AC_oth=0;AC_oth_femal…
chr9	104818748	rs1194893251	T	C	4014.36	PASS	3.97627e-06	AC=1;AC_afr=0;AC_afr_female=0;AC_afr_male=0;AC_amr=1;AC_amr_female=1;AC_amr_male=0;AC_asj=0;AC_asj_female=0;AC_asj_male=0;AC_eas=0;AC_eas_female=0;AC_eas_jpn=0;AC_eas_kor=0;AC_eas_male=0;AC_eas_oea=0;AC_female=1;AC_fin=0;AC_fin_female=0;AC_fin_male=0;AC_male=0;AC_nfe=0;AC_nfe_bgr=0;AC_nfe_est=0;AC_nfe_female=0;AC_nfe_male=0;AC_nfe_nwe=0;AC_nfe_onf=0;AC_nfe_seu=0;AC_nfe_swe=0;AC_oth=0;AC_oth_femal…
chr9	104818749	rs760696627	A	G	1359.37	PASS	3.97636e-06	AC=1;AC_afr=0;AC_afr_female=0;AC_afr_male=0;AC_amr=0;AC_amr_female=0;AC_amr_male=0;AC_asj=0;AC_asj_female=0;AC_asj_male=0;AC_eas=0;AC_eas_female=0;AC_eas_jpn=0;AC_eas_kor=0;AC_eas_male=0;AC_eas_oea=0;AC_female=0;AC_fin=0;AC_fin_female=0;AC_fin_male=0;AC_male=1;AC_nfe=1;AC_nfe_bgr=0;AC_nfe_est=0;AC_nfe_female=0;AC_nfe_male=1;AC_nfe_nwe=0;AC_nfe_onf=0;AC_nfe_seu=1;AC_nfe_swe=0;AC_oth=0;AC_oth_femal…
chr9	104818754	rs764188428	G	A	12671.4	PASS	1.19292e-05	AC=3;AC_afr=0;AC_afr_female=0;AC_afr_male=0;AC_amr=0;AC_amr_female=0;AC_amr_male=0;AC_asj=0;AC_asj_female=0;AC_asj_male=0;AC_eas=0;AC_eas_female=0;AC_eas_jpn=0;AC_eas_kor=0;AC_eas_male=0;AC_eas_oea=0;AC_female=0;AC_fin=0;AC_fin_female=0;AC_fin_male=0;AC_male=3;AC_nfe=2;AC_nfe_bgr=0;AC_nfe_est=0;AC_nfe_female=0;AC_nfe_male=2;AC_nfe_nwe=0;AC_nfe_onf=0;AC_nfe_seu=0;AC_nfe_swe=2;AC_oth=0;AC_oth_femal…
chr9	104818757	rs753956766	C	T	4400.21	PASS	3.9764e-06	AC=1;AC_afr=0;AC_afr_female=0;AC_afr_male=0;AC_amr=1;AC_amr_female=1;AC_amr_male=0;AC_asj=0;AC_asj_female=0;AC_asj_male=0;AC_eas=0;AC_eas_female=0;AC_eas_jpn=0;AC_eas_kor=0;AC_eas_male=0;AC_eas_oea=0;AC_female=1;AC_fin=0;AC_fin_female=0;AC_fin_male=0;AC_male=0;AC_nfe=0;AC_nfe_bgr=0;AC_nfe_est=0;AC_nfe_female=0;AC_nfe_male=0;AC_nfe_nwe=0;AC_nfe_onf=0;AC_nfe_seu=0;AC_nfe_swe=0;AC_oth=0;AC_oth_femal…
chr9	104818761	rs35204915	G	A	8.27847e+06	PASS	0.0103904	AC=2613;AC_afr=2327;AC_afr_female=1409;AC_afr_male=918;AC_amr=222;AC_amr_female=126;AC_amr_male=96;AC_asj=1;AC_asj_female=0;AC_asj_male=1;AC_eas=0;AC_eas_female=0;AC_eas_jpn=0;AC_eas_kor=0;AC_eas_male=0;AC_eas_oea=0;AC_female=1560;AC_fin=0;AC_fin_female=0;AC_fin_male=0;AC_male=1053;AC_nfe=30;AC_nfe_bgr=0;AC_nfe_est=0;AC_nfe_female=13;AC_nfe_male=17;AC_nfe_nwe=5;AC_nfe_onf=15;AC_nfe_seu=10;AC_nfe_…
chr9	104818774	rs1465900695	A	C	2878.36	PASS	3.9764e-06	AC=1;AC_afr=0;AC_afr_female=0;AC_afr_male=0;AC_amr=1;AC_amr_female=1;AC_amr_male=0;AC_asj=0;AC_asj_female=0;AC_asj_male=0;AC_eas=0;AC_eas_female=0;AC_eas_jpn=0;AC_eas_kor=0;AC_eas_male=0;AC_eas_oea=0;AC_female=1;AC_fin=0;AC_fin_female=0;AC_fin_male=0;AC_male=0;AC_nfe=0;AC_nfe_bgr=0;AC_nfe_est=0;AC_nfe_female=0;AC_nfe_male=0;AC_nfe_nwe=0;AC_nfe_onf=0;AC_nfe_seu=0;AC_nfe_swe=0;AC_oth=0;AC_oth_femal…
chr9	104818777	rs765828112	C	T	1066.36	PASS	3.9764e-06	AC=1;AC_afr=0;AC_afr_female=0;AC_afr_male=0;AC_amr=0;AC_amr_female=0;AC_amr_male=0;AC_asj=0;AC_asj_female=0;AC_asj_male=0;AC_eas=0;AC_eas_female=0;AC_eas_jpn=0;AC_eas_kor=0;AC_eas_male=0;AC_eas_oea=0;AC_female=1;AC_fin=0;AC_fin_female=0;AC_fin_male=0;AC_male=0;AC_nfe=0;AC_nfe_bgr=0;AC_nfe_est=0;AC_nfe_female=0;AC_nfe_male=0;AC_nfe_nwe=0;AC_nfe_onf=0;AC_nfe_seu=0;AC_nfe_swe=0;AC_oth=0;AC_oth_femal…
chr9	104818780	rs750746203	G	T	1012.36	PASS	3.97643e-06	AC=1;AC_afr=0;AC_afr_female=0;AC_afr_male=0;AC_amr=0;AC_amr_female=0;AC_amr_male=0;AC_asj=0;AC_asj_female=0;AC_asj_male=0;AC_eas=0;AC_eas_female=0;AC_eas_jpn=0;AC_eas_kor=0;AC_eas_male=0;AC_eas_oea=0;AC_female=1;AC_fin=0;AC_fin_female=0;AC_fin_male=0;AC_male=0;AC_nfe=1;AC_nfe_bgr=0;AC_nfe_est=0;AC_nfe_female=1;AC_nfe_male=0;AC_nfe_nwe=0;AC_nfe_onf=0;AC_nfe_seu=0;AC_nfe_swe=1;AC_oth=0;AC_oth_femal…
chr9	104818783	rs547738950	G	T	7887.14	PASS	7.95286e-06	AC=2;AC_afr=0;AC_afr_female=0;AC_afr_male=0;AC_amr=0;AC_amr_female=0;AC_amr_male=0;AC_asj=0;AC_asj_female=0;AC_asj_male=0;AC_eas=0;AC_eas_female=0;AC_eas_jpn=0;AC_eas_kor=0;AC_eas_male=0;AC_eas_oea=0;AC_female=0;AC_fin=0;AC_fin_female=0;AC_fin_male=0;AC_male=2;AC_nfe=2;AC_nfe_bgr=0;AC_nfe_est=0;AC_nfe_female=0;AC_nfe_male=2;AC_nfe_nwe=0;AC_nfe_onf=1;AC_nfe_seu=1;AC_nfe_swe=0;AC_oth=0;AC_oth_femal…
chr9	104818791	rs779528873	C	A	390.36	PASS	3.97643e-06	AC=1;AC_afr=0;AC_afr_female=0;AC_afr_male=0;AC_amr=0;AC_amr_female=0;AC_amr_male=0;AC_asj=0;AC_asj_female=0;AC_asj_male=0;AC_eas=0;AC_eas_female=0;AC_eas_jpn=0;AC_eas_kor=0;AC_eas_male=0;AC_eas_oea=0;AC_female=0;AC_fin=0;AC_fin_female=0;AC_fin_male=0;AC_male=1;AC_nfe=0;AC_nfe_bgr=0;AC_nfe_est=0;AC_nfe_female=0;AC_nfe_male=0;AC_nfe_nwe=0;AC_nfe_onf=0;AC_nfe_seu=0;AC_nfe_swe=0;AC_oth=0;AC_oth_femal…
chr9	104818815	rs1325929410	T	C	5145.15	PASS	3.97684e-06	AC=1;AC_afr=0;AC_afr_female=0;AC_afr_male=0;AC_amr=0;AC_amr_female=0;AC_amr_male=0;AC_asj=0;AC_asj_female=0;AC_asj_male=0;AC_eas=1;AC_eas_female=1;AC_eas_jpn=0;AC_eas_kor=1;AC_eas_male=0;AC_eas_oea=0;AC_female=1;AC_fin=0;AC_fin_female=0;AC_fin_male=0;AC_male=0;AC_nfe=0;AC_nfe_bgr=0;AC_nfe_est=0;AC_nfe_female=0;AC_nfe_male=0;AC_nfe_nwe=0;AC_nfe_onf=0;AC_nfe_seu=0;AC_nfe_swe=0;AC_oth=0;AC_oth_femal…
chr9	104818818	rs746693787	T	C	4600.37	PASS	7.95406e-06	AC=2;AC_afr=0;AC_afr_female=0;AC_afr_male=0;AC_amr=1;AC_amr_female=1;AC_amr_male=0;AC_asj=0;AC_asj_female=0;AC_asj_male=0;AC_eas=0;AC_eas_female=0;AC_eas_jpn=0;AC_eas_kor=0;AC_eas_male=0;AC_eas_oea=0;AC_female=1;AC_fin=0;AC_fin_female=0;AC_fin_male=0;AC_male=1;AC_nfe=0;AC_nfe_bgr=0;AC_nfe_est=0;AC_nfe_female=0;AC_nfe_male=0;AC_nfe_nwe=0;AC_nfe_onf=0;AC_nfe_seu=0;AC_nfe_swe=0;AC_oth=0;AC_oth_femal…
chr9	104818829	rs754720959	T	G	578.37	PASS	3.97785e-06	AC=1;AC_afr=0;AC_afr_female=0;AC_afr_male=0;AC_amr=1;AC_amr_female=0;AC_amr_male=1;AC_asj=0;AC_asj_female=0;AC_asj_male=0;AC_eas=0;AC_eas_female=0;AC_eas_jpn=0;AC_eas_kor=0;AC_eas_male=0;AC_eas_oea=0;AC_female=0;AC_fin=0;AC_fin_female=0;AC_fin_male=0;AC_male=1;AC_nfe=0;AC_nfe_bgr=0;AC_nfe_est=0;AC_nfe_female=0;AC_nfe_male=0;AC_nfe_nwe=0;AC_nfe_onf=0;AC_nfe_seu=0;AC_nfe_swe=0;AC_oth=0;AC_oth_femal…
chr9	104818830	rs28933692	C	T	3557	PASS	7.95615e-06	AC=2;AC_afr=1;AC_afr_female=1;AC_afr_male=0;AC_amr=0;AC_amr_female=0;AC_amr_male=0;AC_asj=0;AC_asj_female=0;AC_asj_male=0;AC_eas=0;AC_eas_female=0;AC_eas_jpn=0;AC_eas_kor=0;AC_eas_male=0;AC_eas_oea=0;AC_female=2;AC_fin=0;AC_fin_female=0;AC_fin_male=0;AC_male=0;AC_nfe=0;AC_nfe_bgr=0;AC_nfe_est=0;AC_nfe_female=0;AC_nfe_male=0;AC_nfe_nwe=0;AC_nfe_onf=0;AC_nfe_seu=0;AC_nfe_swe=0;AC_oth=0;AC_oth_femal…
chr9	104818837	rs747719459	G	T	5270.16	PASS	7.95779e-06	AC=2;AC_afr=0;AC_afr_female=0;AC_afr_male=0;AC_amr=0;AC_amr_female=0;AC_amr_male=0;AC_asj=0;AC_asj_female=0;AC_asj_male=0;AC_eas=0;AC_eas_female=0;AC_eas_jpn=0;AC_eas_kor=0;AC_eas_male=0;AC_eas_oea=0;AC_female=1;AC_fin=0;AC_fin_female=0;AC_fin_male=0;AC_male=1;AC_nfe=2;AC_nfe_bgr=0;AC_nfe_est=0;AC_nfe_female=1;AC_nfe_male=1;AC_nfe_nwe=0;AC_nfe_onf=1;AC_nfe_seu=0;AC_nfe_swe=1;AC_oth=0;AC_oth_femal…
chr9	104818839	rs13306073	C	T	70242.9	PASS	0.000135295	AC=34;AC_afr=1;AC_afr_female=1;AC_afr_male=0;AC_amr=0;AC_amr_female=0;AC_amr_male=0;AC_asj=0;AC_asj_female=0;AC_asj_male=0;AC_eas=28;AC_eas_female=13;AC_eas_jpn=0;AC_eas_kor=3;AC_eas_male=15;AC_eas_oea=25;AC_female=14;AC_fin=0;AC_fin_female=0;AC_fin_male=0;AC_male=20;AC_nfe=3;AC_nfe_bgr=0;AC_nfe_est=0;AC_nfe_female=0;AC_nfe_male=3;AC_nfe_nwe=0;AC_nfe_onf=0;AC_nfe_seu=0;AC_nfe_swe=3;AC_oth=0;AC_ot…
chr9	104818840	rs773206469	G	A	12800.5	PASS	1.19381e-05	AC=3;AC_afr=0;AC_afr_female=0;AC_afr_male=0;AC_amr=0;AC_amr_female=0;AC_amr_male=0;AC_asj=1;AC_asj_female=0;AC_asj_male=1;AC_eas=0;AC_eas_female=0;AC_eas_jpn=0;AC_eas_kor=0;AC_eas_male=0;AC_eas_oea=0;AC_female=2;AC_fin=0;AC_fin_female=0;AC_fin_male=0;AC_male=1;AC_nfe=2;AC_nfe_bgr=0;AC_nfe_est=0;AC_nfe_female=2;AC_nfe_male=0;AC_nfe_nwe=2;AC_nfe_onf=0;AC_nfe_seu=0;AC_nfe_swe=0;AC_oth=0;AC_oth_femal…
chr9	104818844	rs1211257538	G	A	11258.1	PASS	3.9808e-06	AC=1;AC_afr=0;AC_afr_female=0;AC_afr_male=0;AC_amr=1;AC_amr_female=1;AC_amr_male=0;AC_asj=0;AC_asj_female=0;AC_asj_male=0;AC_eas=0;AC_eas_female=0;AC_eas_jpn=0;AC_eas_kor=0;AC_eas_male=0;AC_eas_oea=0;AC_female=1;AC_fin=0;AC_fin_female=0;AC_fin_male=0;AC_male=0;AC_nfe=0;AC_nfe_bgr=0;AC_nfe_est=0;AC_nfe_female=0;AC_nfe_male=0;AC_nfe_nwe=0;AC_nfe_onf=0;AC_nfe_seu=0;AC_nfe_swe=0;AC_oth=0;AC_oth_femal…
chr9	104818855	rs200751699	G	A	81308.5	PASS	0.000151379	AC=38;AC_afr=0;AC_afr_female=0;AC_afr_male=0;AC_amr=0;AC_amr_female=0;AC_amr_male=0;AC_asj=0;AC_asj_female=0;AC_asj_male=0;AC_eas=38;AC_eas_female=16;AC_eas_jpn=0;AC_eas_kor=0;AC_eas_male=22;AC_eas_oea=38;AC_female=16;AC_fin=0;AC_fin_female=0;AC_fin_male=0;AC_male=22;AC_nfe=0;AC_nfe_bgr=0;AC_nfe_est=0;AC_nfe_female=0;AC_nfe_male=0;AC_nfe_nwe=0;AC_nfe_onf=0;AC_nfe_seu=0;AC_nfe_swe=0;AC_oth=0;AC_ot…
chr9	104818867	rs375639361	G	A	10076.5	PASS	7.98352e-06	AC=2;AC_afr=0;AC_afr_female=0;AC_afr_male=0;AC_amr=2;AC_amr_female=2;AC_amr_male=0;AC_asj=0;AC_asj_female=0;AC_asj_male=0;AC_eas=0;AC_eas_female=0;AC_eas_jpn=0;AC_eas_kor=0;AC_eas_male=0;AC_eas_oea=0;AC_female=2;AC_fin=0;AC_fin_female=0;AC_fin_male=0;AC_male=0;AC_nfe=0;AC_nfe_bgr=0;AC_nfe_est=0;AC_nfe_female=0;AC_nfe_male=0;AC_nfe_nwe=0;AC_nfe_onf=0;AC_nfe_seu=0;AC_nfe_swe=0;AC_oth=0;AC_oth_femal…
chr9	104818867	rs375639361	G	C	10076.5	PASS	7.98352e-06	AC=2;AC_afr=2;AC_afr_female=1;AC_afr_male=1;AC_amr=0;AC_amr_female=0;AC_amr_male=0;AC_asj=0;AC_asj_female=0;AC_asj_male=0;AC_eas=0;AC_eas_female=0;AC_eas_jpn=0;AC_eas_kor=0;AC_eas_male=0;AC_eas_oea=0;AC_female=1;AC_fin=0;AC_fin_female=0;AC_fin_male=0;AC_male=1;AC_nfe=0;AC_nfe_bgr=0;AC_nfe_est=0;AC_nfe_female=0;AC_nfe_male=0;AC_nfe_nwe=0;AC_nfe_onf=0;AC_nfe_seu=0;AC_nfe_swe=0;AC_oth=0;AC_oth_femal…
chr9	104818868	rs1243735940	A	G	5334.37	PASS	7.98257e-06	AC=2;AC_afr=0;AC_afr_female=0;AC_afr_male=0;AC_amr=1;AC_amr_female=1;AC_amr_male=0;AC_asj=0;AC_asj_female=0;AC_asj_male=0;AC_eas=0;AC_eas_female=0;AC_eas_jpn=0;AC_eas_kor=0;AC_eas_male=0;AC_eas_oea=0;AC_female=2;AC_fin=0;AC_fin_female=0;AC_fin_male=0;AC_male=0;AC_nfe=0;AC_nfe_bgr=0;AC_nfe_est=0;AC_nfe_female=0;AC_nfe_male=0;AC_nfe_nwe=0;AC_nfe_onf=0;AC_nfe_seu=0;AC_nfe_swe=0;AC_oth=0;AC_oth_femal…
chr9	104818869	rs1478110200	G	C	1381.37	PASS	3.99604e-06	AC=1;AC_afr=0;AC_afr_female=0;AC_afr_male=0;AC_amr=0;AC_amr_female=0;AC_amr_male=0;AC_asj=0;AC_asj_female=0;AC_asj_male=0;AC_eas=0;AC_eas_female=0;AC_eas_jpn=0;AC_eas_kor=0;AC_eas_male=0;AC_eas_oea=0;AC_female=1;AC_fin=0;AC_fin_female=0;AC_fin_male=0;AC_male=0;AC_nfe=0;AC_nfe_bgr=0;AC_nfe_est=0;AC_nfe_female=0;AC_nfe_male=0;AC_nfe_nwe=0;AC_nfe_onf=0;AC_nfe_seu=0;AC_nfe_swe=0;AC_oth=0;AC_oth_femal…
chr9	104818872	rs760854052	T	C	4006.16	PASS	7.99859e-06	AC=2;AC_afr=0;AC_afr_female=0;AC_afr_male=0;AC_amr=0;AC_amr_female=0;AC_amr_male=0;AC_asj=0;AC_asj_female=0;AC_asj_male=0;AC_eas=0;AC_eas_female=0;AC_eas_jpn=0;AC_eas_kor=0;AC_eas_male=0;AC_eas_oea=0;AC_female=0;AC_fin=0;AC_fin_female=0;AC_fin_male=0;AC_male=2;AC_nfe=2;AC_nfe_bgr=0;AC_nfe_est=0;AC_nfe_female=0;AC_nfe_male=2;AC_nfe_nwe=0;AC_nfe_onf=1;AC_nfe_seu=0;AC_nfe_swe=1;AC_oth=0;AC_oth_femal…
chr9	104818875	rs149671492	T	C	2284.83	PASS	1.20486e-05	AC=3;AC_afr=2;AC_afr_female=2;AC_afr_male=0;AC_amr=0;AC_amr_female=0;AC_amr_male=0;AC_asj=0;AC_asj_female=0;AC_asj_male=0;AC_eas=0;AC_eas_female=0;AC_eas_jpn=0;AC_eas_kor=0;AC_eas_male=0;AC_eas_oea=0;AC_female=2;AC_fin=0;AC_fin_female=0;AC_fin_male=0;AC_male=1;AC_nfe=1;AC_nfe_bgr=0;AC_nfe_est=0;AC_nfe_female=0;AC_nfe_male=1;AC_nfe_nwe=0;AC_nfe_onf=1;AC_nfe_seu=0;AC_nfe_swe=0;AC_oth=0;AC_oth_femal…
chr9	104818878	rs776677017	T	A	6600.23	PASS	4.01958e-06	AC=1;AC_afr=0;AC_afr_female=0;AC_afr_male=0;AC_amr=0;AC_amr_female=0;AC_amr_male=0;AC_asj=0;AC_asj_female=0;AC_asj_male=0;AC_eas=0;AC_eas_female=0;AC_eas_jpn=0;AC_eas_kor=0;AC_eas_male=0;AC_eas_oea=0;AC_female=0;AC_fin=0;AC_fin_female=0;AC_fin_male=0;AC_male=1;AC_nfe=0;AC_nfe_bgr=0;AC_nfe_est=0;AC_nfe_female=0;AC_nfe_male=0;AC_nfe_nwe=0;AC_nfe_onf=0;AC_nfe_seu=0;AC_nfe_swe=0;AC_oth=0;AC_oth_femal…
chr9	104818880	rs761945307	C	T	9223.9	PASS	2.01934e-05	AC=5;AC_afr=0;AC_afr_female=0;AC_afr_male=0;AC_amr=0;AC_amr_female=0;AC_amr_male=0;AC_asj=0;AC_asj_female=0;AC_asj_male=0;AC_eas=0;AC_eas_female=0;AC_eas_jpn=0;AC_eas_kor=0;AC_eas_male=0;AC_eas_oea=0;AC_female=4;AC_fin=0;AC_fin_female=0;AC_fin_male=0;AC_male=1;AC_nfe=4;AC_nfe_bgr=0;AC_nfe_est=0;AC_nfe_female=3;AC_nfe_male=1;AC_nfe_nwe=3;AC_nfe_onf=1;AC_nfe_seu=0;AC_nfe_swe=0;AC_oth=0;AC_oth_femal…
chr9	104818881	rs371187966	G	A	17605.9	PASS	2.83978e-05	AC=7;AC_afr=0;AC_afr_female=0;AC_afr_male=0;AC_amr=0;AC_amr_female=0;AC_amr_male=0;AC_asj=0;AC_asj_female=0;AC_asj_male=0;AC_eas=0;AC_eas_female=0;AC_eas_jpn=0;AC_eas_kor=0;AC_eas_male=0;AC_eas_oea=0;AC_female=5;AC_fin=0;AC_fin_female=0;AC_fin_male=0;AC_male=2;AC_nfe=0;AC_nfe_bgr=0;AC_nfe_est=0;AC_nfe_female=0;AC_nfe_male=0;AC_nfe_nwe=0;AC_nfe_onf=0;AC_nfe_seu=0;AC_nfe_swe=0;AC_oth=0;AC_oth_femal…
chr9	104818883	rs750950091	C	T	374.74	PASS	8.11445e-06	AC=2;AC_afr=0;AC_afr_female=0;AC_afr_male=0;AC_amr=0;AC_amr_female=0;AC_amr_male=0;AC_asj=0;AC_asj_female=0;AC_asj_male=0;AC_eas=0;AC_eas_female=0;AC_eas_jpn=0;AC_eas_kor=0;AC_eas_male=0;AC_eas_oea=0;AC_female=0;AC_fin=0;AC_fin_female=0;AC_fin_male=0;AC_male=2;AC_nfe=2;AC_nfe_bgr=1;AC_nfe_est=0;AC_nfe_female=0;AC_nfe_male=2;AC_nfe_nwe=0;AC_nfe_onf=0;AC_nfe_seu=1;AC_nfe_swe=0;AC_oth=0;AC_oth_femal…
chr9	104819587	rs1200756726	T	C	1360.35	PASS	3.97836e-06	AC=1;AC_afr=0;AC_afr_female=0;AC_afr_male=0;AC_amr=0;AC_amr_female=0;AC_amr_male=0;AC_asj=0;AC_asj_female=0;AC_asj_male=0;AC_eas=0;AC_eas_female=0;AC_eas_jpn=0;AC_eas_kor=0;AC_eas_male=0;AC_eas_oea=0;AC_female=1;AC_fin=0;AC_fin_female=0;AC_fin_male=0;AC_male=0;AC_nfe=1;AC_nfe_bgr=0;AC_nfe_est=0;AC_nfe_female=1;AC_nfe_male=0;AC_nfe_nwe=0;AC_nfe_onf=1;AC_nfe_seu=0;AC_nfe_swe=0;AC_oth=0;AC_oth_femal…
chr9	104819593	rs1249537206	G	A	2951.36	PASS	3.97807e-06	AC=1;AC_afr=0;AC_afr_female=0;AC_afr_male=0;AC_amr=0;AC_amr_female=0;AC_amr_male=0;AC_asj=1;AC_asj_female=1;AC_asj_male=0;AC_eas=0;AC_eas_female=0;AC_eas_jpn=0;AC_eas_kor=0;AC_eas_male=0;AC_eas_oea=0;AC_female=1;AC_fin=0;AC_fin_female=0;AC_fin_male=0;AC_male=0;AC_nfe=0;AC_nfe_bgr=0;AC_nfe_est=0;AC_nfe_female=0;AC_nfe_male=0;AC_nfe_nwe=0;AC_nfe_onf=0;AC_nfe_seu=0;AC_nfe_swe=0;AC_oth=0;AC_oth_femal…
chr9	104819596	rs753337498	T	C	2534.35	PASS	3.97763e-06	AC=1;AC_afr=0;AC_afr_female=0;AC_afr_male=0;AC_amr=0;AC_amr_female=0;AC_amr_male=0;AC_asj=0;AC_asj_female=0;AC_asj_male=0;AC_eas=0;AC_eas_female=0;AC_eas_jpn=0;AC_eas_kor=0;AC_eas_male=0;AC_eas_oea=0;AC_female=0;AC_fin=1;AC_fin_female=0;AC_fin_male=1;AC_male=1;AC_nfe=0;AC_nfe_bgr=0;AC_nfe_est=0;AC_nfe_female=0;AC_nfe_male=0;AC_nfe_nwe=0;AC_nfe_onf=0;AC_nfe_seu=0;AC_nfe_swe=0;AC_oth=0;AC_oth_femal…
chr9	104819606	rs1180709142	A	C	4963.36	PASS	7.95374e-06	AC=2;AC_afr=0;AC_afr_female=0;AC_afr_male=0;AC_amr=2;AC_amr_female=2;AC_amr_male=0;AC_asj=0;AC_asj_female=0;AC_asj_male=0;AC_eas=0;AC_eas_female=0;AC_eas_jpn=0;AC_eas_kor=0;AC_eas_male=0;AC_eas_oea=0;AC_female=2;AC_fin=0;AC_fin_female=0;AC_fin_male=0;AC_male=0;AC_nfe=0;AC_nfe_bgr=0;AC_nfe_est=0;AC_nfe_female=0;AC_nfe_male=0;AC_nfe_nwe=0;AC_nfe_onf=0;AC_nfe_seu=0;AC_nfe_swe=0;AC_oth=0;AC_oth_femal…
chr9	104819611	rs1239065444	C	T	435.35	PASS	3.97671e-06	AC=1;AC_afr=0;AC_afr_female=0;AC_afr_male=0;AC_amr=0;AC_amr_female=0;AC_amr_male=0;AC_asj=0;AC_asj_female=0;AC_asj_male=0;AC_eas=0;AC_eas_female=0;AC_eas_jpn=0;AC_eas_kor=0;AC_eas_male=0;AC_eas_oea=0;AC_female=0;AC_fin=0;AC_fin_female=0;AC_fin_male=0;AC_male=1;AC_nfe=1;AC_nfe_bgr=0;AC_nfe_est=0;AC_nfe_female=0;AC_nfe_male=1;AC_nfe_nwe=0;AC_nfe_onf=1;AC_nfe_seu=0;AC_nfe_swe=0;AC_oth=0;AC_oth_femal…
chr9	104819618	rs1453818834	C	G	2187.35	PASS	3.97659e-06	AC=1;AC_afr=0;AC_afr_female=0;AC_afr_male=0;AC_amr=0;AC_amr_female=0;AC_amr_male=0;AC_asj=0;AC_asj_female=0;AC_asj_male=0;AC_eas=0;AC_eas_female=0;AC_eas_jpn=0;AC_eas_kor=0;AC_eas_male=0;AC_eas_oea=0;AC_female=0;AC_fin=0;AC_fin_female=0;AC_fin_male=0;AC_male=1;AC_nfe=0;AC_nfe_bgr=0;AC_nfe_est=0;AC_nfe_female=0;AC_nfe_male=0;AC_nfe_nwe=0;AC_nfe_onf=0;AC_nfe_seu=0;AC_nfe_swe=0;AC_oth=0;AC_oth_femal…
chr9	104819623	rs55814314	G	A	944490	PASS	0.00132417	AC=333;AC_afr=2;AC_afr_female=2;AC_afr_male=0;AC_amr=20;AC_amr_female=10;AC_amr_male=10;AC_asj=0;AC_asj_female=0;AC_asj_male=0;AC_eas=0;AC_eas_female=0;AC_eas_jpn=0;AC_eas_kor=0;AC_eas_male=0;AC_eas_oea=0;AC_female=102;AC_fin=1;AC_fin_female=1;AC_fin_male=0;AC_male=231;AC_nfe=80;AC_nfe_bgr=4;AC_nfe_est=0;AC_nfe_female=33;AC_nfe_male=47;AC_nfe_nwe=25;AC_nfe_onf=19;AC_nfe_seu=27;AC_nfe_swe=5;AC_oth…
chr9	104819624	rs778885878	C	T	1739.37	PASS	3.97668e-06	AC=1;AC_afr=0;AC_afr_female=0;AC_afr_male=0;AC_amr=0;AC_amr_female=0;AC_amr_male=0;AC_asj=0;AC_asj_female=0;AC_asj_male=0;AC_eas=0;AC_eas_female=0;AC_eas_jpn=0;AC_eas_kor=0;AC_eas_male=0;AC_eas_oea=0;AC_female=1;AC_fin=0;AC_fin_female=0;AC_fin_male=0;AC_male=0;AC_nfe=0;AC_nfe_bgr=0;AC_nfe_est=0;AC_nfe_female=0;AC_nfe_male=0;AC_nfe_nwe=0;AC_nfe_onf=0;AC_nfe_seu=0;AC_nfe_swe=0;AC_oth=1;AC_oth_femal…
chr9	104819625	rs745593394	G	A	6057.16	PASS	1.19298e-05	AC=3;AC_afr=0;AC_afr_female=0;AC_afr_male=0;AC_amr=0;AC_amr_female=0;AC_amr_male=0;AC_asj=0;AC_asj_female=0;AC_asj_male=0;AC_eas=0;AC_eas_female=0;AC_eas_jpn=0;AC_eas_kor=0;AC_eas_male=0;AC_eas_oea=0;AC_female=0;AC_fin=0;AC_fin_female=0;AC_fin_male=0;AC_male=3;AC_nfe=2;AC_nfe_bgr=0;AC_nfe_est=0;AC_nfe_female=0;AC_nfe_male=2;AC_nfe_nwe=0;AC_nfe_onf=1;AC_nfe_seu=0;AC_nfe_swe=1;AC_oth=0;AC_oth_femal…
chr9	104819626	rs771864124	G	A	4427.16	PASS	3.97649e-06	AC=1;AC_afr=0;AC_afr_female=0;AC_afr_male=0;AC_amr=0;AC_amr_female=0;AC_amr_male=0;AC_asj=0;AC_asj_female=0;AC_asj_male=0;AC_eas=0;AC_eas_female=0;AC_eas_jpn=0;AC_eas_kor=0;AC_eas_male=0;AC_eas_oea=0;AC_female=0;AC_fin=0;AC_fin_female=0;AC_fin_male=0;AC_male=1;AC_nfe=0;AC_nfe_bgr=0;AC_nfe_est=0;AC_nfe_female=0;AC_nfe_male=0;AC_nfe_nwe=0;AC_nfe_onf=0;AC_nfe_seu=0;AC_nfe_swe=0;AC_oth=0;AC_oth_femal…
chr9	104819627	rs1394779021	G	C	1969.14	PASS	3.97649e-06	AC=1;AC_afr=0;AC_afr_female=0;AC_afr_male=0;AC_amr=1;AC_amr_female=1;AC_amr_male=0;AC_asj=0;AC_asj_female=0;AC_asj_male=0;AC_eas=0;AC_eas_female=0;AC_eas_jpn=0;AC_eas_kor=0;AC_eas_male=0;AC_eas_oea=0;AC_female=1;AC_fin=0;AC_fin_female=0;AC_fin_male=0;AC_male=0;AC_nfe=0;AC_nfe_bgr=0;AC_nfe_est=0;AC_nfe_female=0;AC_nfe_male=0;AC_nfe_nwe=0;AC_nfe_onf=0;AC_nfe_seu=0;AC_nfe_swe=0;AC_oth=0;AC_oth_femal…
chr9	104819635	rs760960219	G	A	4954.37	PASS	7.95298e-06	AC=2;AC_afr=0;AC_afr_female=0;AC_afr_male=0;AC_amr=0;AC_amr_female=0;AC_amr_male=0;AC_asj=0;AC_asj_female=0;AC_asj_male=0;AC_eas=0;AC_eas_female=0;AC_eas_jpn=0;AC_eas_kor=0;AC_eas_male=0;AC_eas_oea=0;AC_female=0;AC_fin=1;AC_fin_female=0;AC_fin_male=1;AC_male=2;AC_nfe=1;AC_nfe_bgr=0;AC_nfe_est=0;AC_nfe_female=0;AC_nfe_male=1;AC_nfe_nwe=0;AC_nfe_onf=1;AC_nfe_seu=0;AC_nfe_swe=0;AC_oth=0;AC_oth_femal…
chr9	104819668	rs35871586	A	C	5.94903e+06	PASS	0.00750441	AC=1887;AC_afr=29;AC_afr_female=20;AC_afr_male=9;AC_amr=127;AC_amr_female=69;AC_amr_male=58;AC_asj=18;AC_asj_female=7;AC_asj_male=11;AC_eas=1;AC_eas_female=0;AC_eas_jpn=0;AC_eas_kor=0;AC_eas_male=1;AC_eas_oea=1;AC_female=873;AC_fin=249;AC_fin_female=134;AC_fin_male=115;AC_male=1014;AC_nfe=1275;AC_nfe_bgr=18;AC_nfe_est=1;AC_nfe_female=589;AC_nfe_male=686;AC_nfe_nwe=511;AC_nfe_onf=320;AC_nfe_seu=76…
chr9	104819670	rs1439473323	C	T	3035.36	PASS	3.97681e-06	AC=1;AC_afr=0;AC_afr_female=0;AC_afr_male=0;AC_amr=0;AC_amr_female=0;AC_amr_male=0;AC_asj=0;AC_asj_female=0;AC_asj_male=0;AC_eas=1;AC_eas_female=1;AC_eas_jpn=0;AC_eas_kor=1;AC_eas_male=0;AC_eas_oea=0;AC_female=1;AC_fin=0;AC_fin_female=0;AC_fin_male=0;AC_male=0;AC_nfe=0;AC_nfe_bgr=0;AC_nfe_est=0;AC_nfe_female=0;AC_nfe_male=0;AC_nfe_nwe=0;AC_nfe_onf=0;AC_nfe_seu=0;AC_nfe_swe=0;AC_oth=0;AC_oth_femal…
chr9	104819672	rs769963039	T	G	1329.36	PASS	3.97681e-06	AC=1;AC_afr=0;AC_afr_female=0;AC_afr_male=0;AC_amr=0;AC_amr_female=0;AC_amr_male=0;AC_asj=0;AC_asj_female=0;AC_asj_male=0;AC_eas=0;AC_eas_female=0;AC_eas_jpn=0;AC_eas_kor=0;AC_eas_male=0;AC_eas_oea=0;AC_female=0;AC_fin=0;AC_fin_female=0;AC_fin_male=0;AC_male=1;AC_nfe=0;AC_nfe_bgr=0;AC_nfe_est=0;AC_nfe_female=0;AC_nfe_male=0;AC_nfe_nwe=0;AC_nfe_onf=0;AC_nfe_seu=0;AC_nfe_swe=0;AC_oth=0;AC_oth_femal…
chr9	104819679	rs1332373044	C	T	4183.37	PASS	3.97716e-06	AC=1;AC_afr=0;AC_afr_female=0;AC_afr_male=0;AC_amr=0;AC_amr_female=0;AC_amr_male=0;AC_asj=0;AC_asj_female=0;AC_asj_male=0;AC_eas=0;AC_eas_female=0;AC_eas_jpn=0;AC_eas_kor=0;AC_eas_male=0;AC_eas_oea=0;AC_female=0;AC_fin=0;AC_fin_female=0;AC_fin_male=0;AC_male=1;AC_nfe=1;AC_nfe_bgr=0;AC_nfe_est=0;AC_nfe_female=0;AC_nfe_male=1;AC_nfe_nwe=1;AC_nfe_onf=0;AC_nfe_seu=0;AC_nfe_swe=0;AC_oth=0;AC_oth_femal…
chr9	104819680	rs144069309	C	T	3465.14	PASS	7.95444e-06	AC=2;AC_afr=0;AC_afr_female=0;AC_afr_male=0;AC_amr=0;AC_amr_female=0;AC_amr_male=0;AC_asj=0;AC_asj_female=0;AC_asj_male=0;AC_eas=0;AC_eas_female=0;AC_eas_jpn=0;AC_eas_kor=0;AC_eas_male=0;AC_eas_oea=0;AC_female=1;AC_fin=0;AC_fin_female=0;AC_fin_male=0;AC_male=1;AC_nfe=1;AC_nfe_bgr=1;AC_nfe_est=0;AC_nfe_female=1;AC_nfe_male=0;AC_nfe_nwe=0;AC_nfe_onf=0;AC_nfe_seu=0;AC_nfe_swe=0;AC_oth=0;AC_oth_femal…
chr9	104819682	rs146451230	C	T	6598.17	PASS	1.59099e-05	AC=4;AC_afr=1;AC_afr_female=0;AC_afr_male=1;AC_amr=1;AC_amr_female=1;AC_amr_male=0;AC_asj=0;AC_asj_female=0;AC_asj_male=0;AC_eas=0;AC_eas_female=0;AC_eas_jpn=0;AC_eas_kor=0;AC_eas_male=0;AC_eas_oea=0;AC_female=3;AC_fin=0;AC_fin_female=0;AC_fin_male=0;AC_male=1;AC_nfe=2;AC_nfe_bgr=0;AC_nfe_est=0;AC_nfe_female=2;AC_nfe_male=0;AC_nfe_nwe=0;AC_nfe_onf=1;AC_nfe_seu=0;AC_nfe_swe=1;AC_oth=0;AC_oth_femal…
chr9	104819683	rs376835934	G	T	23845.4	PASS	3.9775e-06	AC=1;AC_afr=1;AC_afr_female=1;AC_afr_male=0;AC_amr=0;AC_amr_female=0;AC_amr_male=0;AC_asj=0;AC_asj_female=0;AC_asj_male=0;AC_eas=0;AC_eas_female=0;AC_eas_jpn=0;AC_eas_kor=0;AC_eas_male=0;AC_eas_oea=0;AC_female=1;AC_fin=0;AC_fin_female=0;AC_fin_male=0;AC_male=0;AC_nfe=0;AC_nfe_bgr=0;AC_nfe_est=0;AC_nfe_female=0;AC_nfe_male=0;AC_nfe_nwe=0;AC_nfe_onf=0;AC_nfe_seu=0;AC_nfe_swe=0;AC_oth=0;AC_oth_femal…
chr9	104819683	rs376835934	G	A	23845.4	PASS	3.182e-05	AC=8;AC_afr=2;AC_afr_female=2;AC_afr_male=0;AC_amr=3;AC_amr_female=2;AC_amr_male=1;AC_asj=0;AC_asj_female=0;AC_asj_male=0;AC_eas=0;AC_eas_female=0;AC_eas_jpn=0;AC_eas_kor=0;AC_eas_male=0;AC_eas_oea=0;AC_female=5;AC_fin=1;AC_fin_female=0;AC_fin_male=1;AC_male=3;AC_nfe=1;AC_nfe_bgr=0;AC_nfe_est=0;AC_nfe_female=0;AC_nfe_male=1;AC_nfe_nwe=1;AC_nfe_onf=0;AC_nfe_seu=0;AC_nfe_swe=0;AC_oth=1;AC_oth_femal…
chr9	104819685	rs775012738	C	T	10196.1	PASS	1.19318e-05	AC=3;AC_afr=0;AC_afr_female=0;AC_afr_male=0;AC_amr=0;AC_amr_female=0;AC_amr_male=0;AC_asj=0;AC_asj_female=0;AC_asj_male=0;AC_eas=0;AC_eas_female=0;AC_eas_jpn=0;AC_eas_kor=0;AC_eas_male=0;AC_eas_oea=0;AC_female=1;AC_fin=0;AC_fin_female=0;AC_fin_male=0;AC_male=2;AC_nfe=0;AC_nfe_bgr=0;AC_nfe_est=0;AC_nfe_female=0;AC_nfe_male=0;AC_nfe_nwe=0;AC_nfe_onf=0;AC_nfe_seu=0;AC_nfe_swe=0;AC_oth=0;AC_oth_femal…
chr9	104819690	rs141021096	G	T	5428.14	PASS	7.95558e-06	AC=2;AC_afr=0;AC_afr_female=0;AC_afr_male=0;AC_amr=0;AC_amr_female=0;AC_amr_male=0;AC_asj=0;AC_asj_female=0;AC_asj_male=0;AC_eas=0;AC_eas_female=0;AC_eas_jpn=0;AC_eas_kor=0;AC_eas_male=0;AC_eas_oea=0;AC_female=1;AC_fin=0;AC_fin_female=0;AC_fin_male=0;AC_male=1;AC_nfe=2;AC_nfe_bgr=0;AC_nfe_est=0;AC_nfe_female=1;AC_nfe_male=1;AC_nfe_nwe=0;AC_nfe_onf=2;AC_nfe_seu=0;AC_nfe_swe=0;AC_oth=0;AC_oth_femal…
chr9	104819694	rs1468208209	A	C	2491.36	PASS	3.97772e-06	AC=1;AC_afr=0;AC_afr_female=0;AC_afr_male=0;AC_amr=0;AC_amr_female=0;AC_amr_male=0;AC_asj=0;AC_asj_female=0;AC_asj_male=0;AC_eas=0;AC_eas_female=0;AC_eas_jpn=0;AC_eas_kor=0;AC_eas_male=0;AC_eas_oea=0;AC_female=0;AC_fin=0;AC_fin_female=0;AC_fin_male=0;AC_male=1;AC_nfe=1;AC_nfe_bgr=0;AC_nfe_est=0;AC_nfe_female=0;AC_nfe_male=1;AC_nfe_nwe=1;AC_nfe_onf=0;AC_nfe_seu=0;AC_nfe_swe=0;AC_oth=0;AC_oth_femal…
chr9	104819699	rs1191760164	ACAG	A	2689.35	PASS	3.97817e-06	AC=1;AC_afr=0;AC_afr_female=0;AC_afr_male=0;AC_amr=0;AC_amr_female=0;AC_amr_male=0;AC_asj=0;AC_asj_female=0;AC_asj_male=0;AC_eas=0;AC_eas_female=0;AC_eas_jpn=0;AC_eas_kor=0;AC_eas_male=0;AC_eas_oea=0;AC_female=1;AC_fin=0;AC_fin_female=0;AC_fin_male=0;AC_male=0;AC_nfe=1;AC_nfe_bgr=0;AC_nfe_est=0;AC_nfe_female=1;AC_nfe_male=0;AC_nfe_nwe=0;AC_nfe_onf=1;AC_nfe_seu=0;AC_nfe_swe=0;AC_oth=0;AC_oth_femal…
chr9	104819701	rs1269543983	A	C	5753.37	PASS	3.97804e-06	AC=1;AC_afr=0;AC_afr_female=0;AC_afr_male=0;AC_amr=0;AC_amr_female=0;AC_amr_male=0;AC_asj=0;AC_asj_female=0;AC_asj_male=0;AC_eas=0;AC_eas_female=0;AC_eas_jpn=0;AC_eas_kor=0;AC_eas_male=0;AC_eas_oea=0;AC_female=0;AC_fin=0;AC_fin_female=0;AC_fin_male=0;AC_male=1;AC_nfe=0;AC_nfe_bgr=0;AC_nfe_est=0;AC_nfe_female=0;AC_nfe_male=0;AC_nfe_nwe=0;AC_nfe_onf=0;AC_nfe_seu=0;AC_nfe_swe=0;AC_oth=0;AC_oth_femal…
chr9	104819704	rs768024845	T	C	1328.36	PASS	3.97848e-06	AC=1;AC_afr=0;AC_afr_female=0;AC_afr_male=0;AC_amr=0;AC_amr_female=0;AC_amr_male=0;AC_asj=0;AC_asj_female=0;AC_asj_male=0;AC_eas=0;AC_eas_female=0;AC_eas_jpn=0;AC_eas_kor=0;AC_eas_male=0;AC_eas_oea=0;AC_female=0;AC_fin=0;AC_fin_female=0;AC_fin_male=0;AC_male=1;AC_nfe=0;AC_nfe_bgr=0;AC_nfe_est=0;AC_nfe_female=0;AC_nfe_male=0;AC_nfe_nwe=0;AC_nfe_onf=0;AC_nfe_seu=0;AC_nfe_swe=0;AC_oth=0;AC_oth_femal…
chr9	104819706	rs192935024	G	C	60273.8	PASS	2.3872e-05	AC=6;AC_afr=0;AC_afr_female=0;AC_afr_male=0;AC_amr=0;AC_amr_female=0;AC_amr_male=0;AC_asj=0;AC_asj_female=0;AC_asj_male=0;AC_eas=6;AC_eas_female=5;AC_eas_jpn=3;AC_eas_kor=3;AC_eas_male=1;AC_eas_oea=0;AC_female=5;AC_fin=0;AC_fin_female=0;AC_fin_male=0;AC_male=1;AC_nfe=0;AC_nfe_bgr=0;AC_nfe_est=0;AC_nfe_female=0;AC_nfe_male=0;AC_nfe_nwe=0;AC_nfe_onf=0;AC_nfe_seu=0;AC_nfe_swe=0;AC_oth=0;AC_oth_femal…
chr9	104819708	rs1371901681	T	C	3106.37	PASS	7.95741e-06	AC=2;AC_afr=0;AC_afr_female=0;AC_afr_male=0;AC_amr=0;AC_amr_female=0;AC_amr_male=0;AC_asj=0;AC_asj_female=0;AC_asj_male=0;AC_eas=0;AC_eas_female=0;AC_eas_jpn=0;AC_eas_kor=0;AC_eas_male=0;AC_eas_oea=0;AC_female=2;AC_fin=0;AC_fin_female=0;AC_fin_male=0;AC_male=0;AC_nfe=2;AC_nfe_bgr=0;AC_nfe_est=0;AC_nfe_female=2;AC_nfe_male=0;AC_nfe_nwe=2;AC_nfe_onf=0;AC_nfe_seu=0;AC_nfe_swe=0;AC_oth=0;AC_oth_femal…
[truncated: 840 more rows]

## Sheet: Suppl Tab 2 ABCB1 variants
#CHROM	POS	ID	REF	ALT	QUAL	FILTER	AF	INFO
[truncated: 904 more rows]

## Sheet: Suppl Tab 3 ABCC1 variants
#CHROM	POS	ID	REF	ALT	QUAL	FILTER	AF	INFO
[truncated: 1,352 more rows]

## Sheet: Suppl Tab 4 CFTR variants
#CHROM	POS	ID	REF	ALT	QUAL	FILTER	AF	INFO
[truncated: 1,450 more rows]

## Sheet: Suppl Tab 5 ABCG2 variants
#CHROM	POS	ID	REF	ALT	QUAL	FILTER	AF	INFO
[truncated: 691 more rows]

## Sheet: Suppl Tab 6 ABC mutations
Gene	DNA Change	Type	Consequences	# Affected Cases in cohort	# Affected Cases Across the GDC
[truncated: 2,102 more rows]
